# Supplementary material for: A hierarchical estimator development for estimation of tire-road friction coefficient
Source: PLoS One. 2017 Feb 8;12(2):e0171085. doi: 10.1371/journal.pone.0171085 (PMC5298280; doi:10.1371/journal.pone.0171085)
Supplement: S1 Table — (XLSX) [file pone.0171085.s001.xlsx]

## Sheet: Target velocity in CarSim
Time (s)	Target Velocity (km/h)
0	10
0.001	10
0.002	10
0.003	10
0.004	10
0.005	10
0.006	10
0.007	10
0.008	10
0.009	10
0.01	10
0.011	10
0.012	10
0.013	10
0.014	10
0.015	10
0.016	10
0.017	10
0.018	10
0.019	10
0.02	10
0.021	10
0.022	10
0.023	10
0.024	10
0.025	10
0.026	10
0.027	10
0.028	10
0.029	10
0.03	10
0.031	10
0.032	10
0.033	10
0.034	10
0.035	10
0.036	10
0.037	10
0.038	10
0.039	10
0.04	10
0.041	10
0.042	10
0.043	10
0.044	10
0.045	10
0.046	10
0.047	10
0.048	10
0.049	10
0.05	10
0.051	10
0.052	10
0.053	10
0.054	10
0.055	10
0.056	10
0.057	10
0.058	10
0.059	10
0.06	10
0.061	10
0.062	10
0.063	10
0.064	10
0.065	10
0.066	10
0.067	10
0.068	10
0.069	10
0.07	10
0.071	10
0.072	10
0.073	10
0.074	10
0.075	10
0.076	10
0.077	10
0.078	10
0.079	10
0.08	10
0.081	10
0.082	10
0.083	10
0.084	10
0.085	10
0.086	10
0.087	10
0.088	10
0.089	10
0.09	10
0.091	10
0.092	10
0.093	10
0.094	10
0.095	10
0.096	10
0.097	10
0.098	10
0.099	10
0.1	10
0.101	10
0.102	10
0.103	10
0.104	10
0.105	10
0.106	10
0.107	10
0.108	10
0.109	10
0.11	10
0.111	10
0.112	10
0.113	10
0.114	10
0.115	10
0.116	10
0.117	10
0.118	10
0.119	10
0.12	10
0.121	10
0.122	10
0.123	10
0.124	10
0.125	10
0.126	10
0.127	10
0.128	10
0.129	10
0.13	10
0.131	10
0.132	10
0.133	10
0.134	10
0.135	10
0.136	10
0.137	10
0.138	10
0.139	10
0.14	10
0.141	10
0.142	10
0.143	10
0.144	10
0.145	10
0.146	10
0.147	10
0.148	10
0.149	10
0.15	10
0.151	10
0.152	10
0.153	10
0.154	10
0.155	10
0.156	10
0.157	10
0.158	10
0.159	10
0.16	10
0.161	10
0.162	10
0.163	10
0.164	10
0.165	10
0.166	10
0.167	10
0.168	10
0.169	10
0.17	10
0.171	10
0.172	10
0.173	10
0.174	10
0.175	10
0.176	10
0.177	10
0.178	10
0.179	10
0.18	10
0.181	10
0.182	10
0.183	10
0.184	10
0.185	10
0.186	10
0.187	10
0.188	10
0.189	10
0.19	10
0.191	10
0.192	10
0.193	10
0.194	10
0.195	10
0.196	10
0.197	10
0.198	10
0.199	10
0.2	10
0.201	10
0.202	10
0.203	10
0.204	10
0.205	10
0.206	10
0.207	10
0.208	10
0.209	10
0.21	10
0.211	10
0.212	10
0.213	10
0.214	10
0.215	10
0.216	10
0.217	10
0.218	10
0.219	10
0.22	10
0.221	10
0.222	10
0.223	10
0.224	10
0.225	10
0.226	10
0.227	10
0.228	10
0.229	10
0.23	10
0.231	10
0.232	10
0.233	10
0.234	10
0.235	10
0.236	10
0.237	10
0.238	10
0.239	10
0.24	10
0.241	10
0.242	10
0.243	10
0.244	10
0.245	10
0.246	10
0.247	10
0.248	10
0.249	10
0.25	10
0.251	10
0.252	10
0.253	10
0.254	10
0.255	10
0.256	10
0.257	10
0.258	10
0.259	10
0.26	10
0.261	10
0.262	10
0.263	10
0.264	10
0.265	10
0.266	10
0.267	10
0.268	10
0.269	10
0.27	10
0.271	10
0.272	10
0.273	10
0.274	10
0.275	10
0.276	10
0.277	10
0.278	10
0.279	10
0.28	10
0.281	10
0.282	10
0.283	10
0.284	10
0.285	10
0.286	10
0.287	10
0.288	10
0.289	10
0.29	10
0.291	10
0.292	10
0.293	10
0.294	10
0.295	10
0.296	10
0.297	10
0.298	10
0.299	10
0.3	10
0.301	10
0.302	10
0.303	10
0.304	10
0.305	10
0.306	10
0.307	10
0.308	10
0.309	10
0.31	10
0.311	10
0.312	10
0.313	10
0.314	10
0.315	10
0.316	10
0.317	10
0.318	10
0.319	10
0.32	10
0.321	10
0.322	10
0.323	10
0.324	10
0.325	10
0.326	10
0.327	10
0.328	10
0.329	10
0.33	10
0.331	10
0.332	10
0.333	10
0.334	10
0.335	10
0.336	10
0.337	10
0.338	10
0.339	10
0.34	10
0.341	10
0.342	10
0.343	10
0.344	10
0.345	10
0.346	10
0.347	10
0.348	10
0.349	10
0.35	10
0.351	10
0.352	10
0.353	10
0.354	10
0.355	10
0.356	10
0.357	10
0.358	10
0.359	10
0.36	10
0.361	10
0.362	10
0.363	10
0.364	10
0.365	10
0.366	10
0.367	10
0.368	10
0.369	10
0.37	10
0.371	10
0.372	10
0.373	10
0.374	10
0.375	10
0.376	10
0.377	10
0.378	10
0.379	10
0.38	10
0.381	10
0.382	10
0.383	10
0.384	10
0.385	10
0.386	10
0.387	10
0.388	10
0.389	10
0.39	10
0.391	10
0.392	10
0.393	10
0.394	10
0.395	10
0.396	10
0.397	10
0.398	10
0.399	10
0.4	10
0.401	10
0.402	10
0.403	10
0.404	10
0.405	10
0.406	10
0.407	10
0.408	10
0.409	10
0.41	10
0.411	10
0.412	10
0.413	10
0.414	10
0.415	10
0.416	10
0.417	10
0.418	10
0.419	10
0.42	10
0.421	10
0.422	10
0.423	10
0.424	10
0.425	10
0.426	10
0.427	10
0.428	10
0.429	10
0.43	10
0.431	10
0.432	10
0.433	10
0.434	10
0.435	10
0.436	10
0.437	10
0.438	10
0.439	10
0.44	10
0.441	10
0.442	10
0.443	10
0.444	10
0.445	10
0.446	10
0.447	10
0.448	10
0.449	10
0.45	10
0.451	10
0.452	10
0.453	10
0.454	10
0.455	10
0.456	10
0.457	10
0.458	10
0.459	10
0.46	10
0.461	10
0.462	10
0.463	10
0.464	10
0.465	10
0.466	10
0.467	10
0.468	10
0.469	10
0.47	10
0.471	10
0.472	10
0.473	10
0.474	10
0.475	10
0.476	10
0.477	10
0.478	10
0.479	10
0.48	10
0.481	10
0.482	10
0.483	10
0.484	10
0.485	10
0.486	10
0.487	10
0.488	10
0.489	10
0.49	10
0.491	10
0.492	10
0.493	10
0.494	10
0.495	10
0.496	10
0.497	10
0.498	10
0.499	10
0.5	10
0.501	10
0.502	10
0.503	10
0.504	10
0.505	10
0.506	10
0.507	10
0.508	10
0.509	10
0.51	10
0.511	10
0.512	10
0.513	10
0.514	10
0.515	10
0.516	10
0.517	10
0.518	10
0.519	10
0.52	10
0.521	10
0.522	10
0.523	10
0.524	10
0.525	10
0.526	10
0.527	10
0.528	10
0.529	10
0.53	10
0.531	10
0.532	10
0.533	10
0.534	10
0.535	10
0.536	10
0.537	10
0.538	10
0.539	10
0.54	10
0.541	10
0.542	10
0.543	10
0.544	10
0.545	10
0.546	10
0.547	10
0.548	10
0.549	10
0.55	10
0.551	10
0.552	10
0.553	10
0.554	10
0.555	10
0.556	10
0.557	10
0.558	10
0.559	10
0.56	10
0.561	10
0.562	10
0.563	10
0.564	10
0.565	10
0.566	10
0.567	10
0.568	10
0.569	10
0.57	10
0.571	10
0.572	10
0.573	10
0.574	10
0.575	10
0.576	10
0.577	10
0.578	10
0.579	10
0.58	10
0.581	10
0.582	10
0.583	10
0.584	10
0.585	10
0.586	10
0.587	10
0.588	10
0.589	10
0.59	10
0.591	10
0.592	10
0.593	10
0.594	10
0.595	10
0.596	10
0.597	10
0.598	10
0.599	10
0.6	10
0.601	10
0.602	10
0.603	10
0.604	10
0.605	10
0.606	10
0.607	10
0.608	10
0.609	10
0.61	10
0.611	10
0.612	10
0.613	10
0.614	10
0.615	10
0.616	10
0.617	10
0.618	10
0.619	10
0.62	10
0.621	10
0.622	10
0.623	10
0.624	10
0.625	10
0.626	10
0.627	10
0.628	10
0.629	10
0.63	10
0.631	10
0.632	10
0.633	10
0.634	10
0.635	10
0.636	10
0.637	10
0.638	10
0.639	10
0.64	10
0.641	10
0.642	10
0.643	10
0.644	10
0.645	10
0.646	10
0.647	10
0.648	10
0.649	10
0.65	10
0.651	10
0.652	10
0.653	10
0.654	10
0.655	10
0.656	10
0.657	10
0.658	10
0.659	10
0.66	10
0.661	10
0.662	10
0.663	10
0.664	10
0.665	10
0.666	10
0.667	10
0.668	10
0.669	10
0.67	10
0.671	10
0.672	10
0.673	10
0.674	10
0.675	10
0.676	10
0.677	10
0.678	10
0.679	10
0.68	10
0.681	10
0.682	10
0.683	10
0.684	10
0.685	10
0.686	10
0.687	10
0.688	10
0.689	10
0.69	10
0.691	10
0.692	10
0.693	10
0.694	10
0.695	10
0.696	10
0.697	10
0.698	10
0.699	10
0.7	10
0.701	10
0.702	10
0.703	10
0.704	10
0.705	10
0.706	10
0.707	10
0.708	10
0.709	10
0.71	10
0.711	10
0.712	10
0.713	10
0.714	10
0.715	10
0.716	10
0.717	10
0.718	10
0.719	10
0.72	10
0.721	10
0.722	10
0.723	10
0.724	10
0.725	10
0.726	10
0.727	10
0.728	10
0.729	10
0.73	10
0.731	10
0.732	10
0.733	10
0.734	10
0.735	10
0.736	10
0.737	10
0.738	10
0.739	10
0.74	10
0.741	10
0.742	10
0.743	10
0.744	10
0.745	10
0.746	10
0.747	10
0.748	10
0.749	10
0.75	10
0.751	10
0.752	10
0.753	10
0.754	10
0.755	10
0.756	10
0.757	10
0.758	10
0.759	10
0.76	10
0.761	10
0.762	10
0.763	10
0.764	10
0.765	10
0.766	10
0.767	10
0.768	10
0.769	10
0.77	10
0.771	10
0.772	10
0.773	10
0.774	10
0.775	10
0.776	10
0.777	10
0.778	10
0.779	10
0.78	10
0.781	10
0.782	10
0.783	10
0.784	10
0.785	10
0.786	10
0.787	10
0.788	10
0.789	10
0.79	10
0.791	10
0.792	10
0.793	10
0.794	10
0.795	10
0.796	10
0.797	10
0.798	10
0.799	10
0.8	10
0.801	10
0.802	10
0.803	10
0.804	10
0.805	10
0.806	10
0.807	10
0.808	10
0.809	10
0.81	10
0.811	10
0.812	10
0.813	10
0.814	10
0.815	10
0.816	10
0.817	10
0.818	10
0.819	10
0.82	10
0.821	10
0.822	10
0.823	10
0.824	10
0.825	10
0.826	10
0.827	10
0.828	10
0.829	10
0.83	10
0.831	10
0.832	10
0.833	10
0.834	10
0.835	10
0.836	10
0.837	10
0.838	10
0.839	10
0.84	10
0.841	10
0.842	10
0.843	10
0.844	10
0.845	10
0.846	10
0.847	10
0.848	10
0.849	10
0.85	10
0.851	10
0.852	10
0.853	10
0.854	10
0.855	10
0.856	10
0.857	10
0.858	10
0.859	10
0.86	10
0.861	10
0.862	10
0.863	10
0.864	10
0.865	10
0.866	10
0.867	10
0.868	10
0.869	10
0.87	10
0.871	10
0.872	10
0.873	10
0.874	10
0.875	10
0.876	10
0.877	10
0.878	10
0.879	10
0.88	10
0.881	10
0.882	10
0.883	10
0.884	10
0.885	10
0.886	10
0.887	10
0.888	10
0.889	10
0.89	10
0.891	10
0.892	10
0.893	10
0.894	10
0.895	10
0.896	10
0.897	10
0.898	10
0.899	10
0.9	10
0.901	10
0.902	10
0.903	10
0.904	10
0.905	10
0.906	10
0.907	10
0.908	10
0.909	10
0.91	10
0.911	10
0.912	10
0.913	10
0.914	10
0.915	10
0.916	10
0.917	10
0.918	10
0.919	10
0.92	10
0.921	10
0.922	10
0.923	10
0.924	10
0.925	10
0.926	10
0.927	10
0.928	10
0.929	10
0.93	10
0.931	10
0.932	10
0.933	10
0.934	10
0.935	10
0.936	10
0.937	10
0.938	10
0.939	10
0.94	10
0.941	10
0.942	10
0.943	10
0.944	10
0.945	10
0.946	10
0.947	10
0.948	10
0.949	10
0.95	10
0.951	10
0.952	10
0.953	10
0.954	10
0.955	10
0.956	10
0.957	10
0.958	10
0.959	10
0.96	10
0.961	10
0.962	10
0.963	10
0.964	10
0.965	10
0.966	10
0.967	10
0.968	10
0.969	10
0.97	10
0.971	10
0.972	10
0.973	10
0.974	10
0.975	10
0.976	10
0.977	10
0.978	10
0.979	10
0.98	10
0.981	10
0.982	10
0.983	10
0.984	10
0.985	10
0.986	10
0.987	10
0.988	10
0.989	10
0.99	10
0.991	10
0.992	10
0.993	10
0.994	10
0.995	10
0.996	10
0.997	10
0.998	10
0.999	10
1	10
1.001	10
1.002	10
1.003	10
1.004	10
1.005	10
1.006	10
1.007	10
1.008	10
1.009	10
1.01	10
1.011	10
1.012	10
1.013	10
1.014	10
1.015	10
1.016	10
1.017	10
1.018	10
1.019	10
1.02	10
1.021	10
1.022	10
1.023	10
1.024	10
1.025	10
1.026	10
1.027	10
1.028	10
1.029	10
1.03	10
1.031	10
1.032	10
1.033	10
1.034	10
1.035	10
1.036	10
1.037	10
1.038	10
1.039	10
1.04	10
1.041	10
1.042	10
1.043	10
1.044	10
1.045	10
1.046	10
1.047	10
1.048	10
1.049	10
1.05	10
1.051	10
1.052	10
1.053	10
1.054	10
1.055	10
1.056	10
1.057	10
1.058	10
1.059	10
1.06	10
1.061	10
1.062	10
1.063	10
1.064	10
1.065	10
1.066	10
1.067	10
1.068	10
1.069	10
1.07	10
1.071	10
1.072	10
1.073	10
1.074	10
1.075	10
1.076	10
1.077	10
1.078	10
1.079	10
1.08	10
1.081	10
1.082	10
1.083	10
1.084	10
1.085	10
1.086	10
1.087	10
1.088	10
1.089	10
1.09	10
1.091	10
1.092	10
1.093	10
1.094	10
1.095	10
1.096	10
1.097	10
1.098	10
1.099	10
1.1	10
1.101	10
1.102	10
1.103	10
1.104	10
1.105	10
1.106	10
1.107	10
1.108	10
1.109	10
1.11	10
1.111	10
1.112	10
1.113	10
1.114	10
1.115	10
1.116	10
1.117	10
1.118	10
1.119	10
1.12	10
1.121	10
1.122	10
1.123	10
1.124	10
1.125	10
1.126	10
1.127	10
1.128	10
1.129	10
1.13	10
1.131	10
1.132	10
1.133	10
1.134	10
1.135	10
1.136	10
1.137	10
1.138	10
1.139	10
1.14	10
1.141	10
1.142	10
1.143	10
1.144	10
1.145	10
1.146	10
1.147	10
1.148	10
1.149	10
1.15	10
1.151	10
1.152	10
1.153	10
1.154	10
1.155	10
1.156	10
1.157	10
1.158	10
1.159	10
1.16	10
1.161	10
1.162	10
1.163	10
1.164	10
1.165	10
1.166	10
1.167	10
1.168	10
1.169	10
1.17	10
1.171	10
1.172	10
1.173	10
1.174	10
1.175	10
1.176	10
1.177	10
1.178	10
1.179	10
1.18	10
1.181	10
1.182	10
1.183	10
1.184	10
1.185	10
1.186	10
1.187	10
1.188	10
1.189	10
1.19	10
1.191	10
1.192	10
1.193	10
1.194	10
1.195	10
1.196	10
1.197	10
1.198	10
1.199	10
1.2	10
1.201	10
1.202	10
1.203	10
1.204	10
1.205	10
1.206	10
1.207	10
1.208	10
1.209	10
1.21	10
1.211	10
1.212	10
1.213	10
1.214	10
1.215	10
1.216	10
1.217	10
1.218	10
1.219	10
1.22	10
1.221	10
1.222	10
1.223	10
1.224	10
1.225	10
1.226	10
1.227	10
1.228	10
1.229	10
1.23	10
1.231	10
1.232	10
1.233	10
1.234	10
1.235	10
1.236	10
1.237	10
1.238	10
1.239	10
1.24	10
1.241	10
1.242	10
1.243	10
1.244	10
1.245	10
1.246	10
1.247	10
1.248	10
1.249	10
1.25	10
1.251	10
1.252	10
1.253	10
1.254	10
1.255	10
1.256	10
1.257	10
1.258	10
1.259	10
1.26	10
1.261	10
1.262	10
1.263	10
1.264	10
1.265	10
1.266	10
1.267	10
1.268	10
1.269	10
1.27	10
1.271	10
1.272	10
1.273	10
1.274	10
1.275	10
1.276	10
1.277	10
1.278	10
1.279	10
1.28	10
1.281	10
1.282	10
1.283	10
1.284	10
1.285	10
1.286	10
1.287	10
1.288	10
1.289	10
1.29	10
1.291	10
1.292	10
1.293	10
1.294	10
1.295	10
1.296	10
1.297	10
1.298	10
1.299	10
1.3	10
1.301	10
1.302	10
1.303	10
1.304	10
1.305	10
1.306	10
1.307	10
1.308	10
1.309	10
1.31	10
1.311	10
1.312	10
1.313	10
1.314	10
1.315	10
1.316	10
1.317	10
1.318	10
1.319	10
1.32	10
1.321	10
1.322	10
1.323	10
1.324	10
1.325	10
1.326	10
1.327	10
1.328	10
1.329	10
1.33	10
1.331	10
1.332	10
1.333	10
1.334	10
1.335	10
1.336	10
1.337	10
1.338	10
1.339	10
1.34	10
1.341	10
1.342	10
1.343	10
1.344	10
1.345	10
1.346	10
1.347	10
1.348	10
1.349	10
1.35	10
1.351	10
1.352	10
1.353	10
1.354	10
1.355	10
1.356	10
1.357	10
1.358	10
1.359	10
1.36	10
1.361	10
1.362	10
1.363	10
1.364	10
1.365	10
1.366	10
1.367	10
1.368	10
1.369	10
1.37	10
1.371	10
1.372	10
1.373	10
1.374	10
1.375	10
1.376	10
1.377	10
1.378	10
1.379	10
1.38	10
1.381	10
1.382	10
1.383	10
1.384	10
1.385	10
1.386	10
1.387	10
1.388	10
1.389	10
1.39	10
1.391	10
1.392	10
1.393	10
1.394	10
1.395	10
1.396	10
1.397	10
1.398	10
1.399	10
1.4	10
1.401	10
1.402	10
1.403	10
1.404	10
1.405	10
1.406	10
1.407	10
1.408	10
1.409	10
1.41	10
1.411	10
1.412	10
1.413	10
1.414	10
1.415	10
1.416	10
1.417	10
1.418	10
1.419	10
1.42	10
1.421	10
1.422	10
1.423	10
1.424	10
1.425	10
1.426	10
1.427	10
1.428	10
1.429	10
1.43	10
1.431	10
1.432	10
1.433	10
1.434	10
1.435	10
1.436	10
1.437	10
1.438	10
1.439	10
1.44	10
1.441	10
1.442	10
1.443	10
1.444	10
1.445	10
1.446	10
1.447	10
1.448	10
1.449	10
1.45	10
1.451	10
1.452	10
1.453	10
1.454	10
1.455	10
1.456	10
1.457	10
1.458	10
1.459	10
1.46	10
1.461	10
1.462	10
1.463	10
1.464	10
1.465	10
1.466	10
1.467	10
1.468	10
1.469	10
1.47	10
1.471	10
1.472	10
1.473	10
1.474	10
1.475	10
1.476	10
1.477	10
1.478	10
1.479	10
1.48	10
1.481	10
1.482	10
1.483	10
1.484	10
1.485	10
1.486	10
1.487	10
1.488	10
1.489	10
1.49	10
1.491	10
1.492	10
1.493	10
1.494	10
1.495	10
1.496	10
1.497	10
1.498	10
1.499	10
1.5	10
1.501	10
1.502	10
1.503	10
1.504	10
1.505	10
1.506	10
1.507	10
1.508	10
1.509	10
1.51	10
1.511	10
1.512	10
1.513	10
1.514	10
1.515	10
1.516	10
1.517	10
1.518	10
1.519	10
1.52	10
1.521	10
1.522	10
1.523	10
1.524	10
1.525	10
1.526	10
1.527	10
1.528	10
1.529	10
1.53	10
1.531	10
1.532	10
1.533	10
1.534	10
1.535	10
1.536	10
1.537	10
1.538	10
1.539	10
1.54	10
1.541	10
1.542	10
1.543	10
1.544	10
1.545	10
1.546	10
1.547	10
1.548	10
1.549	10
1.55	10
1.551	10
1.552	10
1.553	10
1.554	10
1.555	10
1.556	10
1.557	10
1.558	10
1.559	10
1.56	10
1.561	10
1.562	10
1.563	10
1.564	10
1.565	10
1.566	10
1.567	10
1.568	10
1.569	10
1.57	10
1.571	10
1.572	10
1.573	10
1.574	10
1.575	10
1.576	10
1.577	10
1.578	10
1.579	10
1.58	10
1.581	10
1.582	10
1.583	10
1.584	10
1.585	10
1.586	10
1.587	10
1.588	10
1.589	10
1.59	10
1.591	10
1.592	10
1.593	10
1.594	10
1.595	10
1.596	10
1.597	10
1.598	10
1.599	10
1.6	10
1.601	10
1.602	10
1.603	10
1.604	10
1.605	10
1.606	10
1.607	10
1.608	10
1.609	10
1.61	10
1.611	10
1.612	10
1.613	10
1.614	10
1.615	10
1.616	10
1.617	10
1.618	10
1.619	10
1.62	10
1.621	10
1.622	10
1.623	10
1.624	10
1.625	10
1.626	10
1.627	10
1.628	10
1.629	10
1.63	10
1.631	10
1.632	10
1.633	10
1.634	10
1.635	10
1.636	10
1.637	10
1.638	10
1.639	10
1.64	10
1.641	10
1.642	10
1.643	10
1.644	10
1.645	10
1.646	10
1.647	10
1.648	10
1.649	10
1.65	10
1.651	10
1.652	10
1.653	10
1.654	10
1.655	10
1.656	10
1.657	10
1.658	10
1.659	10
1.66	10
1.661	10
1.662	10
1.663	10
1.664	10
1.665	10
1.666	10
1.667	10
1.668	10
1.669	10
1.67	10
1.671	10
1.672	10
1.673	10
1.674	10
1.675	10
1.676	10
1.677	10
1.678	10
1.679	10
1.68	10
1.681	10
1.682	10
1.683	10
1.684	10
1.685	10
1.686	10
1.687	10
1.688	10
1.689	10
1.69	10
1.691	10
1.692	10
1.693	10
1.694	10
1.695	10
1.696	10
1.697	10
1.698	10
1.699	10
1.7	10
1.701	10
1.702	10
1.703	10
1.704	10
1.705	10
1.706	10
1.707	10
1.708	10
1.709	10
1.71	10
1.711	10
1.712	10
1.713	10
1.714	10
1.715	10
1.716	10
1.717	10
1.718	10
1.719	10
1.72	10
1.721	10
1.722	10
1.723	10
1.724	10
1.725	10
1.726	10
1.727	10
1.728	10
1.729	10
1.73	10
1.731	10
1.732	10
1.733	10
1.734	10
1.735	10
1.736	10
1.737	10
1.738	10
1.739	10
1.74	10
1.741	10
1.742	10
1.743	10
1.744	10
1.745	10
1.746	10
1.747	10
1.748	10
1.749	10
1.75	10
1.751	10
1.752	10
1.753	10
1.754	10
1.755	10
1.756	10
1.757	10
1.758	10
1.759	10
1.76	10
1.761	10
1.762	10
1.763	10
1.764	10
1.765	10
1.766	10
1.767	10
1.768	10
1.769	10
1.77	10
1.771	10
1.772	10
1.773	10
1.774	10
1.775	10
1.776	10
1.777	10
1.778	10
1.779	10
1.78	10
1.781	10
1.782	10
1.783	10
1.784	10
1.785	10
1.786	10
1.787	10
1.788	10
1.789	10
1.79	10
1.791	10
1.792	10
1.793	10
1.794	10
1.795	10
1.796	10
1.797	10
1.798	10
1.799	10
1.8	10
1.801	10
1.802	10
1.803	10
1.804	10
1.805	10
1.806	10
1.807	10
1.808	10
1.809	10
1.81	10
1.811	10
1.812	10
1.813	10
1.814	10
1.815	10
1.816	10
1.817	10
1.818	10
1.819	10
1.82	10
1.821	10
1.822	10
1.823	10
1.824	10
1.825	10
1.826	10
1.827	10
1.828	10
1.829	10
1.83	10
1.831	10
1.832	10
1.833	10
1.834	10
1.835	10
1.836	10
1.837	10
1.838	10
1.839	10
1.84	10
1.841	10
1.842	10
1.843	10
1.844	10
1.845	10
1.846	10
1.847	10
1.848	10
1.849	10
1.85	10
1.851	10
1.852	10
1.853	10
1.854	10
1.855	10
1.856	10
1.857	10
1.858	10
1.859	10
1.86	10
1.861	10
1.862	10
1.863	10
1.864	10
1.865	10
1.866	10
1.867	10
1.868	10
1.869	10
1.87	10
1.871	10
1.872	10
1.873	10
1.874	10
1.875	10
1.876	10
1.877	10
1.878	10
1.879	10
1.88	10
1.881	10
1.882	10
1.883	10
1.884	10
1.885	10
1.886	10
1.887	10
1.888	10
1.889	10
1.89	10
1.891	10
1.892	10
1.893	10
1.894	10
1.895	10
1.896	10
1.897	10
1.898	10
1.899	10
1.9	10
1.901	10
1.902	10
1.903	10
1.904	10
1.905	10
1.906	10
1.907	10
1.908	10
1.909	10
1.91	10
1.911	10
1.912	10
1.913	10
1.914	10
1.915	10
1.916	10
1.917	10
1.918	10
1.919	10
1.92	10
1.921	10
1.922	10
1.923	10
1.924	10
1.925	10
1.926	10
1.927	10
1.928	10
1.929	10
1.93	10
1.931	10
1.932	10
1.933	10
1.934	10
1.935	10
1.936	10
1.937	10
1.938	10
1.939	10
1.94	10
1.941	10
1.942	10
1.943	10
1.944	10
1.945	10
1.946	10
1.947	10
1.948	10
1.949	10
1.95	10
1.951	10
1.952	10
1.953	10
1.954	10
1.955	10
1.956	10
1.957	10
1.958	10
1.959	10
1.96	10
1.961	10
1.962	10
1.963	10
1.964	10
1.965	10
1.966	10
1.967	10
1.968	10
1.969	10
1.97	10
1.971	10
1.972	10
1.973	10
1.974	10
1.975	10
1.976	10
1.977	10
1.978	10
1.979	10
1.98	10
1.981	10
1.982	10
1.983	10
1.984	10
1.985	10
1.986	10
1.987	10
1.988	10
1.989	10
1.99	10
1.991	10
1.992	10
1.993	10
1.994	10
1.995	10
1.996	10
1.997	10
1.998	10
[truncated: 13,002 more rows]

## Sheet: Control input and vehicle state
Time (s)	Applied torque of each wheel (N.m)	Reference value of longitudinal velocity (km/h)	Estimated value of longitudinal velocity (km/h)	Reference value of lateral velocity (km/h)	Estimated value of lateral velocity (km/h)	Reference value of yaw rate (rad/s)	Estimated value of yaw rate (rad/s)	Yaw rate with sensor noise (rad/s)
0	0	10	10.0001	0	0.000112969	0	0.0357661	0.0110517
0.001	0	10	9.4861	0	-0.0487001	0	0.0358842	0.0110517
0.002	0.000678345	9.99999	10.3882	-3.24741e-20	-0.046901	-9.02058e-21	0.0350901	0.0110517
0.003	0.00140261	9.99998	11.3588	-9.28866e-17	-0.0187545	-2.58018e-17	0.0368411	0.0110517
0.004	0.00220378	9.99998	10.105	-6.57841e-16	-0.00347951	-1.82734e-16	0.0379304	0.0110517
0.005	0.00311729	9.99997	10.001	-2.41028e-15	-0.00130159	-6.69522e-16	0.0331929	0.0110517
0.006	0.00417873	9.99995	9.99847	-6.24813e-15	-0.000539549	-1.73559e-15	0.0287364	0.0110517
0.007	0.00542368	9.99994	9.99734	-1.29475e-14	-8.778e-06	-3.59652e-15	0.0249066	0.0110517
0.008	0.00688767	9.99993	9.99628	-2.27746e-14	0.000354588	-6.32627e-15	0.0215636	0.0110517
0.009	0.00860609	9.99991	9.99526	-3.49693e-14	0.000603633	-9.71368e-15	0.0186301	0.0110517
0.01	0.0106141	9.99989	9.99518	-4.72042e-14	0.000112041	-1.31123e-14	0.015965	0.00594672
0.011	0.0129467	9.99986	9.99428	-5.49828e-14	0.000248555	-1.5273e-14	0.0135245	0.00594672
0.012	0.0156383	9.99983	9.99335	-5.10169e-14	0.000331137	-1.41714e-14	0.0114617	0.00594672
0.013	0.0187232	9.9998	9.99245	-2.46183e-14	0.000386314	-6.8384e-15	0.0097138	0.00594672
0.014	0.022235	9.99976	9.99157	3.8912e-14	0.000423254	1.08089e-14	0.0082313	0.00594672
0.015	0.0262071	9.99972	9.99072	1.58833e-13	0.00044798	4.41203e-14	0.00697385	0.00594672
0.016	0.0306719	9.99967	9.98988	3.59461e-13	0.000464484	9.98502e-14	0.00590779	0.00594672
0.017	0.0356616	9.99962	9.98907	6.70579e-13	0.000475421	1.86272e-13	0.00500463	0.00594672
0.018	0.0412074	9.99956	9.98829	1.12777e-12	0.000482578	3.1327e-13	0.00424011	0.00594672
0.019	0.04734	9.9995	9.98752	1.77266e-12	0.00048717	4.92405e-13	0.0035935	0.00594672
0.02	0.0540892	9.99943	9.98769	2.65303e-12	-0.000186994	7.36953e-13	0.00303882	0.000712273
0.021	0.061484	9.99935	9.98697	3.8229e-12	-0.000182956	1.06192e-12	0.00255699	0.000712273
0.022	0.0695526	9.99927	9.98628	5.34249e-12	-0.000182413	1.48403e-12	0.002152	0.000712273
0.023	0.078322	9.99918	9.98561	7.2781e-12	-0.00018237	2.02169e-12	0.00181152	0.000712273
0.024	0.0878187	9.99908	9.98496	9.70195e-12	-0.00018263	2.69499e-12	0.00152525	0.000712273
0.025	0.0980677	9.99898	9.98434	1.2692e-11	-0.000183065	3.52556e-12	0.00128457	0.000712273
0.026	0.109093	9.99887	9.98375	1.63317e-11	-0.000183589	4.53658e-12	0.00108221	0.000712273
0.027	0.120918	9.99875	9.98319	2.07097e-11	-0.000184147	5.75268e-12	0.00091206	0.000712273
0.028	0.133565	9.99862	9.98265	2.59195e-11	-0.000184704	7.19986e-12	0.000769005	0.000712273
0.029	0.147054	9.99848	9.98215	3.20595e-11	-0.000185239	8.90541e-12	0.00064873	0.000712273
0.03	0.161404	9.99834	9.98121	3.92323e-11	0.000153429	1.08979e-11	0.000550603	0.00333564
0.031	0.176635	9.99819	9.98077	4.75445e-11	0.000152929	1.32068e-11	0.000473562	0.00333564
0.032	0.192762	9.99802	9.98035	5.71068e-11	0.000152579	1.5863e-11	0.000408753	0.00333564
0.033	0.209802	9.99785	9.97996	6.8033e-11	0.000152266	1.88981e-11	0.000354252	0.00333564
0.034	0.227768	9.99768	9.97961	8.04405e-11	0.000151986	2.23446e-11	0.000308422	0.00333564
0.035	0.246675	9.99749	9.97928	9.44491e-11	0.000151739	2.62359e-11	0.000269886	0.00333564
0.036	0.266532	9.99729	9.97899	1.10181e-10	0.00015152	3.06059e-11	0.000237483	0.00333564
0.037	0.287351	9.99709	9.97872	1.27762e-10	0.000151329	3.54895e-11	0.000210238	0.00333564
0.038	0.309139	9.99688	9.97849	1.47317e-10	0.000151162	4.09215e-11	0.00018733	0.00333564
0.039	0.331904	9.99666	9.9783	1.68975e-10	0.000151017	4.69375e-11	0.000168069	0.00333564
0.04	0.355652	9.99642	9.97987	1.92863e-10	-0.00113407	5.35732e-11	0.000140639	-0.0066077
0.041	0.380386	9.99619	9.97971	2.19111e-10	-0.00113573	6.08643e-11	9.69661e-05	-0.0066077
0.042	0.40611	9.99594	9.97961	2.47848e-10	-0.0011361	6.88466e-11	6.03977e-05	-0.0066077
0.043	0.432823	9.99568	9.97954	2.79201e-10	-0.00113643	7.75558e-11	2.96597e-05	-0.0066077
0.044	0.460526	9.99542	9.97951	3.13297e-10	-0.00113672	8.70269e-11	3.81808e-06	-0.0066077
0.045	0.489217	9.99514	9.9795	3.50261e-10	-0.00113698	9.72948e-11	-1.79069e-05	-0.0066077
0.046	0.518891	9.99486	9.97953	3.90217e-10	-0.0011372	1.08394e-10	-3.6171e-05	-0.0066077
0.047	0.549544	9.99457	9.97959	4.33284e-10	-0.0011374	1.20357e-10	-5.15255e-05	-0.0066077
0.048	0.581169	9.99428	9.97968	4.79578e-10	-0.00113758	1.33216e-10	-6.4434e-05	-0.0066077
0.049	0.613758	9.99397	9.97981	5.29213e-10	-0.00113774	1.47004e-10	-7.52861e-05	-0.0066077
0.05	0.6473	9.99366	9.97599	5.82297e-10	0.0017977	1.61749e-10	-5.87574e-05	0.016091
0.051	0.681784	9.99334	9.97624	6.38933e-10	0.00179775	1.77481e-10	2.26982e-06	0.016091
0.052	0.717198	9.99301	9.97646	6.99219e-10	0.00179816	1.94227e-10	5.32707e-05	0.016091
0.053	0.753526	9.99268	9.9767	7.63246e-10	0.00179854	2.12013e-10	9.61025e-05	0.016091
0.054	0.790752	9.99234	9.97698	8.311e-10	0.00179888	2.30861e-10	0.000132084	0.016091
0.055	0.828859	9.99199	9.97728	9.02859e-10	0.00179919	2.50794e-10	0.000162313	0.016091
0.056	0.867828	9.99164	9.97761	9.78594e-10	0.00179948	2.71832e-10	0.000187709	0.016091
0.057	0.907639	9.99128	9.97797	1.05837e-09	0.00179976	2.93991e-10	0.000209046	0.016091
0.058	0.948268	9.99092	9.97836	1.14223e-09	0.00180001	3.17287e-10	0.000226974	0.016091
0.059	0.989694	9.99055	9.97877	1.23024e-09	0.00180026	3.41734e-10	0.000242038	0.016091
0.06	1.03189	9.99017	9.98192	1.32242e-09	-0.000205515	3.6734e-10	0.00023716	0.000560294
0.061	1.07483	9.98979	9.98236	1.41881e-09	-0.000206964	3.94114e-10	0.00020074	0.000560294
0.062	1.11849	9.98941	9.98284	1.51941e-09	-0.000207252	4.22059e-10	0.000170449	0.000560295
0.063	1.16284	9.98902	9.98336	1.62425e-09	-0.000207497	4.51179e-10	0.000144997	0.000560295
0.064	1.20785	9.98863	9.98389	1.7333e-09	-0.000207702	4.81472e-10	0.000123601	0.000560295
0.065	1.25348	9.98824	9.98445	1.84656e-09	-0.000207871	5.12933e-10	0.000105613	0.000560295
0.066	1.29971	9.98784	9.98502	1.964e-09	-0.000208008	5.45556e-10	9.04903e-05	0.000560295
0.067	1.3465	9.98745	9.98562	2.08559e-09	-0.000208119	5.79329e-10	7.77768e-05	0.000560295
0.068	1.39381	9.98705	9.98623	2.21126e-09	-0.000208207	6.1424e-10	6.70883e-05	0.000560296
0.069	1.44162	9.98664	9.98687	2.34097e-09	-0.000208275	6.5027e-10	5.81021e-05	0.000560296
0.07	1.48988	9.98624	9.98463	2.47464e-09	0.00192488	6.87399e-10	6.91866e-05	0.0170485
0.071	1.53855	9.98584	9.98534	2.61217e-09	0.00192492	7.25604e-10	0.000112822	0.0170485
0.072	1.58761	9.98543	9.986	2.75348e-09	0.0019254	7.64856e-10	0.000149214	0.0170485
0.073	1.63648	9.98504	9.98651	2.90672e-09	0.00192579	8.07422e-10	0.000179789	0.0170485
0.074	1.68408	9.98466	9.9869	3.06459e-09	0.00192607	8.51275e-10	0.000205504	0.0170485
0.075	1.72972	9.9843	9.98715	3.22487e-09	0.00192623	8.95798e-10	0.000227143	0.0170485
0.076	1.77283	9.98398	9.98728	3.38396e-09	0.00192628	9.39989e-10	0.000245363	0.0170485
0.077	1.81302	9.9837	9.9873	3.53795e-09	0.00192624	9.82764e-10	0.000260711	0.0170485
0.078	1.85007	9.98345	9.98722	3.68322e-09	0.00192613	1.02312e-09	0.000273647	0.0170485
0.079	1.88596	9.98321	9.98758	3.81627e-09	0.00192609	1.06007e-09	0.000284555	0.0170485
0.08	1.9215	9.98299	9.99044	3.93572e-09	4.63393e-05	1.09326e-09	0.000277276	0.00250518
0.081	1.95709	9.98276	9.99073	4.03961e-09	4.53162e-05	1.12211e-09	0.000240904	0.00250518
0.082	1.99269	9.98254	9.99105	4.12673e-09	4.51104e-05	1.14631e-09	0.000210487	0.00250518
0.083	2.02829	9.98232	9.99138	4.19619e-09	4.49352e-05	1.16561e-09	0.000184923	0.00250518
0.084	2.06386	9.9821	9.99171	4.24751e-09	4.47915e-05	1.17986e-09	0.000163433	0.00250517
0.085	2.09938	9.98188	9.99204	4.2806e-09	4.46746e-05	1.18906e-09	0.000145367	0.00250517
0.086	2.13484	9.98167	9.99238	4.29573e-09	4.45805e-05	1.19326e-09	0.00013018	0.00250517
0.087	2.1702	9.98146	9.99272	4.29344e-09	4.4506e-05	1.19262e-09	0.000117414	0.00250517
0.088	2.20544	9.98125	9.99307	4.27448e-09	4.4448e-05	1.18736e-09	0.000106683	0.00250517
0.089	2.24054	9.98105	9.99341	4.23971e-09	4.44042e-05	1.1777e-09	9.76628e-05	0.00250517
0.09	2.27549	9.98085	9.99275	4.18997e-09	0.000790447	1.16388e-09	9.66016e-05	0.00826942
0.091	2.31024	9.98066	9.99311	4.12606e-09	0.000790761	1.14613e-09	0.000107689	0.00826942
0.092	2.34479	9.98047	9.99345	4.04864e-09	0.000790868	1.12462e-09	0.000116972	0.00826942
0.093	2.37911	9.98028	9.99379	3.95818e-09	0.000790967	1.09949e-09	0.000124779	0.00826942
0.094	2.41318	9.9801	9.99413	3.85495e-09	0.000791057	1.07082e-09	0.000131346	0.00826941
0.095	2.44696	9.97992	9.99447	3.73904e-09	0.000791139	1.03862e-09	0.000136872	0.00826941
0.096	2.48045	9.97975	9.9948	3.61036e-09	0.000791214	1.00288e-09	0.000141522	0.00826941
0.097	2.51361	9.97959	9.99513	3.46867e-09	0.000791283	9.6352e-10	0.000145437	0.00826941
0.098	2.54643	9.97943	9.99546	3.31366e-09	0.000791347	9.20462e-10	0.000148733	0.00826941
0.099	2.57889	9.97927	9.99578	3.14498e-09	0.000791405	8.73606e-10	0.000151509	0.00826941
0.1	2.61095	9.97912	9.99993	2.96228e-09	-0.00205433	8.22856e-10	0.000128976	-0.0137196
0.101	2.6426	9.97898	10.0002	2.76528e-09	-0.00205956	7.68134e-10	6.43841e-05	-0.0137196
0.102	2.67382	9.97884	10.0005	2.55378e-09	-0.00206014	7.09384e-10	1.03006e-05	-0.0137196
0.103	2.70459	9.97871	10.0008	2.32771e-09	-0.00206064	6.46586e-10	-3.51941e-05	-0.0137196
0.104	2.73488	9.97859	10.0011	2.08712e-09	-0.00206105	5.79755e-10	-7.34718e-05	-0.0137196
0.105	2.76468	9.97847	10.0014	1.83218e-09	-0.0020614	5.08938e-10	-0.000105677	-0.0137196
0.106	2.79397	9.97836	10.0016	1.56319e-09	-0.00206168	4.3422e-10	-0.000132774	-0.0137196
0.107	2.82272	9.97826	10.0019	1.28055e-09	-0.00206192	3.55709e-10	-0.000155573	-0.0137196
0.108	2.85092	9.97816	10.0021	9.84735e-10	-0.00206211	2.73537e-10	-0.000174756	-0.0137196
0.109	2.87854	9.97807	10.0024	6.76259e-10	-0.00206227	1.8785e-10	-0.000190896	-0.0137196
0.11	2.90558	9.97799	10.0013	3.55669e-10	-0.00114603	9.87968e-11	-0.000196473	-0.00665185
0.111	2.93202	9.97792	10.0016	2.35092e-11	-0.00114454	6.53032e-12	-0.000186523	-0.00665185
0.112	2.95783	9.97785	10.0018	-3.19695e-10	-0.00114445	-8.88041e-11	-0.000178189	-0.00665185
0.113	2.983	9.9778	10.002	-6.73451e-10	-0.00114436	-1.8707e-10	-0.000171182	-0.00665185
0.114	3.00752	9.97774	10.0022	-1.03731e-09	-0.00114429	-2.88141e-10	-0.000165288	-0.00665185
0.115	3.03137	9.9777	10.0023	-1.41085e-09	-0.00114422	-3.91904e-10	-0.000160332	-0.00665185
0.116	3.05454	9.97767	10.0025	-1.79371e-09	-0.00114416	-4.98254e-10	-0.000156164	-0.00665185
0.117	3.07701	9.97764	10.0026	-2.18554e-09	-0.0011441	-6.07095e-10	-0.000152659	-0.00665185
0.118	3.09878	9.97762	10.0027	-2.58601e-09	-0.00114405	-7.18337e-10	-0.000149713	-0.00665185
0.119	3.11982	9.97761	10.0028	-2.9948e-09	-0.001144	-8.31888e-10	-0.000147235	-0.00665185
0.12	3.14014	9.97761	9.99969	-3.41157e-09	0.0012501	-9.47657e-10	-0.000124232	0.0118204
0.121	3.15971	9.97762	9.99983	-3.83596e-09	0.00125113	-1.06554e-09	-6.65466e-05	0.0118204
0.122	3.17854	9.97763	9.99989	-4.2676e-09	0.00125127	-1.18545e-09	-1.79269e-05	0.0118204
0.123	3.1966	9.97766	9.99993	-4.70607e-09	0.00125138	-1.30724e-09	2.2953e-05	0.0118204
0.124	3.2139	9.97769	9.99997	-5.15091e-09	0.00125145	-1.43081e-09	5.73247e-05	0.0118204
0.125	3.23043	9.97773	9.99998	-5.60161e-09	0.0012515	-1.556e-09	8.6226e-05	0.0118204
0.126	3.24618	9.97777	9.99998	-6.05765e-09	0.00125153	-1.68268e-09	0.000110529	0.0118204
0.127	3.26115	9.97783	9.99996	-6.51847e-09	0.00125154	-1.81069e-09	0.000130966	0.0118204
0.128	3.27533	9.97789	9.99993	-6.98346e-09	0.00125154	-1.93985e-09	0.000148154	0.0118204
0.129	3.28872	9.97797	9.99988	-7.45203e-09	0.00125153	-2.07001e-09	0.000162609	0.0118204
0.13	3.30131	9.97805	10.0029	-7.92355e-09	-0.00106304	-2.20099e-09	0.000154533	-0.00606188
0.131	3.31312	9.97813	10.0028	-8.39742e-09	-0.00106577	-2.33262e-09	0.000110642	-0.00606188
0.132	3.32413	9.97823	10.0027	-8.87302e-09	-0.00106593	-2.46473e-09	7.36296e-05	-0.00606188
0.133	3.33434	9.97834	10.0026	-9.34974e-09	-0.00106606	-2.59715e-09	4.24953e-05	-0.00606188
0.134	3.34377	9.97845	10.0025	-9.82699e-09	-0.00106616	-2.72972e-09	1.63077e-05	-0.00606188
0.135	3.35241	9.97857	10.0023	-1.03042e-08	-0.00106624	-2.86228e-09	-5.71888e-06	-0.00606188
0.136	3.36026	9.97869	10.0022	-1.07808e-08	-0.0010663	-2.99466e-09	-2.42452e-05	-0.00606188
0.137	3.36733	9.97883	10.002	-1.12562e-08	-0.00106634	-3.12673e-09	-3.98272e-05	-0.00606188
0.138	3.37362	9.97897	10.0018	-1.17299e-08	-0.00106637	-3.25831e-09	-5.29327e-05	-0.00606188
0.139	3.37915	9.97912	10.0016	-1.22014e-08	-0.00106639	-3.38928e-09	-6.3955e-05	-0.00606188
0.14	3.38391	9.97928	9.99935	-1.26701e-08	0.000428732	-3.51947e-09	-6.0159e-05	0.00547721
0.141	3.38792	9.97944	9.99914	-1.31354e-08	0.000429617	-3.64873e-09	-3.30758e-05	0.00547721
0.142	3.39118	9.97961	9.99889	-1.3597e-08	0.000429616	-3.77693e-09	-1.01424e-05	0.00547721
0.143	3.39371	9.97978	9.99862	-1.40541e-08	0.000429607	-3.90392e-09	9.14546e-06	0.00547721
0.144	3.39552	9.97997	9.99834	-1.45063e-08	0.000429588	-4.02953e-09	2.53636e-05	0.00547721
0.145	3.39661	9.98015	9.99804	-1.49531e-08	0.000429562	-4.15364e-09	3.90008e-05	0.00547721
0.146	3.39701	9.98035	9.99774	-1.53939e-08	0.00042953	-4.27607e-09	5.0468e-05	0.00547721
0.147	3.39672	9.98055	9.99741	-1.58281e-08	0.000429493	-4.3967e-09	6.01105e-05	0.00547721
0.148	3.39575	9.98075	9.99708	-1.62553e-08	0.000429452	-4.51537e-09	6.82188e-05	0.00547721
0.149	3.39413	9.98096	9.99674	-1.66749e-08	0.000429408	-4.63193e-09	7.50369e-05	0.00547721
0.15	3.39187	9.98118	9.99793	-1.70865e-08	-0.00072159	-4.74624e-09	7.07082e-05	-0.00341556
0.151	3.38899	9.9814	9.99754	-1.74894e-08	-0.000722735	-4.85817e-09	4.86587e-05	-0.00341556
0.152	3.3855	9.98162	9.99716	-1.78833e-08	-0.000722764	-4.96757e-09	2.99878e-05	-0.00341556
0.153	3.38142	9.98185	9.99677	-1.82675e-08	-0.000722788	-5.07432e-09	1.42828e-05	-0.00341556
0.154	3.37678	9.98209	9.99638	-1.86418e-08	-0.000722807	-5.17828e-09	1.07617e-06	-0.00341556
0.155	3.37158	9.98232	9.99597	-1.90056e-08	-0.000722822	-5.27934e-09	-1.00293e-05	-0.00341556
0.156	3.36586	9.98256	9.99555	-1.93586e-08	-0.000722833	-5.37739e-09	-1.93676e-05	-0.00341556
0.157	3.35963	9.98281	9.99513	-1.97003e-08	-0.000722841	-5.4723e-09	-2.72197e-05	-0.00341555
0.158	3.35291	9.98305	9.9947	-2.00303e-08	-0.000722847	-5.56397e-09	-3.3822e-05	-0.00341555
0.159	3.34573	9.9833	9.99426	-2.03483e-08	-0.000722852	-5.6523e-09	-3.93732e-05	-0.00341555
0.16	3.3381	9.98355	9.99345	-2.06539e-08	-0.000447206	-5.7372e-09	-4.16311e-05	-0.0012862
0.161	3.33006	9.98381	9.99301	-2.09468e-08	-0.000446964	-5.81856e-09	-3.91283e-05	-0.0012862
0.162	3.32163	9.98406	9.99255	-2.12267e-08	-0.000446974	-5.89632e-09	-3.69866e-05	-0.0012862
0.163	3.31282	9.98432	9.9921	-2.14933e-08	-0.000446984	-5.97037e-09	-3.51844e-05	-0.0012862
0.164	3.30367	9.98458	9.99164	-2.17463e-08	-0.000446996	-6.04064e-09	-3.36688e-05	-0.0012862
0.165	3.29419	9.98484	9.99118	-2.19854e-08	-0.000447008	-6.10707e-09	-3.23943e-05	-0.0012862
0.166	3.28443	9.9851	9.99071	-2.22104e-08	-0.000447022	-6.16957e-09	-3.13226e-05	-0.0012862
0.167	3.27439	9.98536	9.99025	-2.24211e-08	-0.000447036	-6.22808e-09	-3.04215e-05	-0.0012862
0.168	3.26411	9.98562	9.9898	-2.26172e-08	-0.000447052	-6.28255e-09	-2.96638e-05	-0.0012862
0.169	3.254	9.98588	9.98945	-2.28233e-08	-0.000447077	-6.33981e-09	-2.90268e-05	-0.0012862
0.17	3.24474	9.98612	9.9912	-2.3037e-08	-0.00193686	-6.39918e-09	-4.15154e-05	-0.012801
0.171	3.23678	9.98635	9.99102	-2.32569e-08	-0.00193942	-6.46026e-09	-7.5793e-05	-0.012801
0.172	3.23047	9.98655	9.99094	-2.34775e-08	-0.0019396	-6.52154e-09	-0.000104755	-0.012801
0.173	3.22603	9.98674	9.99095	-2.3691e-08	-0.00193981	-6.58084e-09	-0.000129109	-0.012801
0.174	3.22359	9.9869	9.99102	-2.38893e-08	-0.00194004	-6.63591e-09	-0.000149583	-0.012801
0.175	3.22318	9.98703	9.99099	-2.40657e-08	-0.00194024	-6.68491e-09	-0.000166792	-0.012801
0.176	3.22243	9.98717	9.99086	-2.42166e-08	-0.00194035	-6.72683e-09	-0.000181267	-0.012801
0.177	3.22191	9.98731	9.99072	-2.43362e-08	-0.00194042	-6.76006e-09	-0.000193445	-0.0128009
0.178	3.22138	9.98744	9.9906	-2.44207e-08	-0.00194047	-6.78352e-09	-0.000203685	-0.0128009
0.179	3.22083	9.98757	9.99049	-2.44671e-08	-0.00194052	-6.79641e-09	-0.000212296	-0.0128009
0.18	3.22029	9.9877	9.99024	-2.4474e-08	-0.00184365	-6.79834e-09	-0.000218689	-0.0120525
0.181	3.21975	9.98783	9.99014	-2.44416e-08	-0.0018435	-6.78933e-09	-0.000222519	-0.0120525
0.182	3.21923	9.98796	9.99004	-2.43712e-08	-0.00184351	-6.76976e-09	-0.000225734	-0.0120525
0.183	3.21874	9.98808	9.98994	-2.4265e-08	-0.00184352	-6.74028e-09	-0.000228437	-0.0120525
0.184	3.21829	9.98821	9.98986	-2.4126e-08	-0.00184353	-6.70168e-09	-0.000230711	-0.0120525
0.185	3.21789	9.98833	9.98977	-2.39575e-08	-0.00184354	-6.65486e-09	-0.000232623	-0.0120525
0.186	3.21754	9.98845	9.9897	-2.37624e-08	-0.00184355	-6.60067e-09	-0.000234232	-0.0120525
0.187	3.21725	9.98857	9.98963	-2.35436e-08	-0.00184356	-6.53989e-09	-0.000235586	-0.0120525
0.188	3.21704	9.98868	9.98956	-2.33032e-08	-0.00184357	-6.4731e-09	-0.000236726	-0.0120525
0.189	3.21691	9.9888	9.98951	-2.30426e-08	-0.00184359	-6.40072e-09	-0.000237685	-0.0120525
0.19	3.21686	9.98891	9.98572	-2.27626e-08	0.000926068	-6.32293e-09	-0.000214292	0.00934047
0.191	3.21691	9.98902	9.98574	-2.24631e-08	0.000927496	-6.23975e-09	-0.000150373	0.00934047
0.192	3.21707	9.98913	9.9857	-2.21436e-08	0.000927554	-6.15101e-09	-9.6392e-05	0.00934047
0.193	3.21733	9.98924	9.98568	-2.1803e-08	0.000927603	-6.0564e-09	-5.10198e-05	0.00934047
0.194	3.21771	9.98934	9.98566	-2.144e-08	0.000927643	-5.95554e-09	-1.2889e-05	0.00934047
0.195	3.21821	9.98944	9.98564	-2.10529e-08	0.000927675	-5.84804e-09	1.91564e-05	0.00934047
0.196	3.21884	9.98954	9.98564	-2.06406e-08	0.000927704	-5.73351e-09	4.60879e-05	0.00934047
0.197	3.2196	9.98964	9.98564	-2.02018e-08	0.00092773	-5.61162e-09	6.87215e-05	0.00934047
0.198	3.22051	9.98973	9.98565	-1.97357e-08	0.000927755	-5.48214e-09	8.77432e-05	0.00934047
0.199	3.22155	9.98982	9.98567	-1.92419e-08	0.000927778	-5.34496e-09	0.000103729	0.00934048
0.2	3.22275	9.98991	9.9874	-1.87203e-08	-0.000334681	-5.20008e-09	0.000106127	-0.000425752
0.201	3.2241	9.98999	9.98741	-1.81714e-08	-0.000335684	-5.04762e-09	8.79069e-05	-0.000425751
0.202	3.2256	9.99008	9.98746	-1.7596e-08	-0.000335728	-4.88779e-09	7.25172e-05	-0.00042575
0.203	3.22727	9.99016	9.98751	-1.69952e-08	-0.000335769	-4.72089e-09	5.95755e-05	-0.00042575
0.204	3.2291	9.99024	9.98757	-1.63702e-08	-0.000335804	-4.54728e-09	4.86936e-05	-0.000425749
0.205	3.23109	9.99031	9.98764	-1.57224e-08	-0.000335834	-4.36732e-09	3.95434e-05	-0.000425748
0.206	3.23325	9.99039	9.98771	-1.50531e-08	-0.000335859	-4.18142e-09	3.18491e-05	-0.000425748
0.207	3.23559	9.99046	9.9878	-1.43637e-08	-0.00033588	-3.98992e-09	2.53786e-05	-0.000425747
0.208	3.23809	9.99052	9.98789	-1.36554e-08	-0.000335898	-3.79316e-09	1.99371e-05	-0.000425747
0.209	3.24077	9.99059	9.98799	-1.29291e-08	-0.000335913	-3.59142e-09	1.53608e-05	-0.000425746
0.21	3.24362	9.99065	9.98935	-1.21857e-08	-0.00126138	-3.38492e-09	3.42368e-06	-0.00757942
0.211	3.24664	9.99071	9.98945	-1.14259e-08	-0.00126272	-3.17385e-09	-2.14104e-05	-0.00757942
0.212	3.24984	9.99077	9.98958	-1.065e-08	-0.00126285	-2.95834e-09	-4.23163e-05	-0.00757942
0.213	3.2532	9.99082	9.98971	-9.85857e-09	-0.00126296	-2.73849e-09	-5.98978e-05	-0.00757942
0.214	3.25674	9.99087	9.98986	-9.05179e-09	-0.00126306	-2.51439e-09	-7.46833e-05	-0.00757942
0.215	3.26046	9.99093	9.99001	-8.22996e-09	-0.00126315	-2.2861e-09	-8.71172e-05	-0.00757942
0.216	3.26433	9.99097	9.99017	-7.39335e-09	-0.00126323	-2.05371e-09	-9.75737e-05	-0.00757942
0.217	3.26838	9.99102	9.99033	-6.54232e-09	-0.0012633	-1.81731e-09	-0.000106367	-0.00757942
0.218	3.27259	9.99106	9.9905	-5.67731e-09	-0.00126337	-1.57703e-09	-0.000113762	-0.00757942
0.219	3.27696	9.9911	9.99069	-4.79886e-09	-0.00126342	-1.33302e-09	-0.000119982	-0.00757942
0.22	3.28149	9.99114	9.99082	-3.90765e-09	-0.001222	-1.08546e-09	-0.00012485	-0.00725903
0.221	3.28617	9.99118	9.99101	-3.00445e-09	-0.00122198	-8.34568e-10	-0.000128281	-0.00725903
0.222	3.291	9.99121	9.99122	-2.09014e-09	-0.00122201	-5.80595e-10	-0.000131167	-0.00725903
0.223	3.29597	9.99124	9.99142	-1.1657e-09	-0.00122204	-3.23806e-10	-0.000133595	-0.00725903
0.224	3.30109	9.99128	9.99164	-2.32149e-10	-0.00122207	-6.44858e-11	-0.000135637	-0.00725903
0.225	3.30634	9.9913	9.99186	7.09455e-10	-0.0012221	1.97071e-10	-0.000137355	-0.00725903
0.226	3.31172	9.99133	9.99209	1.65805e-09	-0.00122213	4.60569e-10	-0.000138801	-0.00725903
0.227	3.31722	9.99136	9.99232	2.61258e-09	-0.00122216	7.25717e-10	-0.000140017	-0.00725903
0.228	3.32284	9.99138	9.99256	3.57203e-09	-0.00122218	9.92232e-10	-0.000141042	-0.00725903
0.229	3.32857	9.9914	9.99281	4.53544e-09	-0.0012222	1.25984e-09	-0.000141904	-0.00725903
0.23	3.3344	9.99142	9.99036	5.50188e-09	0.000776214	1.5283e-09	-0.000125168	0.00817517
0.231	3.34033	9.99144	9.99066	6.47047e-09	0.00077748	1.79735e-09	-7.91247e-05	0.00817517
0.232	3.34635	9.99146	9.99092	7.4404e-09	0.000777635	2.06678e-09	-4.03286e-05	0.00817517
0.233	3.35245	9.99148	9.99118	8.41088e-09	0.000777774	2.33636e-09	-7.71602e-06	0.00817517
0.234	3.35862	9.9915	9.99145	9.38115e-09	0.000777898	2.60587e-09	1.96978e-05	0.00817517
0.235	3.36486	9.99151	9.99172	1.03505e-08	0.000778009	2.87513e-09	4.27424e-05	0.00817517
0.236	3.37115	9.99153	9.99199	1.13181e-08	0.00077811	3.1439e-09	6.21148e-05	0.00817517
0.237	3.37749	9.99154	9.99227	1.22832e-08	0.000778202	3.412e-09	7.84008e-05	0.00817517
0.238	3.38386	9.99156	9.99255	1.32451e-08	0.000778287	3.6792e-09	9.20927e-05	0.00817517
0.239	3.39038	9.99157	9.99285	1.42112e-08	0.000778368	3.94755e-09	0.000103604	0.00817517
0.24	3.39689	9.99158	9.99466	1.51611e-08	-0.000348225	4.21141e-09	0.000103435	-0.000533369
0.241	3.40342	9.99159	9.99493	1.60805e-08	-0.000349255	4.46681e-09	8.5232e-05	-0.00053337
0.242	3.40995	9.9916	9.99522	1.69828e-08	-0.000349309	4.71743e-09	6.99071e-05	-0.000533371
0.243	3.41646	9.99161	9.99552	1.78643e-08	-0.000349356	4.9623e-09	5.70222e-05	-0.000533372
0.244	3.42296	9.99163	9.99581	1.87244e-08	-0.000349393	5.20123e-09	4.61892e-05	-0.000533373
0.245	3.42945	9.99164	9.99611	1.957e-08	-0.000349422	5.43612e-09	3.70816e-05	-0.000533374
0.246	3.43587	9.99165	9.9964	2.03983e-08	-0.000349445	5.66619e-09	2.94258e-05	-0.000533375
0.247	3.44224	9.99166	9.9967	2.12014e-08	-0.00034946	5.88926e-09	2.29899e-05	-0.000533376
0.248	3.44855	9.99168	9.99699	2.19795e-08	-0.000349471	6.10541e-09	1.75791e-05	-0.000533377
0.249	3.45479	9.99169	9.99729	2.27314e-08	-0.000349478	6.31429e-09	1.30304e-05	-0.000533378
0.25	3.46094	9.9917	9.99664	2.34563e-08	0.000350376	6.51563e-09	1.53225e-05	0.0048713
0.251	3.46699	9.99172	9.99695	2.41534e-08	0.000350899	6.70927e-09	2.84555e-05	0.0048713
0.252	3.47294	9.99174	9.99724	2.48223e-08	0.000350972	6.89509e-09	3.95232e-05	0.0048713
0.253	3.47878	9.99176	9.99753	2.5463e-08	0.00035104	7.07305e-09	4.88312e-05	0.0048713
0.254	3.48448	9.99177	9.99781	2.60753e-08	0.000351102	7.24313e-09	5.66594e-05	0.0048713
0.255	3.49005	9.99179	9.9981	2.66593e-08	0.000351158	7.40537e-09	6.32439e-05	0.0048713
0.256	3.49547	9.99182	9.99838	2.72153e-08	0.000351211	7.5598e-09	6.87828e-05	0.00487129
0.257	3.50073	9.99184	9.99865	2.77432e-08	0.00035126	7.70645e-09	7.34429e-05	0.00487129
0.258	3.50582	9.99186	9.99893	2.82433e-08	0.000351305	7.84535e-09	7.73643e-05	0.00487129
0.259	3.51073	9.99189	9.9992	2.87154e-08	0.000351348	7.97649e-09	8.06645e-05	0.00487129
0.26	3.51545	9.99192	9.99966	2.91594e-08	0.000207924	8.09983e-09	8.21887e-05	0.00376325
0.261	3.51997	9.99195	9.99991	2.95752e-08	0.000207854	8.21532e-09	8.11748e-05	0.00376325
0.262	3.52428	9.99198	10.0002	2.99623e-08	0.000207878	8.32287e-09	8.03198e-05	0.00376325
0.263	3.52837	9.99202	10.0004	3.03206e-08	0.000207903	8.42238e-09	7.96038e-05	0.00376325
0.264	3.53224	9.99205	10.0007	3.06493e-08	0.000207927	8.51371e-09	7.90048e-05	0.00376325
0.265	3.53586	9.99209	10.0009	3.09483e-08	0.00020795	8.59674e-09	7.8504e-05	0.00376325
0.266	3.53924	9.99214	10.0011	3.12169e-08	0.000207974	8.67137e-09	7.80859e-05	0.00376325
0.267	3.54236	9.99218	10.0014	3.14549e-08	0.000207997	8.73747e-09	7.77373e-05	0.00376325
0.268	3.54521	9.99223	10.0016	3.16619e-08	0.000208019	8.79496e-09	7.7447e-05	0.00376324
0.269	3.5478	9.99228	10.0018	3.18376e-08	0.000208041	8.84379e-09	7.72057e-05	0.00376324
0.27	3.5501	9.99233	10.0014	3.19821e-08	0.000649824	8.88391e-09	8.08667e-05	0.00717412
0.271	3.55211	9.99238	10.0016	3.20952e-08	0.000650082	8.91533e-09	9.1025e-05	0.00717412
0.272	3.55383	9.99244	10.0018	3.2177e-08	0.000650128	8.93804e-09	9.95954e-05	0.00717412
0.273	3.55524	9.9925	10.002	3.22276e-08	0.00065017	8.95211e-09	0.000106805	0.00717412
0.274	3.55635	9.99256	10.0022	3.22473e-08	0.000650207	8.95759e-09	0.000112871	0.00717411
0.275	3.55714	9.99263	10.0023	3.22364e-08	0.000650241	8.95456e-09	0.000117975	0.00717411
0.276	3.5576	9.9927	10.0025	3.21952e-08	0.000650271	8.9431e-09	0.000122269	0.00717411
0.277	3.55774	9.99277	10.0027	3.21239e-08	0.000650298	8.92332e-09	0.000125884	0.00717411
0.278	3.55755	9.99284	10.0028	3.20231e-08	0.000650322	8.89529e-09	0.000128927	0.00717411
0.279	3.55702	9.99292	10.0029	3.18929e-08	0.000650344	8.85913e-09	0.00013149	0.00717411
0.28	3.55615	9.993	10.0037	3.17337e-08	0.000213314	8.81492e-09	0.000129828	0.00379933
0.281	3.55493	9.99308	10.0038	3.15459e-08	0.000213032	8.76275e-09	0.000121431	0.00379933
0.282	3.55336	9.99317	10.0039	3.13298e-08	0.000213025	8.70271e-09	0.000114346	0.00379933
0.283	3.55144	9.99326	10.004	3.10856e-08	0.000213019	8.63489e-09	0.00010839	0.00379933
0.284	3.54917	9.99335	10.0041	3.08138e-08	0.000213015	8.55938e-09	0.000103385	0.00379932
0.285	3.54653	9.99345	10.0041	3.05146e-08	0.000213012	8.47627e-09	9.91781e-05	0.00379932
0.286	3.54354	9.99355	10.0042	3.01884e-08	0.000213011	8.38565e-09	9.56435e-05	0.00379932
0.287	3.54019	9.99365	10.0043	2.98355e-08	0.000213009	8.28764e-09	9.26738e-05	0.00379932
0.288	3.53648	9.99375	10.0043	2.94564e-08	0.000213008	8.18234e-09	9.01789e-05	0.00379932
0.289	3.5324	9.99386	10.0044	2.90516e-08	0.000213007	8.06988e-09	8.80833e-05	0.00379932
0.29	3.52797	9.99397	10.0073	2.86214e-08	-0.00192766	7.95039e-09	6.76134e-05	-0.0127255
0.291	3.52317	9.99408	10.0073	2.81665e-08	-0.00193155	7.82402e-09	1.61716e-05	-0.0127255
0.292	3.51801	9.9942	10.0073	2.76873e-08	-0.00193179	7.69092e-09	-2.71773e-05	-0.0127255
0.293	3.5125	9.99432	10.0073	2.71845e-08	-0.00193199	7.55126e-09	-6.36504e-05	-0.0127255
0.294	3.50663	9.99444	10.0073	2.66588e-08	-0.00193216	7.40521e-09	-9.4336e-05	-0.0127255
0.295	3.5004	9.99457	10.0073	2.61106e-08	-0.0019323	7.25295e-09	-0.000120152	-0.0127255
0.296	3.49383	9.99469	10.0072	2.55408e-08	-0.00193242	7.09468e-09	-0.00014187	-0.0127255
0.297	3.4869	9.99482	10.0072	2.495e-08	-0.00193251	6.93057e-09	-0.000160141	-0.0127255
0.298	3.47964	9.99496	10.0072	2.4339e-08	-0.00193258	6.76083e-09	-0.000175511	-0.0127255
0.299	3.47203	9.99509	10.0071	2.37083e-08	-0.00193264	6.58564e-09	-0.000188441	-0.0127255
0.3	3.46409	9.99523	10.0042	2.30588e-08	0.000179148	6.40522e-09	-0.000180865	0.00355792
0.301	3.45583	9.99537	10.0042	2.23911e-08	0.000181245	6.21974e-09	-0.000140786	0.00355792
0.302	3.44724	9.99551	10.0041	2.17059e-08	0.000181315	6.02943e-09	-0.000106892	0.00355792
0.303	3.43833	9.99565	10.004	2.10041e-08	0.000181371	5.83447e-09	-7.83854e-05	0.00355792
0.304	3.42911	9.9958	10.0039	2.02863e-08	0.000181413	5.63507e-09	-5.44132e-05	0.00355792
0.305	3.41959	9.99595	10.0038	1.95532e-08	0.000181444	5.43143e-09	-3.42542e-05	0.00355792
0.306	3.40978	9.9961	10.0037	1.88055e-08	0.000181466	5.22376e-09	-1.73016e-05	0.00355792
0.307	3.39967	9.99625	10.0036	1.80442e-08	0.000181481	5.01227e-09	-3.04535e-06	0.00355792
0.308	3.38929	9.9964	10.0035	1.72698e-08	0.000181489	4.79717e-09	8.9435e-06	0.00355792
0.309	3.37864	9.99656	10.0034	1.64832e-08	0.000181493	4.57867e-09	1.90256e-05	0.00355792
0.31	3.36773	9.99671	10.002	1.56852e-08	0.00110325	4.35699e-09	3.55614e-05	0.0106742
0.311	3.35657	9.99687	10.0019	1.48765e-08	0.00110352	4.13236e-09	6.42286e-05	0.0106742
0.312	3.34516	9.99703	10.0017	1.4058e-08	0.00110349	3.90499e-09	8.8439e-05	0.0106742
0.313	3.33353	9.99719	10.0016	1.32304e-08	0.00110345	3.67511e-09	0.000108796	0.0106742
0.314	3.32167	9.99735	10.0014	1.23946e-08	0.00110341	3.44295e-09	0.00012591	0.0106742
0.315	3.30961	9.99751	10.0012	1.15515e-08	0.00110337	3.20874e-09	0.000140299	0.0106742
0.316	3.29735	9.99767	10.0011	1.07017e-08	0.00110333	2.9727e-09	0.000152395	0.0106742
0.317	3.2849	9.99783	10.0009	9.84626e-09	0.00110329	2.73507e-09	0.000162564	0.0106742
0.318	3.27228	9.99799	10.0007	8.9859e-09	0.00110325	2.49608e-09	0.000171112	0.0106742
0.319	3.25965	9.99815	10.0006	8.10942e-09	0.00110322	2.25262e-09	0.000178298	0.0106742
0.32	3.24715	9.99831	10.0011	7.26073e-09	0.000616256	2.01687e-09	0.000180078	0.00691247
0.321	3.23488	9.99846	10.001	6.44966e-09	0.000616061	1.79157e-09	0.000173767	0.00691247
0.322	3.22293	9.99861	10.0009	5.68705e-09	0.000616054	1.57974e-09	0.000168403	0.00691247
0.323	3.21142	9.99875	10.0008	4.93842e-09	0.00061605	1.37178e-09	0.000163886	0.00691247
0.324	3.20058	9.99888	10.0008	4.1894e-09	0.000616054	1.16372e-09	0.000160078	0.00691248
0.325	3.19053	9.99901	10.0009	3.44046e-09	0.000616062	9.55684e-10	0.000156863	0.00691248
0.326	3.18134	9.99912	10.0009	2.69729e-09	0.000616072	7.49247e-10	0.000154148	0.00691248
0.327	3.17305	9.99922	10.001	1.97037e-09	0.000616085	5.47326e-10	0.000151854	0.00691248
0.328	3.16567	9.99931	10.0011	1.27085e-09	0.0006161	3.53013e-10	0.000149917	0.00691248
0.329	3.15914	9.99939	10.0012	6.07048e-10	0.00061612	1.68624e-10	0.000148282	0.00691249
0.33	3.15342	9.99946	10.0065	-1.75972e-11	-0.00319934	-4.88811e-12	0.000113553	-0.0225545
0.331	3.14842	9.99952	10.0066	-6.05116e-10	-0.00320873	-1.68088e-10	2.33387e-05	-0.0225545
0.332	3.14403	9.99957	10.0067	-1.16211e-09	-0.00320945	-3.22808e-10	-5.25099e-05	-0.0225545
0.333	3.14016	9.99962	10.0068	-1.69794e-09	-0.0032101	-4.71651e-10	-0.000116337	-0.0225545
0.334	3.13668	9.99966	10.007	-2.22262e-09	-0.00321067	-6.17395e-10	-0.00017005	-0.0225545
0.335	3.1335	9.9997	10.0071	-2.74492e-09	-0.00321116	-7.62479e-10	-0.000215251	-0.0225545
0.336	3.1305	9.99974	10.0073	-3.27413e-09	-0.00321158	-9.09481e-10	-0.00025329	-0.0225545
0.337	3.12764	9.99977	10.0074	-3.80674e-09	-0.00321195	-1.05743e-09	-0.000285301	-0.0225545
0.338	3.12486	9.99981	10.0075	-4.34051e-09	-0.00321226	-1.2057e-09	-0.000312239	-0.0225545
0.339	3.12212	9.99984	10.0076	-4.86964e-09	-0.00321253	-1.35268e-09	-0.000334909	-0.0225545
0.34	3.11936	9.99987	10.0042	-5.38817e-09	-0.000622694	-1.49671e-09	-0.000331363	-0.00259733
0.341	3.11657	9.9999	10.0044	-5.8923e-09	-0.000618588	-1.63675e-09	-0.000287093	-0.00259732
0.342	3.11373	9.99994	10.0045	-6.38387e-09	-0.000618372	-1.7733e-09	-0.000249804	-0.00259732
0.343	3.11086	9.99997	10.0046	-6.86294e-09	-0.000618188	-1.90637e-09	-0.000218443	-0.00259732
0.344	3.10793	10	10.0047	-7.33086e-09	-0.000618035	-2.03635e-09	-0.000192068	-0.00259732
0.345	3.10496	10	10.0048	-7.78924e-09	-0.000617907	-2.16368e-09	-0.000169887	-0.00259732
0.346	3.10193	10.0001	10.0049	-8.23972e-09	-0.000617799	-2.28881e-09	-0.000151235	-0.00259732
0.347	3.09885	10.0001	10.005	-8.68368e-09	-0.000617709	-2.41213e-09	-0.000135549	-0.00259732
0.348	3.09572	10.0001	10.0051	-9.12217e-09	-0.000617634	-2.53394e-09	-0.00012236	-0.00259732
0.349	3.09252	10.0002	10.0052	-9.55571e-09	-0.000617571	-2.65436e-09	-0.000111269	-0.00259732
0.35	3.08926	10.0002	10.0054	-9.98428e-09	-0.000677958	-2.77341e-09	-0.000102472	-0.00306367
0.351	3.08594	10.0002	10.0055	-1.04073e-08	-0.000678004	-2.89093e-09	-9.60426e-05	-0.00306367
0.352	3.08255	10.0003	10.0056	-1.08239e-08	-0.000677973	-3.00664e-09	-9.06384e-05	-0.00306366
0.353	3.0791	10.0003	10.0057	-1.12326e-08	-0.000677947	-3.12016e-09	-8.60949e-05	-0.00306366
0.354	3.07557	10.0003	10.0058	-1.16318e-08	-0.000677925	-3.23106e-09	-8.2275e-05	-0.00306366
0.355	3.07197	10.0004	10.0058	-1.20198e-08	-0.000677906	-3.33884e-09	-7.90636e-05	-0.00306366
0.356	3.0683	10.0004	10.0059	-1.2395e-08	-0.000677889	-3.44307e-09	-7.63637e-05	-0.00306366
0.357	3.06455	10.0005	10.006	-1.27559e-08	-0.000677875	-3.5433e-09	-7.40939e-05	-0.00306366
0.358	3.06072	10.0005	10.0061	-1.31011e-08	-0.000677862	-3.63919e-09	-7.21858e-05	-0.00306366
0.359	3.05681	10.0005	10.0061	-1.34297e-08	-0.00067785	-3.73047e-09	-7.05817e-05	-0.00306366
0.36	3.05282	10.0006	10.0051	-1.3741e-08	0.000110277	-3.81695e-09	-6.23461e-05	0.00301672
0.361	3.04875	10.0006	10.0052	-1.40347e-08	0.000111101	-3.89853e-09	-4.2809e-05	0.00301672
0.362	3.0446	10.0007	10.0053	-1.43107e-08	0.00011117	-3.97519e-09	-2.63483e-05	0.00301672
0.363	3.04036	10.0007	10.0053	-1.45691e-08	0.00011123	-4.04698e-09	-1.25061e-05	0.00301672
0.364	3.03604	10.0007	10.0054	-1.48103e-08	0.000111281	-4.11398e-09	-8.66526e-07	0.00301672
0.365	3.03164	10.0008	10.0054	-1.50347e-08	0.000111325	-4.1763e-09	8.92094e-06	0.00301672
0.366	3.02714	10.0008	10.0055	-1.52427e-08	0.000111362	-4.23408e-09	1.71509e-05	0.00301672
0.367	3.02256	10.0009	10.0055	-1.54347e-08	0.000111393	-4.28741e-09	2.40711e-05	0.00301672
0.368	3.0179	10.0009	10.0055	-1.5611e-08	0.00011142	-4.33639e-09	2.98899e-05	0.00301672
0.369	3.01314	10.0009	10.0056	-1.57719e-08	0.000111444	-4.38107e-09	3.47826e-05	0.00301672
0.37	3.0083	10.001	10.007	-1.59173e-08	-0.000907721	-4.42147e-09	2.99887e-05	-0.00484938
0.371	3.00337	10.001	10.007	-1.60473e-08	-0.000909167	-4.45758e-09	9.64123e-06	-0.00484938
0.372	2.99836	10.0011	10.007	-1.61616e-08	-0.000909252	-4.48934e-09	-7.49636e-06	-0.00484938
0.373	2.99326	10.0011	10.007	-1.62601e-08	-0.000909326	-4.51669e-09	-2.19126e-05	-0.00484938
0.374	2.98807	10.0012	10.0071	-1.63423e-08	-0.000909388	-4.53954e-09	-3.40393e-05	-0.00484938
0.375	2.98279	10.0012	10.0071	-1.64081e-08	-0.00090944	-4.5578e-09	-4.42398e-05	-0.00484938
0.376	2.97744	10.0013	10.0071	-1.6457e-08	-0.000909483	-4.57139e-09	-5.28201e-05	-0.00484938
0.377	2.97199	10.0013	10.0071	-1.64888e-08	-0.000909519	-4.58022e-09	-6.00374e-05	-0.00484938
0.378	2.96647	10.0014	10.0071	-1.65033e-08	-0.000909549	-4.58426e-09	-6.61081e-05	-0.00484938
0.379	2.96086	10.0014	10.0071	-1.65005e-08	-0.000909574	-4.58348e-09	-7.12143e-05	-0.00484938
0.38	2.95518	10.0015	10.0063	-1.64803e-08	-0.000283425	-4.57787e-09	-7.00373e-05	-1.93422e-05
0.381	2.94941	10.0015	10.0063	-1.64429e-08	-0.000282671	-4.56746e-09	-5.90351e-05	-1.93423e-05
0.382	2.94357	10.0016	10.0063	-1.63883e-08	-0.00028263	-4.55232e-09	-4.9759e-05	-1.93424e-05
0.383	2.93765	10.0016	10.0063	-1.6317e-08	-0.000282595	-4.53251e-09	-4.19571e-05	-1.93425e-05
0.384	2.93166	10.0017	10.0063	-1.62293e-08	-0.000282565	-4.50813e-09	-3.53955e-05	-1.93427e-05
0.385	2.9256	10.0017	10.0062	-1.61254e-08	-0.00028254	-4.47928e-09	-2.9877e-05	-1.93429e-05
0.386	2.91947	10.0018	10.0062	-1.60058e-08	-0.000282519	-4.44606e-09	-2.52356e-05	-1.93432e-05
0.387	2.91327	10.0018	10.0062	-1.5871e-08	-0.000282501	-4.4086e-09	-2.1332e-05	-1.93434e-05
0.388	2.90701	10.0019	10.0062	-1.57212e-08	-0.000282486	-4.367e-09	-1.80488e-05	-1.93437e-05
0.389	2.90069	10.0019	10.0062	-1.55569e-08	-0.000282474	-4.32136e-09	-1.52873e-05	-1.93441e-05
0.39	2.89431	10.002	10.0035	-1.53784e-08	0.00169515	-4.27179e-09	4.31944e-06	0.0152407
0.391	2.88789	10.002	10.0035	-1.51281e-08	0.00169549	-4.20224e-09	5.24922e-05	0.0152407
0.392	2.88146	10.0021	10.0035	-1.47828e-08	0.00169552	-4.10634e-09	9.31493e-05	0.0152407
0.393	2.87507	10.0021	10.0034	-1.43451e-08	0.00169554	-3.98475e-09	0.000127337	0.0152407
0.394	2.86872	10.0022	10.0034	-1.38278e-08	0.00169557	-3.84104e-09	0.000156081	0.0152407
0.395	2.86244	10.0022	10.0034	-1.32526e-08	0.0016956	-3.68127e-09	0.000180249	0.0152407
0.396	2.85624	10.0023	10.0034	-1.26433e-08	0.00169563	-3.51204e-09	0.000200565	0.0152407
0.397	2.85013	10.0023	10.0034	-1.20193e-08	0.00169565	-3.33869e-09	0.000217643	0.0152407
0.398	2.84417	10.0024	10.0034	-1.13971e-08	0.00169568	-3.16587e-09	0.000231995	0.0152407
0.399	2.83838	10.0024	10.0034	-1.07836e-08	0.0016957	-2.99544e-09	0.000244056	0.0152407
0.4	2.8328	10.0024	10.0047	-1.01794e-08	0.000763735	-2.82762e-09	0.000246043	0.00804151
0.401	2.82743	10.0025	10.0047	-9.58079e-09	0.000763414	-2.66133e-09	0.000232746	0.00804151
0.402	2.82229	10.0025	10.0047	-8.98227e-09	0.000763404	-2.49507e-09	0.000221517	0.00804151
0.403	2.81736	10.0025	10.0048	-8.37945e-09	0.000763394	-2.32763e-09	0.000212075	0.0080415
0.404	2.81264	10.0026	10.0048	-7.77057e-09	0.000763386	-2.15849e-09	0.000204139	0.0080415
0.405	2.80812	10.0026	10.0048	-7.15701e-09	0.00076338	-1.98806e-09	0.000197468	0.0080415
0.406	2.80377	10.0026	10.0049	-6.54287e-09	0.000763376	-1.81746e-09	0.000191861	0.0080415
0.407	2.79956	10.0026	10.0049	-5.93386e-09	0.000763374	-1.6483e-09	0.000187149	0.0080415
0.408	2.79549	10.0026	10.005	-5.33603e-09	0.000763371	-1.48223e-09	0.000183189	0.0080415
0.409	2.79152	10.0027	10.005	-4.75456e-09	0.000763369	-1.32071e-09	0.000179859	0.0080415
0.41	2.78763	10.0027	10.006	-4.19308e-09	5.12185e-05	-1.16474e-09	0.000170836	0.00254342
0.411	2.78379	10.0027	10.006	-3.64563e-09	5.06389e-05	-1.01267e-09	0.000151834	0.00254342
0.412	2.78001	10.0027	10.0061	-3.10633e-09	5.05768e-05	-8.62868e-10	0.000135837	0.00254342
0.413	2.77626	10.0027	10.0061	-2.5705e-09	5.05215e-05	-7.14027e-10	0.000122386	0.00254342
0.414	2.77253	10.0027	10.0061	-2.03308e-09	5.0474e-05	-5.64744e-10	0.000111077	0.00254342
0.415	2.76881	10.0028	10.0062	-1.4897e-09	5.0434e-05	-4.13805e-10	0.000101569	0.00254342
0.416	2.76509	10.0028	10.0062	-9.37026e-10	5.04006e-05	-2.60285e-10	9.3576e-05	0.00254342
0.417	2.76137	10.0028	10.0062	-3.72988e-10	5.03734e-05	-1.03608e-10	8.68574e-05	0.00254342
0.418	2.75763	10.0028	10.0062	2.03119e-10	5.03514e-05	5.6422e-11	8.121e-05	0.00254342
0.419	2.75388	10.0028	10.0063	7.90729e-10	5.03339e-05	2.19647e-10	7.64632e-05	0.00254342
0.42	2.75012	10.0028	10.0083	1.38775e-09	-0.00141451	3.85486e-10	5.9671e-05	-0.008761
0.421	2.74634	10.0028	10.0083	1.99148e-09	-0.00141699	5.53188e-10	2.21092e-05	-0.008761
0.422	2.74254	10.0028	10.0083	2.59858e-09	-0.00141719	7.21828e-10	-9.48082e-06	-0.008761
0.423	2.73873	10.0029	10.0083	3.20547e-09	-0.00141737	8.90408e-10	-3.60548e-05	-0.008761
0.424	2.73491	10.0029	10.0083	3.80854e-09	-0.00141752	1.05793e-09	-5.84096e-05	-0.008761
0.425	2.73107	10.0029	10.0083	4.40447e-09	-0.00141765	1.22346e-09	-7.7215e-05	-0.008761
0.426	2.72721	10.0029	10.0083	4.99039e-09	-0.00141776	1.38622e-09	-9.30345e-05	-0.008761
0.427	2.72334	10.0029	10.0083	5.56402e-09	-0.00141786	1.54556e-09	-0.000106342	-0.008761
0.428	2.71945	10.0029	10.0083	6.12374e-09	-0.00141794	1.70104e-09	-0.000117536	-0.008761
0.429	2.71556	10.0029	10.0083	6.66859e-09	-0.001418	1.85239e-09	-0.000126952	-0.00876101
0.43	2.71164	10.003	10.0069	7.19819e-09	-0.00036862	1.9995e-09	-0.000125703	-0.000668835
0.431	2.70772	10.003	10.007	7.71307e-09	-0.000367227	2.14252e-09	-0.000107878	-0.000668836
0.432	2.70378	10.003	10.007	8.2127e-09	-0.000367156	2.2813e-09	-9.28667e-05	-0.000668836
0.433	2.69984	10.003	10.007	8.69725e-09	-0.000367095	2.4159e-09	-8.02406e-05	-0.000668837
0.434	2.69591	10.003	10.007	9.16671e-09	-0.000367044	2.54631e-09	-6.96204e-05	-0.000668837
0.435	2.69198	10.003	10.007	9.60828e-09	-0.000367003	2.66897e-09	-6.06872e-05	-0.000668838
0.436	2.68807	10.003	10.007	9.96391e-09	-0.000366969	2.76775e-09	-5.31746e-05	-0.000668838
0.437	2.68419	10.0031	10.007	1.02174e-08	-0.000366945	2.83816e-09	-4.68604e-05	-0.000668838
0.438	2.68034	10.0031	10.007	1.03636e-08	-0.000366932	2.87877e-09	-4.15558e-05	-0.000668838
0.439	2.67655	10.0031	10.007	1.04115e-08	-0.000366929	2.89209e-09	-3.71e-05	-0.000668837
0.44	2.67281	10.0031	10.0066	1.03795e-08	-9.83986e-05	2.88321e-09	-3.10092e-05	0.001403
0.441	2.66912	10.0031	10.0066	1.02892e-08	-9.80972e-05	2.85811e-09	-2.15878e-05	0.001403
0.442	2.66549	10.0031	10.0067	1.01598e-08	-9.80822e-05	2.82216e-09	-1.36571e-05	0.001403
0.443	2.66192	10.0031	10.0067	1.00049e-08	-9.80687e-05	2.77914e-09	-6.98383e-06	0.001403
0.444	2.6584	10.0031	10.0067	9.83112e-09	-9.80553e-05	2.73087e-09	-1.36764e-06	0.001403
0.445	2.65494	10.0031	10.0067	9.63879e-09	-9.80415e-05	2.67744e-09	3.35917e-06	0.00140301
0.446	2.65154	10.0031	10.0067	9.42426e-09	-9.80271e-05	2.61785e-09	7.3368e-06	0.00140301
0.447	2.64819	10.0031	10.0067	9.18255e-09	-9.80129e-05	2.55071e-09	1.06828e-05	0.00140301
0.448	2.64488	10.0032	10.0067	8.90985e-09	-9.79996e-05	2.47496e-09	1.34962e-05	0.00140301
0.449	2.64162	10.0032	10.0067	8.6051e-09	-9.79877e-05	2.3903e-09	1.58604e-05	0.00140301
0.45	2.6384	10.0032	10.0079	8.27057e-09	-0.000964711	2.29738e-09	1.02712e-05	-0.00528506
0.451	2.63521	10.0032	10.0079	7.91151e-09	-0.000966038	2.19764e-09	-8.30699e-06	-0.00528506
0.452	2.63206	10.0032	10.0079	7.53507e-09	-0.000966131	2.09308e-09	-2.39365e-05	-0.00528506
0.453	2.62894	10.0032	10.0079	7.14901e-09	-0.000966212	1.98584e-09	-3.70849e-05	-0.00528506
0.454	2.62584	10.0032	10.0079	6.76051e-09	-0.000966278	1.87792e-09	-4.8146e-05	-0.00528506
0.455	2.62277	10.0032	10.0079	6.37533e-09	-0.000966333	1.77093e-09	-5.74508e-05	-0.00528506
0.456	2.61972	10.0032	10.0079	5.99749e-09	-0.000966377	1.66597e-09	-6.52781e-05	-0.00528506
0.457	2.61669	10.0032	10.0079	5.62935e-09	-0.000966413	1.56371e-09	-7.18625e-05	-0.00528505
0.458	2.61368	10.0032	10.0079	5.27207e-09	-0.000966441	1.46446e-09	-7.74017e-05	-0.00528505
0.459	2.6107	10.0032	10.0079	4.92615e-09	-0.000966462	1.36838e-09	-8.2062e-05	-0.00528505
0.46	2.60773	10.0032	10.0076	4.59203e-09	-0.000695395	1.27556e-09	-8.36144e-05	-0.00319427
0.461	2.60478	10.0032	10.0076	4.27037e-09	-0.000694997	1.18621e-09	-8.05864e-05	-0.00319427
0.462	2.60186	10.0032	10.0076	3.9623e-09	-0.000694974	1.10064e-09	-7.80398e-05	-0.00319427
0.463	2.59895	10.0032	10.0076	3.66934e-09	-0.000694954	1.01926e-09	-7.58995e-05	-0.00319427
0.464	2.59607	10.0032	10.0076	3.3932e-09	-0.000694935	9.42556e-10	-7.41006e-05	-0.00319427
0.465	2.59321	10.0032	10.0076	3.13552e-09	-0.000694919	8.70978e-10	-7.25888e-05	-0.00319427
0.466	2.59037	10.0032	10.0076	2.89763e-09	-0.000694904	8.04897e-10	-7.13183e-05	-0.00319427
0.467	2.58756	10.0032	10.0076	2.68038e-09	-0.000694891	7.4455e-10	-7.02505e-05	-0.00319427
0.468	2.58477	10.0032	10.0076	2.48406e-09	-0.000694879	6.90017e-10	-6.93531e-05	-0.00319427
0.469	2.58202	10.0032	10.0076	2.30844e-09	-0.000694868	6.41232e-10	-6.8599e-05	-0.00319427
0.47	2.57929	10.0032	10.0063	2.15285e-09	0.000229904	5.98013e-10	-5.98839e-05	0.0039392
0.471	2.57658	10.0032	10.0063	2.01634e-09	0.000230864	5.60095e-10	-3.77506e-05	0.0039392
0.472	2.57391	10.0032	10.0063	1.89783e-09	0.000230947	5.27174e-10	-1.9118e-05	0.0039392
0.473	2.57127	10.0032	10.0063	1.79615e-09	0.000231018	4.98932e-10	-3.44989e-06	0.0039392
0.474	2.56866	10.0032	10.0063	1.7102e-09	0.000231077	4.75055e-10	9.72524e-06	0.0039392
0.475	2.56608	10.0032	10.0063	1.63885e-09	0.000231127	4.55236e-10	2.08042e-05	0.0039392
0.476	2.56352	10.0032	10.0063	1.58102e-09	0.000231169	4.39172e-10	3.01205e-05	0.0039392
0.477	2.561	10.0032	10.0063	1.53558e-09	0.000231204	4.26551e-10	3.79548e-05	0.0039392
0.478	2.55851	10.0032	10.0063	1.50134e-09	0.000231232	4.1704e-10	4.45428e-05	0.00393919
0.479	2.55605	10.0032	10.0063	1.47703e-09	0.000231256	4.10286e-10	5.00831e-05	0.00393919
0.48	2.55362	10.0031	10.0044	1.46126e-09	0.00163577	4.05905e-10	6.7018e-05	0.0147787
0.481	2.55122	10.0031	10.0044	1.45259e-09	0.00163606	4.03497e-10	0.000103786	0.0147787
0.482	2.54884	10.0031	10.0044	1.26056e-09	0.00163611	3.50155e-10	0.000134767	0.0147787
0.483	2.54648	10.0031	10.0044	9.21865e-10	0.00163614	2.56074e-10	0.000160801	0.0147787
0.484	2.54413	10.0031	10.0044	4.30918e-10	0.00163615	1.197e-10	0.00018267	0.0147787
0.485	2.5418	10.0031	10.0044	-1.92109e-10	0.00163614	-5.33637e-11	0.000201044	0.0147787
0.486	2.53949	10.0031	10.0044	-9.18509e-10	0.00163613	-2.55141e-10	0.000216485	0.0147787
0.487	2.53719	10.0031	10.0044	-1.7144e-09	0.0016361	-4.76223e-10	0.000229465	0.0147787
0.488	2.53492	10.0031	10.0044	-2.54436e-09	0.00163608	-7.06768e-10	0.000240381	0.0147787
0.489	2.53266	10.0031	10.0044	-3.37476e-09	0.00163607	-9.37433e-10	0.000249564	0.0147787
0.49	2.5304	10.0031	10.011	-4.17674e-09	-0.00327976	-1.16021e-09	0.000214316	-0.0231886
0.491	2.52815	10.0031	10.0109	-4.92712e-09	-0.00329193	-1.36865e-09	0.000105911	-0.0231886
0.492	2.52592	10.0031	10.0109	-5.61086e-09	-0.00329281	-1.55857e-09	1.49457e-05	-0.0231886
0.493	2.52368	10.0031	10.0109	-6.22086e-09	-0.00329357	-1.72802e-09	-6.16033e-05	-0.0231886
0.494	2.52146	10.0031	10.0108	-6.75761e-09	-0.00329421	-1.87711e-09	-0.000126027	-0.0231886
0.495	2.51925	10.0031	10.0108	-7.22799e-09	-0.00329476	-2.00777e-09	-0.000180245	-0.0231886
0.496	2.51704	10.0031	10.0108	-7.64376e-09	-0.00329521	-2.12327e-09	-0.000225874	-0.0231886
0.497	2.51485	10.0031	10.0108	-8.01967e-09	-0.00329559	-2.22769e-09	-0.000264276	-0.0231886
0.498	2.51266	10.003	10.0108	-8.3716e-09	-0.00329592	-2.32544e-09	-0.000296597	-0.0231886
0.499	2.51049	10.003	10.0107	-8.71477e-09	-0.00329619	-2.42077e-09	-0.000323801	-0.0231886
0.5	2.50833	10.003	10.0085	-9.06229e-09	-0.0016385	-2.5173e-09	-0.000332217	-0.0104184
0.501	2.50618	10.003	10.0085	-9.42405e-09	-0.00163497	-2.61779e-09	-0.000312887	-0.0104184
0.502	2.50405	10.003	10.0085	-9.80606e-09	-0.00163483	-2.72391e-09	-0.00029666	-0.0104184
0.503	2.50192	10.003	10.0085	-1.02103e-08	-0.00163471	-2.83619e-09	-0.000283015	-0.0104184
0.504	2.49981	10.003	10.0084	-1.06348e-08	-0.00163462	-2.95411e-09	-0.000271539	-0.0104184
0.505	2.49772	10.003	10.0084	-1.10744e-08	-0.00163455	-3.07621e-09	-0.000261887	-0.0104184
0.506	2.49564	10.003	10.0084	-1.15212e-08	-0.00163449	-3.20034e-09	-0.000253769	-0.0104184
0.507	2.49358	10.003	10.0084	-1.19661e-08	-0.00163444	-3.32392e-09	-0.000246941	-0.0104184
0.508	2.49153	10.003	10.0083	-1.2399e-08	-0.0016344	-3.44417e-09	-0.000241196	-0.0104184
0.509	2.4895	10.003	10.0083	-1.28104e-08	-0.00163436	-3.55844e-09	-0.000236362	-0.0104184
0.51	2.48749	10.003	10.0046	-1.31917e-08	0.00109828	-3.66437e-09	-0.000208417	0.0106504
0.511	2.4855	10.003	10.0046	-1.35361e-08	0.00110041	-3.76004e-09	-0.000141181	0.0106504
0.512	2.48353	10.0029	10.0046	-1.38389e-08	0.00110059	-3.84413e-09	-8.45456e-05	0.0106504
0.513	2.48158	10.0029	10.0046	-1.40972e-08	0.00110073	-3.91589e-09	-3.6928e-05	0.0106504
0.514	2.47965	10.0029	10.0046	-1.43107e-08	0.00110085	-3.97518e-09	3.10706e-06	0.0106504
0.515	2.47774	10.0029	10.0045	-1.44804e-08	0.00110095	-4.02233e-09	3.67671e-05	0.0106504
0.516	2.47586	10.0029	10.0045	-1.46091e-08	0.00110103	-4.05808e-09	6.50672e-05	0.0106504
0.517	2.474	10.0029	10.0045	-1.47003e-08	0.0011011	-4.08341e-09	8.88604e-05	0.0106504
0.518	2.47216	10.0029	10.0045	-1.47579e-08	0.00110116	-4.09943e-09	0.000108864	0.0106504
0.519	2.47035	10.0029	10.0044	-1.4786e-08	0.0011012	-4.10723e-09	0.000125681	0.0106504
0.52	2.46856	10.0029	10.0053	-1.4788e-08	0.000436609	-4.10777e-09	0.000134009	0.00551822
0.521	2.46681	10.0029	10.0053	-1.47665e-08	0.00043617	-4.1018e-09	0.000130341	0.00551822
0.522	2.46508	10.0029	10.0052	-1.47233e-08	0.000436162	-4.08979e-09	0.000127239	0.00551822
0.523	2.46338	10.0029	10.0052	-1.4659e-08	0.000436152	-4.07196e-09	0.00012463	0.00551822
0.524	2.46171	10.0028	10.0052	-1.45735e-08	0.000436143	-4.04819e-09	0.000122434	0.00551822
0.525	2.46007	10.0028	10.0051	-1.44654e-08	0.000436135	-4.01818e-09	0.000120587	0.00551822
0.526	2.45846	10.0028	10.0051	-1.4333e-08	0.000436127	-3.98139e-09	0.000119033	0.00551822
0.527	2.45688	10.0028	10.0051	-1.41739e-08	0.00043612	-3.9372e-09	0.000117726	0.00551822
0.528	2.45534	10.0028	10.0051	-1.39858e-08	0.000436113	-3.88493e-09	0.000116627	0.00551821
0.529	2.45383	10.0028	10.005	-1.37661e-08	0.000436108	-3.82392e-09	0.000115703	0.00551821
0.53	2.45235	10.0028	10.0064	-1.3513e-08	-0.000612238	-3.7536e-09	0.000105763	-0.00257426
0.531	2.45091	10.0028	10.0064	-1.32246e-08	-0.000613551	-3.67351e-09	8.06101e-05	-0.00257426
0.532	2.44951	10.0028	10.0064	-1.29001e-08	-0.000613664	-3.58336e-09	5.94561e-05	-0.00257426
0.533	2.44814	10.0027	10.0063	-1.25389e-08	-0.000613761	-3.48304e-09	4.16652e-05	-0.00257426
0.534	2.44681	10.0027	10.0063	-1.21413e-08	-0.000613843	-3.37257e-09	2.67026e-05	-0.00257426
0.535	2.44552	10.0027	10.0063	-1.17078e-08	-0.000613912	-3.25215e-09	1.41187e-05	-0.00257426
0.536	2.44427	10.0027	10.0063	-1.12395e-08	-0.000613969	-3.12209e-09	3.53537e-06	-0.00257426
0.537	2.44305	10.0027	10.0062	-1.0738e-08	-0.000614017	-2.98277e-09	-5.36532e-06	-0.00257426
0.538	2.44188	10.0027	10.0062	-1.02046e-08	-0.000614058	-2.83462e-09	-1.28509e-05	-0.00257426
0.539	2.44075	10.0027	10.0062	-9.64115e-09	-0.000614092	-2.6781e-09	-1.91463e-05	-0.00257426
0.54	2.43966	10.0026	10.005	-9.04904e-09	0.000228858	-2.51362e-09	-1.7074e-05	0.00392939
0.541	2.43861	10.0026	10.005	-8.42968e-09	0.000229655	-2.34158e-09	-1.83657e-06	0.00392939
0.542	2.4376	10.0026	10.005	-7.78422e-09	0.00022971	-2.16228e-09	1.09898e-05	0.00392939
0.543	2.43664	10.0026	10.005	-7.11355e-09	0.000229757	-1.97599e-09	2.17758e-05	0.00392939
0.544	2.43572	10.0026	10.005	-6.41833e-09	0.000229796	-1.78287e-09	3.08461e-05	0.00392939
0.545	2.43485	10.0026	10.0049	-5.69901e-09	0.000229828	-1.58306e-09	3.84741e-05	0.00392939
0.546	2.43402	10.0026	10.0049	-4.95587e-09	0.000229855	-1.37663e-09	4.48894e-05	0.00392939
0.547	2.43323	10.0025	10.0049	-4.18909e-09	0.000229877	-1.16364e-09	5.0285e-05	0.00392939
0.548	2.43249	10.0025	10.0049	-3.39881e-09	0.000229895	-9.44114e-10	5.48235e-05	0.00392938
0.549	2.43179	10.0025	10.0049	-2.58521e-09	0.00022991	-7.18114e-10	5.86412e-05	0.00392938
0.55	2.43115	10.0025	10.0071	-1.74855e-09	-0.00148093	-4.8571e-10	4.68994e-05	-0.00927634
0.551	2.43054	10.0025	10.0071	-8.89242e-10	-0.00148396	-2.47012e-10	9.62923e-06	-0.00927634
0.552	2.42999	10.0024	10.0071	-7.83688e-12	-0.00148418	-2.17691e-12	-2.16853e-05	-0.00927634
0.553	2.42948	10.0024	10.0071	8.94923e-10	-0.00148437	2.4859e-10	-4.80258e-05	-0.00927635
0.554	2.42901	10.0024	10.0071	1.81812e-09	-0.00148454	5.05034e-10	-7.01832e-05	-0.00927635
0.555	2.42859	10.0024	10.007	2.76069e-09	-0.00148468	7.66859e-10	-8.88212e-05	-0.00927635
0.556	2.42822	10.0024	10.007	3.72142e-09	-0.0014848	1.03373e-09	-0.000104498	-0.00927635
0.557	2.4279	10.0023	10.007	4.69902e-09	-0.0014849	1.30528e-09	-0.000117684	-0.00927635
0.558	2.42763	10.0023	10.007	5.69212e-09	-0.00148498	1.58114e-09	-0.000128774	-0.00927635
0.559	2.4274	10.0023	10.007	6.69932e-09	-0.00148505	1.86092e-09	-0.000138102	-0.00927635
0.56	2.42721	10.0023	10.007	7.71925e-09	-0.00153882	2.14424e-09	-0.000146415	-0.00969047
0.561	2.42708	10.0023	10.007	8.75056e-09	-0.00153898	2.43071e-09	-0.000154265	-0.00969047
0.562	2.42699	10.0022	10.007	9.79194e-09	-0.00153903	2.71998e-09	-0.000160865	-0.00969048
0.563	2.42694	10.0022	10.007	1.08422e-08	-0.00153907	3.01171e-09	-0.000166415	-0.00969048
0.564	2.42695	10.0022	10.007	1.19e-08	-0.00153911	3.30556e-09	-0.000171081	-0.00969048
0.565	2.427	10.0022	10.007	1.29644e-08	-0.00153915	3.60123e-09	-0.000175005	-0.00969048
0.566	2.42709	10.0022	10.007	1.40343e-08	-0.00153917	3.89841e-09	-0.000178303	-0.00969048
0.567	2.42723	10.0021	10.007	1.51085e-08	-0.0015392	4.19681e-09	-0.000181076	-0.00969048
0.568	2.42741	10.0021	10.007	1.61861e-08	-0.00153922	4.49614e-09	-0.000183406	-0.00969048
0.569	2.42764	10.0021	10.007	1.7266e-08	-0.00153924	4.79612e-09	-0.000185365	-0.00969049
0.57	2.42791	10.0021	10.0048	1.83472e-08	0.000108228	5.09645e-09	-0.000172614	0.00301384
0.571	2.42822	10.002	10.0048	1.94286e-08	0.000110241	5.39683e-09	-0.000135537	0.00301384
0.572	2.42858	10.002	10.0048	2.0509e-08	0.000110395	5.69694e-09	-0.000104341	0.00301384
0.573	2.42898	10.002	10.0048	2.15873e-08	0.000110526	5.99647e-09	-7.81064e-05	0.00301384
0.574	2.42942	10.002	10.0048	2.26623e-08	0.000110634	6.29507e-09	-5.60432e-05	0.00301384
0.575	2.4299	10.0019	10.0048	2.37327e-08	0.000110724	6.59241e-09	-3.74877e-05	0.00301384
0.576	2.43042	10.0019	10.0048	2.47973e-08	0.000110798	6.88813e-09	-2.18819e-05	0.00301384
0.577	2.43098	10.0019	10.0048	2.58547e-08	0.00011086	7.18187e-09	-8.75657e-06	0.00301383
0.578	2.43158	10.0019	10.0048	2.69038e-08	0.000110912	7.47328e-09	2.28292e-06	0.00301383
0.579	2.43221	10.0018	10.0048	2.79432e-08	0.000110954	7.76201e-09	1.15683e-05	0.00301383
0.58	2.43289	10.0018	10.0028	2.89717e-08	0.00158399	8.04769e-09	3.22531e-05	0.014383
0.581	2.43359	10.0018	10.0028	2.99879e-08	0.00158443	8.32998e-09	7.32777e-05	0.014383
0.582	2.43434	10.0018	10.0028	3.09908e-08	0.0015845	8.60854e-09	0.000107824	0.014383
0.583	2.43511	10.0017	10.0028	3.1979e-08	0.00158456	8.88305e-09	0.000136868	0.014383
0.584	2.43592	10.0017	10.0028	3.29514e-08	0.00158461	9.15318e-09	0.000161286	0.014383
0.585	2.43676	10.0017	10.0028	3.3907e-08	0.00158465	9.41862e-09	0.000181815	0.014383
0.586	2.43763	10.0017	10.0029	3.48446e-08	0.00158468	9.67906e-09	0.000199076	0.014383
0.587	2.43854	10.0016	10.0029	3.57632e-08	0.00158471	9.93422e-09	0.000213589	0.014383
0.588	2.43947	10.0016	10.0029	3.66617e-08	0.00158473	1.01838e-08	0.000225792	0.014383
0.589	2.44042	10.0016	10.0029	3.75391e-08	0.00158475	1.04275e-08	0.000236053	0.014383
0.59	2.44141	10.0015	10.0041	3.83945e-08	0.000643157	1.06651e-08	0.00023645	0.00710971
0.591	2.44241	10.0015	10.0041	3.9223e-08	0.000642704	1.08953e-08	0.000221663	0.00710971
0.592	2.44343	10.0015	10.0041	3.99648e-08	0.000642663	1.11013e-08	0.000209214	0.0071097
0.593	2.44444	10.0015	10.0041	4.05941e-08	0.000642621	1.12761e-08	0.000198744	0.0071097
0.594	2.44541	10.0014	10.0041	4.11093e-08	0.000642578	1.14192e-08	0.000189935	0.0071097
0.595	2.44634	10.0014	10.0041	4.1519e-08	0.000642533	1.15331e-08	0.000182523	0.0071097
0.596	2.44719	10.0014	10.0041	4.18419e-08	0.000642487	1.16227e-08	0.000176288	0.0071097
0.597	2.44797	10.0014	10.0041	4.20992e-08	0.000642442	1.16942e-08	0.000171045	0.0071097
0.598	2.44867	10.0013	10.0041	4.23099e-08	0.000642401	1.17527e-08	0.000166639	0.0071097
0.599	2.44929	10.0013	10.0041	4.24866e-08	0.000642365	1.18018e-08	0.000162938	0.00710971
0.6	2.44983	10.0013	10.0061	4.26348e-08	-0.000902382	1.1843e-08	0.000146328	-0.0048165
0.601	2.4503	10.0013	10.0061	4.27534e-08	-0.000904487	1.18759e-08	0.000107616	-0.0048165
0.602	2.45071	10.0013	10.006	4.28372e-08	-0.000904687	1.18992e-08	7.50737e-05	-0.0048165
0.603	2.45106	10.0013	10.006	4.28797e-08	-0.000904858	1.1911e-08	4.77039e-05	-0.0048165
0.604	2.45137	10.0012	10.006	4.28752e-08	-0.000905003	1.19098e-08	2.4682e-05	-0.0048165
0.605	2.45164	10.0012	10.006	4.28212e-08	-0.000905125	1.18948e-08	5.3164e-06	-0.0048165
0.606	2.4519	10.0012	10.0059	4.27183e-08	-0.000905229	1.18662e-08	-1.09742e-05	-0.0048165
0.607	2.45214	10.0012	10.0059	4.25702e-08	-0.000905317	1.18251e-08	-2.46783e-05	-0.0048165
0.608	2.45239	10.0012	10.0059	4.23829e-08	-0.000905392	1.1773e-08	-3.62065e-05	-0.00481649
0.609	2.45264	10.0012	10.0059	4.21618e-08	-0.000905455	1.17116e-08	-4.5904e-05	-0.00481649
0.61	2.45291	10.0012	10.0035	4.19087e-08	0.000807552	1.16413e-08	-3.90915e-05	0.00839866
0.611	2.45319	10.0011	10.0035	4.16256e-08	0.000808723	1.15627e-08	-5.94437e-06	0.00839867
0.612	2.45348	10.0011	10.0035	4.13155e-08	0.000808813	1.14765e-08	2.19702e-05	0.00839867
0.613	2.45379	10.0011	10.0035	4.09798e-08	0.000808891	1.13833e-08	4.54388e-05	0.00839867
0.614	2.45411	10.0011	10.0035	4.0619e-08	0.000808957	1.12831e-08	6.5169e-05	0.00839867
0.615	2.45444	10.0011	10.0035	4.02333e-08	0.000809011	1.11759e-08	8.17561e-05	0.00839867
0.616	2.45479	10.0011	10.0034	3.98226e-08	0.000809056	1.10618e-08	9.57006e-05	0.00839867
0.617	2.45516	10.001	10.0034	3.93863e-08	0.000809094	1.09406e-08	0.000107423	0.00839867
0.618	2.45554	10.001	10.0034	3.89242e-08	0.000809125	1.08123e-08	0.000117277	0.00839867
0.619	2.45594	10.001	10.0034	3.84359e-08	0.000809151	1.06766e-08	0.000125561	0.00839867
0.62	2.45635	10.001	10.0052	3.79216e-08	-0.000583309	1.05338e-08	0.000120351	-0.00235364
0.621	2.45678	10.001	10.0052	3.73817e-08	-0.000585	1.03838e-08	9.3642e-05	-0.00235364
0.622	2.45723	10.001	10.0052	3.68171e-08	-0.000585119	1.0227e-08	7.11789e-05	-0.00235363
0.623	2.45769	10.001	10.0051	3.62289e-08	-0.000585223	1.00636e-08	5.22845e-05	-0.00235363
0.624	2.45817	10.0009	10.0051	3.56188e-08	-0.000585312	9.89412e-09	3.63912e-05	-0.00235363
0.625	2.45866	10.0009	10.0051	3.49887e-08	-0.000585387	9.71908e-09	2.30223e-05	-0.00235363
0.626	2.45918	10.0009	10.0051	3.43405e-08	-0.00058545	9.53903e-09	1.17767e-05	-0.00235363
0.627	2.45971	10.0009	10.0051	3.36764e-08	-0.000585504	9.35456e-09	2.31705e-06	-0.00235363
0.628	2.46025	10.0009	10.0051	3.29986e-08	-0.000585549	9.16626e-09	-5.64028e-06	-0.00235363
0.629	2.46082	10.0009	10.005	3.23089e-08	-0.000585586	8.9747e-09	-1.2334e-05	-0.00235363
0.63	2.4614	10.0009	10.0058	3.16094e-08	-0.00117351	8.78039e-09	-2.31025e-05	-0.00688981
0.631	2.462	10.0008	10.0058	3.09016e-08	-0.00117453	8.58379e-09	-4.15644e-05	-0.00688981
0.632	2.46262	10.0008	10.0058	3.01871e-08	-0.00117463	8.3853e-09	-5.70864e-05	-0.00688981
0.633	2.46326	10.0008	10.0058	2.94669e-08	-0.00117472	8.18525e-09	-7.01436e-05	-0.00688981
0.634	2.46391	10.0008	10.0057	2.87421e-08	-0.00117479	7.98392e-09	-8.1128e-05	-0.00688981
0.635	2.46458	10.0008	10.0057	2.80135e-08	-0.00117485	7.78154e-09	-9.03687e-05	-0.0068898
0.636	2.46527	10.0008	10.0057	2.72819e-08	-0.0011749	7.57832e-09	-9.81427e-05	-0.0068898
0.637	2.46598	10.0007	10.0057	2.65479e-08	-0.00117495	7.37443e-09	-0.000104683	-0.0068898
0.638	2.46671	10.0007	10.0057	2.58122e-08	-0.00117498	7.17004e-09	-0.000110185	-0.0068898
0.639	2.46745	10.0007	10.0057	2.50752e-08	-0.00117501	6.96533e-09	-0.000114815	-0.0068898
0.64	2.46821	10.0007	10.0052	2.43378e-08	-0.000829181	6.7605e-09	-0.000115688	-0.00422202
0.641	2.46899	10.0007	10.0052	2.36007e-08	-0.000828637	6.55574e-09	-0.000110893	-0.00422202
0.642	2.46979	10.0007	10.0052	2.28647e-08	-0.000828609	6.35131e-09	-0.000106864	-0.00422202
0.643	2.47061	10.0007	10.0052	2.21308e-08	-0.000828584	6.14744e-09	-0.000103476	-0.00422202
0.644	2.47144	10.0006	10.0051	2.13999e-08	-0.000828564	5.94443e-09	-0.000100627	-0.00422202
0.645	2.47229	10.0006	10.0051	2.06732e-08	-0.000828546	5.74255e-09	-9.82318e-05	-0.00422202
0.646	2.47316	10.0006	10.0051	1.99516e-08	-0.00082853	5.54212e-09	-9.6218e-05	-0.00422202
0.647	2.47404	10.0006	10.0051	1.92363e-08	-0.000828517	5.34343e-09	-9.4525e-05	-0.00422202
0.648	2.47494	10.0006	10.0051	1.85284e-08	-0.000828505	5.14677e-09	-9.31017e-05	-0.00422202
0.649	2.47586	10.0006	10.0051	1.78287e-08	-0.000828495	4.95242e-09	-9.19051e-05	-0.00422202
0.65	2.4768	10.0005	10.0054	1.71383e-08	-0.00103491	4.76065e-09	-9.27032e-05	-0.00581458
0.651	2.47775	10.0005	10.0053	1.64581e-08	-0.00103525	4.57168e-09	-9.6677e-05	-0.00581458
0.652	2.47872	10.0005	10.0053	1.57887e-08	-0.00103527	4.38575e-09	-0.000100018	-0.00581458
0.653	2.4797	10.0005	10.0053	1.51309e-08	-0.00103529	4.20303e-09	-0.000102828	-0.00581458
0.654	2.4807	10.0005	10.0053	1.44853e-08	-0.0010353	4.02369e-09	-0.000105192	-0.00581458
0.655	2.48172	10.0005	10.0053	1.38529e-08	-0.00103531	3.84802e-09	-0.000107181	-0.00581458
0.656	2.48275	10.0004	10.0053	1.3233e-08	-0.00103532	3.67583e-09	-0.000108854	-0.00581458
0.657	2.48378	10.0004	10.0053	1.26257e-08	-0.00103533	3.50713e-09	-0.000110262	-0.00581458
0.658	2.48481	10.0004	10.0053	1.20308e-08	-0.00103533	3.34189e-09	-0.000111446	-0.00581458
0.659	2.48585	10.0004	10.0053	1.14483e-08	-0.00103533	3.18008e-09	-0.000112442	-0.00581458
0.66	2.48689	10.0004	10.0046	1.08887e-08	-0.000538798	3.02463e-09	-0.000108941	-0.00198411
0.661	2.48792	10.0004	10.0046	1.04353e-08	-0.000538064	2.8987e-09	-9.80523e-05	-0.00198411
0.662	2.48894	10.0004	10.0046	1.01148e-08	-0.000538003	2.80966e-09	-8.88871e-05	-0.00198411
0.663	2.48994	10.0003	10.0046	9.92802e-09	-0.00053794	2.75778e-09	-8.11687e-05	-0.00198411
0.664	2.49093	10.0003	10.0046	9.85797e-09	-0.000537878	2.73832e-09	-7.46682e-05	-0.00198411
0.665	2.4919	10.0003	10.0045	9.87472e-09	-0.000537817	2.74298e-09	-6.91953e-05	-0.00198411
0.666	2.49285	10.0003	10.0045	9.94516e-09	-0.000537762	2.76255e-09	-6.45908e-05	-0.00198411
0.667	2.49378	10.0003	10.0045	1.00408e-08	-0.000537714	2.78911e-09	-6.07207e-05	-0.00198412
0.668	2.49469	10.0003	10.0045	1.01426e-08	-0.000537675	2.81738e-09	-5.74705e-05	-0.00198412
0.669	2.49559	10.0003	10.0045	1.02424e-08	-0.000537647	2.84511e-09	-5.47427e-05	-0.00198412
0.67	2.49648	10.0002	10.0032	1.03414e-08	0.000410607	2.87262e-09	-4.41662e-05	0.00533299
0.671	2.49735	10.0002	10.0032	1.04465e-08	0.000411494	2.9018e-09	-2.0089e-05	0.00533299
0.672	2.49822	10.0002	10.0032	1.05659e-08	0.000411571	2.93498e-09	1.75166e-07	0.00533299
0.673	2.49908	10.0002	10.0032	1.0706e-08	0.000411633	2.97389e-09	1.7216e-05	0.00533299
0.674	2.49994	10.0002	10.0032	1.08686e-08	0.000411684	3.01906e-09	3.15479e-05	0.00533299
0.675	2.50079	10.0002	10.0031	1.10507e-08	0.000411724	3.06964e-09	4.3603e-05	0.00533299
0.676	2.50165	10.0002	10.0031	1.12448e-08	0.000411758	3.12357e-09	5.37435e-05	0.00533298
0.677	2.50252	10.0002	10.0031	1.1441e-08	0.000411785	3.17807e-09	6.22736e-05	0.00533298
0.678	2.50338	10.0002	10.0031	1.16287e-08	0.000411805	3.23019e-09	6.94488e-05	0.00533298
0.679	2.50425	10.0001	10.0031	1.17982e-08	0.00041182	3.27728e-09	7.54838e-05	0.00533298
0.68	2.50513	10.0001	10.0058	1.19425e-08	-0.00158622	3.31736e-09	6.30952e-05	-0.0100933
0.681	2.50602	10.0001	10.0057	1.20569e-08	-0.00158982	3.34914e-09	2.06782e-05	-0.0100933
0.682	2.50691	10.0001	10.0057	1.21394e-08	-0.00159009	3.37205e-09	-1.49619e-05	-0.0100933
0.683	2.50781	10.0001	10.0057	1.21895e-08	-0.00159032	3.38596e-09	-4.49418e-05	-0.0100933
0.684	2.50872	10.0001	10.0057	1.22076e-08	-0.00159052	3.391e-09	-7.01612e-05	-0.0100933
0.685	2.50963	10.0001	10.0057	1.21942e-08	-0.0015907	3.38729e-09	-9.13747e-05	-0.0100933
0.686	2.51055	10.0001	10.0057	1.21493e-08	-0.00159085	3.37479e-09	-0.000109218	-0.0100933
0.687	2.51148	10.0001	10.0057	1.20719e-08	-0.00159097	3.35331e-09	-0.000124225	-0.0100933
0.688	2.51241	10	10.0057	1.19609e-08	-0.00159108	3.32246e-09	-0.000136847	-0.0100933
0.689	2.51334	10	10.0056	1.18144e-08	-0.00159118	3.28178e-09	-0.000147463	-0.0100933
0.69	2.51428	10	10.0033	1.1631e-08	0.000149968	3.23083e-09	-0.000141177	0.00333543
0.691	2.51521	10	10.0033	1.14096e-08	0.000151904	3.16933e-09	-0.000108052	0.00333544
0.692	2.51615	10	10.0033	1.11498e-08	0.000152021	3.09718e-09	-8.01692e-05	0.00333544
0.693	2.51709	9.99999	10.0033	1.08522e-08	0.00015212	3.01451e-09	-5.67227e-05	0.00333544
0.694	2.51803	9.99998	10.0033	1.05179e-08	0.000152201	2.92165e-09	-3.70061e-05	0.00333544
0.695	2.51897	9.99997	10.0033	1.01487e-08	0.000152267	2.8191e-09	-2.04259e-05	0.00333544
0.696	2.51991	9.99996	10.0033	9.74679e-09	0.000152321	2.70744e-09	-6.48302e-06	0.00333544
0.697	2.52085	9.99995	10.0033	9.31434e-09	0.000152366	2.58732e-09	5.24216e-06	0.00333544
0.698	2.52178	9.99994	10.0032	8.8537e-09	0.000152403	2.45936e-09	1.51025e-05	0.00333544
0.699	2.52271	9.99993	10.0032	8.36708e-09	0.000152433	2.32419e-09	2.33945e-05	0.00333544
0.7	2.52365	9.99992	10.0019	7.8566e-09	0.00111274	2.18239e-09	3.8761e-05	0.0107486
0.701	2.52458	9.99991	10.0019	7.32433e-09	0.00111323	2.03454e-09	6.70804e-05	0.0107486
0.702	2.52551	9.9999	10.0019	6.77236e-09	0.00111328	1.88121e-09	9.09241e-05	0.0107486
0.703	2.52643	9.99989	10.0019	6.20282e-09	0.00111333	1.72301e-09	0.00011097	0.0107486
0.704	2.52736	9.99988	10.0019	5.61791e-09	0.00111337	1.56053e-09	0.000127823	0.0107486
0.705	2.52829	9.99987	10.0019	5.02009e-09	0.00111341	1.39447e-09	0.000141991	0.0107486
0.706	2.52922	9.99986	10.0019	4.41183e-09	0.00111344	1.22551e-09	0.000153903	0.0107486
0.707	2.53016	9.99985	10.0019	3.79565e-09	0.00111346	1.05435e-09	0.000163917	0.0107486
0.708	2.5311	9.99984	10.0019	3.17399e-09	0.00111348	8.81663e-10	0.000172336	0.0107486
0.709	2.53204	9.99984	10.0019	2.54917e-09	0.0011135	7.08104e-10	0.000179414	0.0107486
0.71	2.53299	9.99983	10.0035	1.92339e-09	-9.3879e-05	5.34274e-10	0.00017481	0.00142295
0.711	2.53393	9.99982	10.0035	1.29862e-09	-9.49622e-05	3.60727e-10	0.00015157	0.00142295
0.712	2.53488	9.99981	10.0035	6.7667e-10	-9.50424e-05	1.87964e-10	0.000132013	0.00142295
0.713	2.53583	9.9998	10.0034	5.91562e-11	-9.51124e-05	1.64323e-11	0.000115567	0.00142296
0.714	2.53679	9.99979	10.0034	-5.52482e-10	-9.51709e-05	-1.53467e-10	0.000101736	0.00142296
0.715	2.53774	9.99978	10.0034	-1.15697e-09	-9.52197e-05	-3.21379e-10	9.01037e-05	0.00142296
0.716	2.5387	9.99978	10.0034	-1.75316e-09	-9.52601e-05	-4.8699e-10	8.03212e-05	0.00142296
0.717	2.53966	9.99977	10.0034	-2.34009e-09	-9.52934e-05	-6.50024e-10	7.20939e-05	0.00142296
0.718	2.54062	9.99976	10.0034	-2.91689e-09	-9.53209e-05	-8.10247e-10	6.51746e-05	0.00142296
0.719	2.54158	9.99975	10.0034	-3.48287e-09	-9.53433e-05	-9.67464e-10	5.93551e-05	0.00142296
0.72	2.54254	9.99974	10.0025	-4.03748e-09	0.000584489	-1.12152e-09	6.04023e-05	0.0066706
0.721	2.54351	9.99973	10.0025	-4.5803e-09	0.000584951	-1.27231e-09	7.21725e-05	0.0066706
0.722	2.54447	9.99973	10.0025	-5.11229e-09	0.000584988	-1.42008e-09	8.20852e-05	0.0066706
0.723	2.54545	9.99972	10.0025	-5.63814e-09	0.000585021	-1.56615e-09	9.0419e-05	0.0066706
0.724	2.54642	9.99971	10.0025	-6.16044e-09	0.000585049	-1.71123e-09	9.74251e-05	0.0066706
0.725	2.5474	9.9997	10.0025	-6.68195e-09	0.000585071	-1.8561e-09	0.000103315	0.0066706
0.726	2.54839	9.99969	10.0025	-7.20476e-09	0.00058509	-2.00132e-09	0.000108266	0.0066706
0.727	2.54938	9.99969	10.0025	-7.73021e-09	0.000585105	-2.14728e-09	0.000112428	0.0066706
0.728	2.55038	9.99968	10.0025	-8.25879e-09	0.000585117	-2.29411e-09	0.000115926	0.0066706
0.729	2.55138	9.99967	10.0025	-8.7902e-09	0.000585126	-2.44172e-09	0.000118867	0.0066706
0.73	2.55239	9.99966	10.0037	-9.32344e-09	-0.000343143	-2.58984e-09	0.000113225	-0.000497231
0.731	2.55339	9.99965	10.0037	-9.857e-09	-0.000344166	-2.73806e-09	9.36036e-05	-0.000497231
0.732	2.55441	9.99965	10.0037	-1.0389e-08	-0.000344248	-2.88584e-09	7.70968e-05	-0.00049723
0.733	2.55542	9.99964	10.0037	-1.09174e-08	-0.000344319	-3.03262e-09	6.32152e-05	-0.00049723
0.734	2.55644	9.99963	10.0037	-1.14403e-08	-0.00034438	-3.17786e-09	5.15414e-05	-0.00049723
0.735	2.55746	9.99962	10.0037	-1.19558e-08	-0.000344431	-3.32105e-09	4.17244e-05	-0.00049723
0.736	2.55849	9.99962	10.0037	-1.24624e-08	-0.000344474	-3.46178e-09	3.34692e-05	-0.000497229
0.737	2.55951	9.99961	10.0037	-1.29591e-08	-0.00034451	-3.59976e-09	2.65272e-05	-0.000497229
0.738	2.56054	9.9996	10.0037	-1.34453e-08	-0.000344539	-3.73481e-09	2.06898e-05	-0.000497229
0.739	2.56157	9.99959	10.0037	-1.39206e-08	-0.000344564	-3.86684e-09	1.5781e-05	-0.000497229
0.74	2.5626	9.99959	10.0003	-1.43853e-08	0.00220101	-3.99592e-09	3.39001e-05	0.0191491
0.741	2.56363	9.99958	10.0003	-1.48397e-08	0.00220087	-4.12214e-09	8.99376e-05	0.0191491
0.742	2.56466	9.99957	10.0003	-1.52845e-08	0.0022009	-4.24569e-09	0.000137189	0.0191491
0.743	2.56569	9.99956	10.0003	-1.57203e-08	0.00220093	-4.36676e-09	0.000176904	0.0191491
0.744	2.56673	9.99956	10.0003	-1.6148e-08	0.00220095	-4.48554e-09	0.000210285	0.0191491
0.745	2.56776	9.99955	10.0003	-1.6568e-08	0.00220096	-4.60223e-09	0.000238342	0.0191491
0.746	2.56879	9.99954	10.0003	-1.6981e-08	0.00220097	-4.71694e-09	0.000261925	0.0191491
0.747	2.56981	9.99954	10.0003	-1.73871e-08	0.00220098	-4.82976e-09	0.000281748	0.0191491
0.748	2.57084	9.99953	10.0003	-1.77866e-08	0.00220099	-4.94071e-09	0.000298411	0.0191491
0.749	2.57186	9.99952	10.0003	-1.81791e-08	0.00220099	-5.04976e-09	0.000312419	0.0191491
0.75	2.57289	9.99952	10.0021	-1.85645e-08	0.000857624	-5.15682e-09	0.000312448	0.00876734
0.751	2.57391	9.99951	10.0021	-1.89423e-08	0.000857238	-5.26176e-09	0.000290881	0.00876734
0.752	2.57492	9.9995	10.0021	-1.9312e-08	0.000857196	-5.36444e-09	0.000272707	0.00876734
0.753	2.57593	9.9995	10.0021	-1.96729e-08	0.000857158	-5.46468e-09	0.000257427	0.00876734
0.754	2.57694	9.99949	10.0021	-2.00244e-08	0.000857125	-5.56234e-09	0.000244581	0.00876734
0.755	2.57794	9.99948	10.0021	-2.03661e-08	0.000857097	-5.65726e-09	0.000233781	0.00876734
0.756	2.57894	9.99948	10.0021	-2.06975e-08	0.000857073	-5.74931e-09	0.000224702	0.00876734
0.757	2.57993	9.99947	10.0021	-2.10183e-08	0.000857053	-5.83841e-09	0.000217068	0.00876734
0.758	2.58092	9.99947	10.0021	-2.13282e-08	0.000857037	-5.92449e-09	0.000210651	0.00876734
0.759	2.5819	9.99946	10.0021	-2.16271e-08	0.000857023	-6.00752e-09	0.000205255	0.00876734
0.76	2.58288	9.99946	10.0067	-2.1915e-08	-0.00250676	-6.08751e-09	0.000171316	-0.0172102
0.761	2.58384	9.99945	10.0066	-2.21921e-08	-0.00251392	-6.16448e-09	8.89284e-05	-0.0172102
0.762	2.5848	9.99945	10.0066	-2.24585e-08	-0.00251451	-6.23847e-09	1.9737e-05	-0.0172102
0.763	2.58575	9.99944	10.0066	-2.27143e-08	-0.00251501	-6.30953e-09	-3.84795e-05	-0.0172102
0.764	2.5867	9.99944	10.0066	-2.29598e-08	-0.00251545	-6.37772e-09	-8.74648e-05	-0.0172102
0.765	2.58763	9.99943	10.0066	-2.31951e-08	-0.00251582	-6.44309e-09	-0.000128681	-0.0172102
0.766	2.58856	9.99943	10.0066	-2.34205e-08	-0.00251614	-6.50568e-09	-0.00016336	-0.0172102
0.767	2.58948	9.99942	10.0066	-2.36359e-08	-0.00251641	-6.56553e-09	-0.000192537	-0.0172102
0.768	2.59039	9.99942	10.0066	-2.38415e-08	-0.00251663	-6.62263e-09	-0.000217084	-0.0172102
0.769	2.59128	9.99941	10.0066	-2.40372e-08	-0.00251683	-6.67701e-09	-0.000237737	-0.0172102
0.77	2.59217	9.99941	10.0036	-2.42231e-08	-0.000241273	-6.72863e-09	-0.000235231	0.000331781
0.771	2.59305	9.99941	10.0036	-2.4399e-08	-0.000238137	-6.7775e-09	-0.000196799	0.000331781
0.772	2.59391	9.9994	10.0036	-2.45648e-08	-0.000237962	-6.82357e-09	-0.000164455	0.000331781
0.773	2.59477	9.9994	10.0036	-2.47205e-08	-0.000237813	-6.86681e-09	-0.000137256	0.000331781
0.774	2.59561	9.9994	10.0036	-2.48659e-08	-0.00023769	-6.9072e-09	-0.000114381	0.000331781
0.775	2.59644	9.99939	10.0036	-2.5001e-08	-0.000237588	-6.94472e-09	-9.51446e-05	0.000331781
0.776	2.59726	9.99939	10.0036	-2.51256e-08	-0.000237503	-6.97934e-09	-7.89667e-05	0.000331781
0.777	2.59806	9.99939	10.0036	-2.52398e-08	-0.000237431	-7.01105e-09	-6.53613e-05	0.000331781
0.778	2.59886	9.99938	10.0036	-2.53435e-08	-0.000237372	-7.03986e-09	-5.39193e-05	0.000331781
0.779	2.59964	9.99938	10.0036	-2.54368e-08	-0.000237322	-7.06577e-09	-4.42966e-05	0.000331781
0.78	2.6004	9.99938	10.0067	-2.55197e-08	-0.0025024	-7.0888e-09	-5.6001e-05	-0.0171509
0.781	2.60116	9.99938	10.0066	-2.55923e-08	-0.00250787	-7.10898e-09	-0.000102079	-0.0171509
0.782	2.6019	9.99937	10.0066	-2.56549e-08	-0.00250821	-7.12635e-09	-0.000140772	-0.0171509
0.783	2.60262	9.99937	10.0066	-2.57073e-08	-0.00250851	-7.14093e-09	-0.000173328	-0.0171509
0.784	2.60333	9.99937	10.0066	-2.575e-08	-0.00250876	-7.15277e-09	-0.000200722	-0.0171509
0.785	2.60403	9.99937	10.0066	-2.57828e-08	-0.00250897	-7.1619e-09	-0.000223773	-0.0171509
0.786	2.60471	9.99937	10.0066	-2.58061e-08	-0.00250915	-7.16836e-09	-0.000243168	-0.0171509
0.787	2.60538	9.99937	10.0066	-2.58199e-08	-0.0025093	-7.17218e-09	-0.000259486	-0.0171509
0.788	2.60603	9.99937	10.0066	-2.58242e-08	-0.00250943	-7.1734e-09	-0.000273215	-0.0171509
0.789	2.60667	9.99937	10.0066	-2.58194e-08	-0.00250954	-7.17204e-09	-0.000284766	-0.0171509
0.79	2.60729	9.99937	10.0019	-2.58053e-08	0.000980757	-7.16813e-09	-0.000263991	0.00975429
0.791	2.60789	9.99936	10.002	-2.57821e-08	0.000983696	-7.16169e-09	-0.000190752	0.00975429
0.792	2.60848	9.99936	10.002	-2.57499e-08	0.000983898	-7.15274e-09	-0.000129048	0.00975429
0.793	2.60906	9.99936	10.002	-2.57087e-08	0.000984066	-7.1413e-09	-7.7171e-05	0.00975429
0.794	2.60962	9.99936	10.002	-2.56586e-08	0.0009842	-7.1274e-09	-3.35573e-05	0.00975429
0.795	2.61016	9.99937	10.002	-2.55998e-08	0.000984309	-7.11105e-09	3.11029e-06	0.00975429
0.796	2.61069	9.99937	10.002	-2.55322e-08	0.000984398	-7.09229e-09	3.39387e-05	0.00975429
0.797	2.6112	9.99937	10.002	-2.54561e-08	0.00098447	-7.07113e-09	5.98583e-05	0.00975429
0.798	2.6117	9.99937	10.002	-2.53714e-08	0.000984528	-7.04762e-09	8.1651e-05	0.00975429
0.799	2.61218	9.99937	10.002	-2.52784e-08	0.000984576	-7.02178e-09	9.99741e-05	0.00975429
0.8	2.61265	9.99937	10.003	-2.51771e-08	0.000206348	-6.99365e-09	0.000108577	0.0037435
0.801	2.6131	9.99937	10.003	-2.50678e-08	0.000205719	-6.96327e-09	0.000103323	0.0037435
0.802	2.61353	9.99937	10.003	-2.49504e-08	0.000205703	-6.93068e-09	9.88882e-05	0.0037435
0.803	2.61395	9.99937	10.003	-2.48253e-08	0.000205687	-6.89592e-09	9.51595e-05	0.0037435
0.804	2.61436	9.99938	10.003	-2.46925e-08	0.000205674	-6.85904e-09	9.20247e-05	0.0037435
0.805	2.61475	9.99938	10.003	-2.45522e-08	0.000205663	-6.82007e-09	8.9389e-05	0.0037435
0.806	2.61512	9.99938	10.003	-2.44046e-08	0.000205654	-6.77905e-09	8.7173e-05	0.00374351
0.807	2.61548	9.99938	10.003	-2.42498e-08	0.000205646	-6.73604e-09	8.53099e-05	0.00374351
0.808	2.61583	9.99938	10.003	-2.40879e-08	0.000205639	-6.69107e-09	8.37435e-05	0.00374351
0.809	2.61616	9.99939	10.003	-2.39191e-08	0.000205633	-6.64418e-09	8.24265e-05	0.00374351
0.81	2.61647	9.99939	10.0025	-2.37435e-08	0.000506455	-6.59542e-09	8.39485e-05	0.00606593
0.811	2.61677	9.99939	10.0025	-2.35613e-08	0.000506665	-6.54481e-09	9.00488e-05	0.00606593
0.812	2.61706	9.99939	10.0025	-2.33726e-08	0.000506681	-6.4924e-09	9.51868e-05	0.00606593
0.813	2.61733	9.9994	10.0025	-2.31776e-08	0.000506694	-6.43822e-09	9.95071e-05	0.00606593
0.814	2.61759	9.9994	10.0025	-2.29764e-08	0.000506705	-6.38232e-09	0.00010314	0.00606593
0.815	2.61784	9.9994	10.0025	-2.2769e-08	0.000506715	-6.32473e-09	0.000106194	0.00606593
0.816	2.61808	9.99941	10.0025	-2.25558e-08	0.000506722	-6.26549e-09	0.000108763	0.00606593
0.817	2.6183	9.99941	10.0025	-2.23367e-08	0.000506728	-6.20464e-09	0.000110923	0.00606593
0.818	2.61851	9.99941	10.0025	-2.2112e-08	0.000506733	-6.14222e-09	0.000112739	0.00606593
0.819	2.6187	9.99942	10.0025	-2.18818e-08	0.000506737	-6.07827e-09	0.000114266	0.00606593
0.82	2.61889	9.99942	10.0021	-2.16462e-08	0.000795232	-6.01282e-09	0.000118072	0.00829351
0.821	2.61906	9.99943	10.0021	-2.14053e-08	0.000795388	-5.94593e-09	0.000125898	0.00829351
0.822	2.61923	9.99943	10.0021	-2.11595e-08	0.000795405	-5.87763e-09	0.000132488	0.00829351
0.823	2.61938	9.99943	10.0021	-2.09086e-08	0.000795418	-5.80795e-09	0.000138028	0.00829351
0.824	2.61952	9.99944	10.0021	-2.0653e-08	0.00079543	-5.73696e-09	0.000142687	0.00829351
0.825	2.61965	9.99944	10.0021	-2.03928e-08	0.000795439	-5.66467e-09	0.000146604	0.00829351
0.826	2.61978	9.99945	10.002	-2.01281e-08	0.000795447	-5.59114e-09	0.000149897	0.00829351
0.827	2.61989	9.99945	10.002	-1.9859e-08	0.000795453	-5.51639e-09	0.000152666	0.00829351
0.828	2.61999	9.99945	10.002	-1.95857e-08	0.000795457	-5.44048e-09	0.000154994	0.00829351
0.829	2.62009	9.99946	10.002	-1.93084e-08	0.000795461	-5.36344e-09	0.000156952	0.00829351
0.83	2.62018	9.99946	10.0006	-1.90271e-08	0.00187426	-5.28531e-09	0.000168028	0.0166247
0.831	2.62026	9.99947	10.0006	-1.8742e-08	0.00187422	-5.20612e-09	0.000194653	0.0166247
0.832	2.62034	9.99947	10.0006	-1.84533e-08	0.00187424	-5.12592e-09	0.000217095	0.0166247
0.833	2.6204	9.99948	10.0006	-1.8161e-08	0.00187425	-5.04473e-09	0.000235961	0.0166247
0.834	2.62047	9.99948	10.0005	-1.78653e-08	0.00187426	-4.96259e-09	0.000251818	0.0166247
0.835	2.62052	9.99949	10.0005	-1.75661e-08	0.00187427	-4.87948e-09	0.000265148	0.0166247
0.836	2.62058	9.99949	10.0005	-1.7264e-08	0.00187427	-4.79557e-09	0.000276353	0.0166247
0.837	2.62065	9.99949	10.0005	-1.69593e-08	0.00187428	-4.71092e-09	0.000285772	0.0166247
0.838	2.62072	9.9995	10.0005	-1.66523e-08	0.00187428	-4.62564e-09	0.00029369	0.0166247
0.839	2.62081	9.9995	10.0005	-1.63434e-08	0.00187428	-4.53984e-09	0.000300346	0.0166247
0.84	2.62092	9.99951	10.0039	-1.60329e-08	-0.000670145	-4.45359e-09	0.000283696	-0.00303627
0.841	2.62104	9.99951	10.0039	-1.57211e-08	-0.000672828	-4.36697e-09	0.000228865	-0.00303627
0.842	2.62118	9.99951	10.0039	-1.54081e-08	-0.000673051	-4.28002e-09	0.000182741	-0.00303627
0.843	2.62133	9.99952	10.0039	-1.50968e-08	-0.00067325	-4.19356e-09	0.000143948	-0.00303627
0.844	2.62151	9.99952	10.0039	-1.47972e-08	-0.00067342	-4.11032e-09	0.000111321	-0.00303626
0.845	2.62171	9.99952	10.0039	-1.4511e-08	-0.000673567	-4.03083e-09	8.38791e-05	-0.00303626
0.846	2.62193	9.99952	10.0039	-1.42387e-08	-0.000673694	-3.9552e-09	6.07983e-05	-0.00303626
0.847	2.62218	9.99953	10.0039	-1.39781e-08	-0.000673803	-3.88281e-09	4.13854e-05	-0.00303626
0.848	2.62244	9.99953	10.0039	-1.37254e-08	-0.000673897	-3.81261e-09	2.50579e-05	-0.00303626
0.849	2.62273	9.99953	10.0039	-1.34765e-08	-0.000673977	-3.74347e-09	1.13258e-05	-0.00303626
0.85	2.62303	9.99953	10.0036	-1.32278e-08	-0.000449509	-3.67438e-09	1.73919e-06	-0.00130362
0.851	2.62335	9.99953	10.0036	-1.29769e-08	-0.000449278	-3.60469e-09	-2.73162e-06	-0.00130362
0.852	2.62368	9.99953	10.0036	-1.27227e-08	-0.0004493	-3.53407e-09	-6.48912e-06	-0.00130362
0.853	2.62401	9.99953	10.0036	-1.24652e-08	-0.000449317	-3.46256e-09	-9.64857e-06	-0.00130361
0.854	2.62436	9.99954	10.0036	-1.22053e-08	-0.000449331	-3.39035e-09	-1.23053e-05	-0.00130361
0.855	2.62471	9.99954	10.0036	-1.19437e-08	-0.000449342	-3.31771e-09	-1.45394e-05	-0.00130361
0.856	2.62506	9.99954	10.0036	-1.16813e-08	-0.000449351	-3.24481e-09	-1.64186e-05	-0.00130361
0.857	2.62542	9.99954	10.0036	-1.14182e-08	-0.000449358	-3.17171e-09	-1.79993e-05	-0.00130361
0.858	2.62577	9.99954	10.0037	-1.11539e-08	-0.000449364	-3.0983e-09	-1.93291e-05	-0.00130361
0.859	2.62613	9.99954	10.0037	-1.08875e-08	-0.000449369	-3.0243e-09	-2.0448e-05	-0.00130361
0.86	2.62648	9.99954	10.0024	-1.06198e-08	0.000476488	-2.94994e-09	-1.32979e-05	0.00584171
0.861	2.62684	9.99954	10.0024	-1.03513e-08	0.000477272	-2.87537e-09	7.53937e-06	0.00584171
0.862	2.62719	9.99954	10.0024	-1.00823e-08	0.000477336	-2.80065e-09	2.50845e-05	0.00584171
0.863	2.62754	9.99954	10.0024	-9.813e-09	0.000477392	-2.72583e-09	3.98363e-05	0.00584171
0.864	2.62788	9.99954	10.0024	-9.54345e-09	0.000477438	-2.65096e-09	5.22394e-05	0.00584171
0.865	2.62823	9.99954	10.0025	-9.27368e-09	0.000477477	-2.57602e-09	6.26678e-05	0.00584171
0.866	2.62857	9.99954	10.0025	-9.00358e-09	0.000477509	-2.50099e-09	7.14358e-05	0.00584172
0.867	2.62891	9.99954	10.0025	-8.73293e-09	0.000477536	-2.42581e-09	7.8808e-05	0.00584172
0.868	2.62925	9.99955	10.0025	-8.46144e-09	0.000477559	-2.3504e-09	8.50064e-05	0.00584172
0.869	2.62958	9.99955	10.0025	-8.18874e-09	0.000477578	-2.27465e-09	9.02181e-05	0.00584172
0.87	2.62991	9.99955	10.0019	-7.91446e-09	0.00092252	-2.19846e-09	9.8489e-05	0.00927713
0.871	2.63024	9.99955	10.0019	-7.63819e-09	0.000922758	-2.12172e-09	0.000112578	0.00927713
0.872	2.63056	9.99955	10.0019	-7.35957e-09	0.00092279	-2.04432e-09	0.000124439	0.00927713
0.873	2.63088	9.99955	10.0019	-7.07828e-09	0.000922818	-1.96619e-09	0.000134412	0.00927713
0.874	2.6312	9.99955	10.0019	-6.79404e-09	0.000922842	-1.88723e-09	0.000142796	0.00927713
0.875	2.63151	9.99955	10.0019	-6.50666e-09	0.000922862	-1.80741e-09	0.000149845	0.00927713
0.876	2.63182	9.99955	10.0019	-6.21599e-09	0.000922879	-1.72666e-09	0.000155771	0.00927713
0.877	2.63212	9.99955	10.0019	-5.92194e-09	0.000922894	-1.64498e-09	0.000160754	0.00927713
0.878	2.63242	9.99956	10.0019	-5.62449e-09	0.000922907	-1.56236e-09	0.000164943	0.00927713
0.879	2.63271	9.99956	10.0019	-5.32363e-09	0.000922917	-1.47879e-09	0.000168465	0.00927713
0.88	2.633	9.99956	10.0054	-5.01939e-09	-0.00164835	-1.39428e-09	0.00014895	-0.0105811
0.881	2.63328	9.99956	10.0054	-4.71181e-09	-0.00165277	-1.30884e-09	9.13467e-05	-0.0105811
0.882	2.63356	9.99956	10.0054	-4.40092e-09	-0.0016531	-1.22248e-09	4.29333e-05	-0.0105811
0.883	2.63383	9.99956	10.0054	-4.08673e-09	-0.0016534	-1.1352e-09	2.2062e-06	-0.0105811
0.884	2.6341	9.99956	10.0054	-3.76924e-09	-0.00165364	-1.04701e-09	-3.20563e-05	-0.0105811
0.885	2.63436	9.99956	10.0054	-3.44843e-09	-0.00165386	-9.57897e-10	-6.08796e-05	-0.0105811
0.886	2.63461	9.99957	10.0054	-3.12423e-09	-0.00165403	-8.67843e-10	-8.51268e-05	-0.0105811
0.887	2.63486	9.99957	10.0054	-2.79659e-09	-0.00165419	-7.76829e-10	-0.000105524	-0.0105811
0.888	2.6351	9.99957	10.0054	-2.46539e-09	-0.00165432	-6.84831e-10	-0.000122683	-0.0105811
0.889	2.63533	9.99957	10.0054	-2.13055e-09	-0.00165442	-5.91818e-10	-0.000137117	-0.0105811
0.89	2.63556	9.99957	10.0045	-1.79195e-09	-0.000959105	-4.97763e-10	-0.000143182	-0.00521794
0.891	2.63578	9.99957	10.0045	-1.44949e-09	-0.000957989	-4.02636e-10	-0.000137177	-0.00521794
0.892	2.63599	9.99958	10.0045	-1.10309e-09	-0.000957957	-3.06413e-10	-0.000132128	-0.00521794
0.893	2.6362	9.99958	10.0045	-7.5266e-10	-0.000957929	-2.09072e-10	-0.000127881	-0.00521794
0.894	2.63639	9.99958	10.0045	-3.98158e-10	-0.000957905	-1.106e-10	-0.000124309	-0.00521794
0.895	2.63658	9.99958	10.0045	-3.95504e-11	-0.000957884	-1.09862e-11	-0.000121304	-0.00521794
0.896	2.63676	9.99958	10.0045	3.23171e-10	-0.000957867	8.97698e-11	-0.000118776	-0.00521794
0.897	2.63694	9.99959	10.0045	6.89993e-10	-0.000957853	1.91665e-10	-0.000116651	-0.00521794
0.898	2.6371	9.99959	10.0045	1.06088e-09	-0.00095784	2.94689e-10	-0.000114863	-0.00521794
0.899	2.63726	9.99959	10.0045	1.43578e-09	-0.00095783	3.98827e-10	-0.000113359	-0.00521794
0.9	2.63741	9.99959	10.0036	1.81463e-09	-0.000232453	5.04063e-10	-0.000105755	0.000378399
0.901	2.63755	9.9996	10.0036	2.19735e-09	-0.000231486	6.10376e-10	-8.7756e-05	0.000378399
0.902	2.63768	9.9996	10.0036	2.58388e-09	-0.000231409	7.17744e-10	-7.26092e-05	0.000378399
0.903	2.6378	9.9996	10.0036	2.97412e-09	-0.000231343	8.26144e-10	-5.98714e-05	0.000378399
0.904	2.63791	9.9996	10.0036	3.36799e-09	-0.000231288	9.35552e-10	-4.91594e-05	0.000378399
0.905	2.63802	9.99961	10.0036	3.76541e-09	-0.000231242	1.04595e-09	-4.0151e-05	0.000378399
0.906	2.63811	9.99961	10.0036	4.1663e-09	-0.000231203	1.15731e-09	-3.25753e-05	0.000378399
0.907	2.6382	9.99961	10.0036	4.57058e-09	-0.000231171	1.2696e-09	-2.62044e-05	0.000378399
0.908	2.63828	9.99962	10.0036	4.97816e-09	-0.000231143	1.38282e-09	-2.08467e-05	0.000378399
0.909	2.63835	9.99962	10.0036	5.38896e-09	-0.00023112	1.49693e-09	-1.63409e-05	0.000378399
0.91	2.63841	9.99962	10.0078	5.80289e-09	-0.0033319	1.61191e-09	-3.9652e-05	-0.0235543
0.911	2.63846	9.99963	10.0077	6.21986e-09	-0.00334068	1.72774e-09	-0.000108828	-0.0235543
0.912	2.6385	9.99963	10.0077	6.63975e-09	-0.00334127	1.84438e-09	-0.000166891	-0.0235543
0.913	2.63853	9.99963	10.0077	7.06247e-09	-0.00334178	1.9618e-09	-0.000215756	-0.0235543
0.914	2.63856	9.99964	10.0077	7.48787e-09	-0.00334222	2.07997e-09	-0.000256882	-0.0235543
0.915	2.63857	9.99964	10.0077	7.91584e-09	-0.00334259	2.19884e-09	-0.000291494	-0.0235543
0.916	2.63857	9.99964	10.0077	8.34622e-09	-0.0033429	2.31839e-09	-0.000320621	-0.0235543
0.917	2.63857	9.99965	10.0077	8.77886e-09	-0.00334317	2.43857e-09	-0.000345132	-0.0235543
0.918	2.63856	9.99965	10.0077	9.21359e-09	-0.00334339	2.55933e-09	-0.000365758	-0.0235543
0.919	2.63853	9.99965	10.0077	9.65023e-09	-0.00334358	2.68062e-09	-0.000383114	-0.0235543
0.92	2.6385	9.99966	10.0017	1.00886e-08	0.0011401	2.80239e-09	-0.000358551	0.010992
0.921	2.63846	9.99966	10.0018	1.05285e-08	0.00114388	2.92459e-09	-0.000266326	0.010992
0.922	2.63841	9.99967	10.0018	1.09698e-08	0.00114413	3.04717e-09	-0.000188603	0.010992
0.923	2.63836	9.99967	10.0018	1.14122e-08	0.00114433	3.17006e-09	-0.000123261	0.010992
0.924	2.63829	9.99967	10.0018	1.18556e-08	0.00114449	3.29321e-09	-6.83294e-05	0.010992
0.925	2.63821	9.99968	10.0018	1.22997e-08	0.00114461	3.41657e-09	-2.21486e-05	0.010992
0.926	2.63813	9.99968	10.0018	1.27443e-08	0.00114472	3.54008e-09	1.66763e-05	0.010992
0.927	2.63804	9.99969	10.0018	1.31892e-08	0.0011448	3.66367e-09	4.93179e-05	0.010992
0.928	2.63794	9.99969	10.0018	1.36342e-08	0.00114487	3.78728e-09	7.67612e-05	0.010992
0.929	2.63783	9.99969	10.0018	1.40791e-08	0.00114492	3.91087e-09	9.98346e-05	0.010992
0.93	2.63772	9.9997	10.0054	1.45237e-08	-0.00153866	4.03435e-09	9.57733e-05	-0.00973613
0.931	2.63759	9.9997	10.0054	1.49676e-08	-0.00154332	4.15768e-09	4.9327e-05	-0.00973613
0.932	2.63746	9.99971	10.0054	1.54108e-08	-0.00154358	4.28078e-09	1.02884e-05	-0.00973613
0.933	2.63732	9.99971	10.0054	1.58529e-08	-0.00154381	4.40359e-09	-2.25518e-05	-0.00973613
0.934	2.63718	9.99972	10.0054	1.62937e-08	-0.00154401	4.52604e-09	-5.01788e-05	-0.00973613
0.935	2.63702	9.99972	10.0054	1.67331e-08	-0.00154417	4.64807e-09	-7.34196e-05	-0.00973613
0.936	2.63686	9.99973	10.0054	1.71706e-08	-0.00154432	4.76961e-09	-9.297e-05	-0.00973613
0.937	2.6367	9.99973	10.0054	1.76061e-08	-0.00154443	4.89058e-09	-0.000109416	-0.00973613
0.938	2.63652	9.99973	10.0054	1.80393e-08	-0.00154454	5.01092e-09	-0.000123249	-0.00973613
0.939	2.63634	9.99974	10.0053	1.847e-08	-0.00154462	5.13056e-09	-0.000134886	-0.00973613
0.94	2.63616	9.99974	10.0017	1.88979e-08	0.0011365	5.24941e-09	-0.000121247	0.0109429
0.941	2.63597	9.99975	10.0018	1.93227e-08	0.00113815	5.36741e-09	-6.68964e-05	0.0109429
0.942	2.63577	9.99975	10.0018	1.97442e-08	0.00113827	5.48449e-09	-2.10902e-05	0.0109429
0.943	2.63557	9.99976	10.0018	2.0162e-08	0.00113837	5.60057e-09	1.74196e-05	0.0109429
0.944	2.63536	9.99976	10.0018	2.05761e-08	0.00113845	5.71557e-09	4.97942e-05	0.0109429
0.945	2.63515	9.99977	10.0018	2.0986e-08	0.00113851	5.82943e-09	7.70117e-05	0.0109429
0.946	2.63493	9.99977	10.0018	2.13915e-08	0.00113857	5.94207e-09	9.98943e-05	0.0109429
0.947	2.63472	9.99978	10.0018	2.17919e-08	0.00113861	6.05331e-09	0.000119133	0.0109429
0.948	2.6345	9.99978	10.0018	2.21882e-08	0.00113865	6.16338e-09	0.000135308	0.0109429
0.949	2.63429	9.99979	10.0018	2.25813e-08	0.00113868	6.27258e-09	0.000148907	0.0109429
0.95	2.63409	9.99979	10.005	2.29713e-08	-0.00124402	6.38091e-09	0.000139511	-0.00746097
0.951	2.63391	9.99979	10.0049	2.33573e-08	-0.00124766	6.48815e-09	9.34108e-05	-0.00746097
0.952	2.63374	9.9998	10.0049	2.37383e-08	-0.0012479	6.59397e-09	5.46497e-05	-0.00746097
0.953	2.63359	9.9998	10.0049	2.41129e-08	-0.00124811	6.69804e-09	2.20455e-05	-0.00746097
0.954	2.63347	9.99981	10.0049	2.448e-08	-0.00124829	6.8e-09	-5.38062e-06	-0.00746098
0.955	2.63336	9.99981	10.005	2.48386e-08	-0.00124844	6.8996e-09	-2.84508e-05	-0.00746098
0.956	2.63326	9.99981	10.005	2.5188e-08	-0.00124857	6.99665e-09	-4.78565e-05	-0.00746098
0.957	2.63319	9.99981	10.005	2.55277e-08	-0.00124868	7.09104e-09	-6.41796e-05	-0.00746098
0.958	2.63312	9.99982	10.005	2.58576e-08	-0.00124878	7.18268e-09	-7.79096e-05	-0.00746098
0.959	2.63307	9.99982	10.005	2.61775e-08	-0.00124886	7.27152e-09	-8.94583e-05	-0.00746098
0.96	2.63303	9.99982	10.0026	2.64869e-08	0.000498999	7.35748e-09	-8.38987e-05	0.00602233
0.961	2.63299	9.99982	10.0027	2.67857e-08	0.000500541	7.44048e-09	-5.1269e-05	0.00602233
0.962	2.63295	9.99983	10.0027	2.70734e-08	0.000500641	7.52038e-09	-2.37845e-05	0.00602233
0.963	2.63292	9.99983	10.0027	2.73494e-08	0.000500726	7.59704e-09	-6.74878e-07	0.00602233
0.964	2.63288	9.99983	10.0027	2.76131e-08	0.000500797	7.67032e-09	1.8756e-05	0.00602233
0.965	2.63285	9.99983	10.0027	2.78643e-08	0.000500855	7.74007e-09	3.5094e-05	0.00602233
0.966	2.63281	9.99983	10.0027	2.81043e-08	0.000500904	7.80674e-09	4.88316e-05	0.00602233
0.967	2.63277	9.99984	10.0027	2.83339e-08	0.000500944	7.87054e-09	6.03829e-05	0.00602233
0.968	2.63273	9.99984	10.0027	2.8554e-08	0.000500978	7.93166e-09	7.00961e-05	0.00602233
0.969	2.63268	9.99984	10.0027	2.8765e-08	0.000501006	7.99027e-09	7.82638e-05	0.00602233
0.97	2.63264	9.99984	10.0024	2.89673e-08	0.000729072	8.04647e-09	8.71253e-05	0.00778309
0.971	2.63259	9.99985	10.0024	2.91611e-08	0.000729234	8.10032e-09	9.82335e-05	0.00778309
0.972	2.63254	9.99985	10.0024	2.93465e-08	0.000729262	8.15179e-09	0.000107581	0.00778309
0.973	2.63248	9.99985	10.0024	2.9523e-08	0.000729287	8.20084e-09	0.000115441	0.00778309
0.974	2.63243	9.99985	10.0024	2.96905e-08	0.000729308	8.24736e-09	0.00012205	0.00778309
0.975	2.63237	9.99985	10.0024	2.98484e-08	0.000729325	8.29122e-09	0.000127607	0.00778309
0.976	2.63231	9.99986	10.0024	2.99962e-08	0.00072934	8.33227e-09	0.000132279	0.00778309
0.977	2.63224	9.99986	10.0024	3.01333e-08	0.000729352	8.37037e-09	0.000136208	0.00778309
0.978	2.63218	9.99986	10.0024	3.02594e-08	0.000729363	8.40539e-09	0.000139511	0.00778309
0.979	2.63211	9.99986	10.0024	3.0374e-08	0.000729372	8.43722e-09	0.000142288	0.00778309
0.98	2.63204	9.99986	10.0041	3.04768e-08	-0.000494765	8.46577e-09	0.000133923	-0.00166993
0.981	2.63196	9.99987	10.0041	3.05676e-08	-0.000496184	8.49101e-09	0.000107271	-0.00166993
0.982	2.63189	9.99987	10.0041	3.06464e-08	-0.000496294	8.51289e-09	8.48473e-05	-0.00166993
0.983	2.63181	9.99987	10.0041	3.07132e-08	-0.00049639	8.53145e-09	6.59886e-05	-0.00166993
0.984	2.63172	9.99987	10.0041	3.07681e-08	-0.000496472	8.5467e-09	5.01279e-05	-0.00166993
0.985	2.63164	9.99988	10.0041	3.08113e-08	-0.000496542	8.55869e-09	3.67888e-05	-0.00166993
0.986	2.63155	9.99988	10.0041	3.0843e-08	-0.000496601	8.56749e-09	2.55704e-05	-0.00166993
0.987	2.63145	9.99988	10.0041	3.08634e-08	-0.000496651	8.57315e-09	1.61356e-05	-0.00166993
0.988	2.63136	9.99988	10.0041	3.08727e-08	-0.000496693	8.57574e-09	8.20082e-06	-0.00166993
0.989	2.63126	9.99988	10.0041	3.0871e-08	-0.000496728	8.57529e-09	1.52768e-06	-0.00166993
0.99	2.63116	9.99989	10.0029	3.08586e-08	0.000411108	8.57184e-09	3.8495e-06	0.0053361
0.991	2.63105	9.99989	10.0029	3.08355e-08	0.000411867	8.56541e-09	2.03346e-05	0.0053361
0.992	2.63095	9.99989	10.0029	3.08016e-08	0.000411917	8.55601e-09	3.42195e-05	0.0053361
0.993	2.63084	9.99989	10.0029	3.07571e-08	0.000411961	8.54363e-09	4.58945e-05	0.0053361
0.994	2.63072	9.9999	10.0029	3.07017e-08	0.000411997	8.52826e-09	5.57111e-05	0.0053361
0.995	2.63061	9.9999	10.0029	3.06355e-08	0.000412028	8.50987e-09	6.39653e-05	0.0053361
0.996	2.63049	9.9999	10.0029	3.05583e-08	0.000412053	8.48843e-09	7.09058e-05	0.0053361
0.997	2.63036	9.9999	10.0029	3.04701e-08	0.000412075	8.46392e-09	7.67417e-05	0.0053361
0.998	2.63024	9.99991	10.0029	3.03707e-08	0.000412093	8.43631e-09	8.16488e-05	0.0053361
0.999	2.63011	9.99991	10.0029	3.02601e-08	0.000412108	8.40559e-09	8.5775e-05	0.0053361
1	2.62997	9.99991	10.004	3.01383e-08	-0.000435605	8.37175e-09	8.18349e-05	-0.00120903
1.001	2.62984	9.99991	10.004	3.00053e-08	-0.000436613	8.3348e-09	6.49396e-05	-0.00120903
1.002	2.6297	9.99991	10.004	2.9861e-08	-0.000436683	8.29473e-09	5.07232e-05	-0.00120903
1.003	2.62956	9.99992	10.004	2.97057e-08	-0.000436744	8.25158e-09	3.87671e-05	-0.00120903
1.004	2.62941	9.99992	10.004	2.95393e-08	-0.000436796	8.20536e-09	2.87119e-05	-0.00120903
1.005	2.62926	9.99992	10.004	2.9362e-08	-0.000436839	8.15612e-09	2.02552e-05	-0.00120903
1.006	2.62911	9.99992	10.004	2.91739e-08	-0.000436876	8.10387e-09	1.31431e-05	-0.00120903
1.007	2.62896	9.99993	10.004	2.89752e-08	-0.000436907	8.04868e-09	7.16173e-06	-0.00120903
1.008	2.6288	9.99993	10.004	2.8766e-08	-0.000436934	7.99056e-09	2.13134e-06	-0.00120903
1.009	2.62864	9.99993	10.004	2.85464e-08	-0.000436956	7.92957e-09	-2.09927e-06	-0.00120903
1.01	2.62848	9.99993	10.0029	2.83166e-08	0.000400936	7.86572e-09	1.66546e-06	0.00525733
1.011	2.62831	9.99994	10.0029	2.80766e-08	0.000401653	7.79906e-09	1.82459e-05	0.00525733
1.012	2.62814	9.99994	10.0029	2.78266e-08	0.000401703	7.72962e-09	3.22092e-05	0.00525733
1.013	2.62797	9.99994	10.0029	2.75667e-08	0.000401747	7.65741e-09	4.39501e-05	0.00525733
1.014	2.6278	9.99994	10.0029	2.72969e-08	0.000401784	7.58247e-09	5.38222e-05	0.00525733
1.015	2.62762	9.99995	10.0029	2.70173e-08	0.000401815	7.50481e-09	6.2123e-05	0.00525733
1.016	2.62744	9.99995	10.0029	2.67272e-08	0.00040184	7.42422e-09	6.91028e-05	0.00525733
1.017	2.62726	9.99995	10.0029	2.64235e-08	0.000401862	7.33987e-09	7.49715e-05	0.00525733
1.018	2.62708	9.99995	10.0029	2.6106e-08	0.000401879	7.25167e-09	7.9906e-05	0.00525733
1.019	2.6269	9.99996	10.0029	2.57748e-08	0.000401894	7.15965e-09	8.40549e-05	0.00525733
1.02	2.62672	9.99996	10.0057	2.54307e-08	-0.00162739	7.06408e-09	6.98059e-05	-0.0104103
1.021	2.62655	9.99996	10.0056	2.50752e-08	-0.00163107	6.96533e-09	2.53315e-05	-0.0104103
1.022	2.62637	9.99996	10.0056	2.47098e-08	-0.00163134	6.86384e-09	-1.20497e-05	-0.0104103
1.023	2.62619	9.99997	10.0056	2.43362e-08	-0.00163157	6.76005e-09	-4.34958e-05	-0.0104103
1.024	2.62602	9.99997	10.0056	2.39541e-08	-0.00163176	6.65392e-09	-6.99501e-05	-0.0104103
1.025	2.62585	9.99997	10.0056	2.35639e-08	-0.00163193	6.54553e-09	-9.22044e-05	-0.0104103
1.026	2.62568	9.99997	10.0056	2.31654e-08	-0.00163207	6.43484e-09	-0.000110925	-0.0104103
1.027	2.62552	9.99998	10.0056	2.27585e-08	-0.00163219	6.32179e-09	-0.000126673	-0.0104103
1.028	2.62537	9.99998	10.0056	2.23427e-08	-0.00163229	6.20632e-09	-0.00013992	-0.0104103
1.029	2.62521	9.99998	10.0056	2.19182e-08	-0.00163237	6.0884e-09	-0.000151063	-0.0104103
1.03	2.62506	9.99998	10.005	2.14851e-08	-0.00118216	5.96809e-09	-0.000156503	-0.00693774
1.031	2.62492	9.99998	10.0051	2.10438e-08	-0.00118139	5.84549e-09	-0.000153887	-0.00693774
1.032	2.62478	9.99998	10.0051	2.05948e-08	-0.00118137	5.72077e-09	-0.000151688	-0.00693774
1.033	2.62464	9.99999	10.0051	2.01389e-08	-0.00118136	5.59413e-09	-0.000149839	-0.00693774
1.034	2.6245	9.99999	10.0051	1.96768e-08	-0.00118135	5.46577e-09	-0.000148284	-0.00693774
1.035	2.62436	9.99999	10.0051	1.92092e-08	-0.00118134	5.33588e-09	-0.000146975	-0.00693774
1.036	2.62423	9.99999	10.0051	1.87367e-08	-0.00118133	5.20464e-09	-0.000145874	-0.00693774
1.037	2.62409	9.99999	10.0051	1.82598e-08	-0.00118133	5.07217e-09	-0.000144948	-0.00693774
1.038	2.62395	9.99999	10.0051	1.77782e-08	-0.00118132	4.9384e-09	-0.000144169	-0.00693774
1.039	2.62382	10	10.0051	1.72918e-08	-0.00118132	4.80329e-09	-0.000143514	-0.00693774
1.04	2.62368	10	10.0015	1.68005e-08	0.00144561	4.66682e-09	-0.000120007	0.0133265
1.041	2.62354	10	10.0016	1.63042e-08	0.00144695	4.52895e-09	-5.81863e-05	0.0133265
1.042	2.62341	10	10.0016	1.58029e-08	0.00144706	4.3897e-09	-6.09073e-06	0.0133265
1.043	2.62327	10	10.0016	1.52966e-08	0.00144715	4.24906e-09	3.7704e-05	0.0133265
1.044	2.62313	10	10.0016	1.47855e-08	0.00144723	4.10707e-09	7.45192e-05	0.0133265
1.045	2.62299	10	10.0016	1.42697e-08	0.00144729	3.96382e-09	0.000105468	0.0133265
1.046	2.62284	10	10.0016	1.37497e-08	0.00144734	3.81937e-09	0.000131486	0.0133265
1.047	2.6227	10	10.0016	1.32258e-08	0.00144738	3.67384e-09	0.000153359	0.0133265
1.048	2.62256	10	10.0016	1.26984e-08	0.00144741	3.52734e-09	0.000171748	0.0133265
1.049	2.62241	10	10.0016	1.2168e-08	0.00144743	3.37999e-09	0.000187208	0.0133265
1.05	2.62226	10	10.0049	1.16361e-08	-0.00103933	3.23225e-09	0.000178465	-0.00588387
1.051	2.62211	10	10.0049	1.11063e-08	-0.00104278	3.08508e-09	0.000131224	-0.00588387
1.052	2.62196	10	10.0049	1.05797e-08	-0.00104301	2.93882e-09	9.14986e-05	-0.00588387
1.053	2.62181	10	10.0049	1.00566e-08	-0.00104321	2.79349e-09	5.80855e-05	-0.00588387
1.054	2.62167	10	10.0049	9.53616e-09	-0.00104338	2.64893e-09	2.99805e-05	-0.00588387
1.055	2.62152	10	10.0049	9.01734e-09	-0.00104352	2.50482e-09	6.34065e-06	-0.00588387
1.056	2.62137	10	10.0049	8.4989e-09	-0.00104364	2.3608e-09	-1.35434e-05	-0.00588387
1.057	2.62122	10	10.0049	7.97985e-09	-0.00104375	2.21662e-09	-3.02684e-05	-0.00588387
1.058	2.62107	10	10.0049	7.45966e-09	-0.00104384	2.07213e-09	-4.43363e-05	-0.00588387
1.059	2.62092	10	10.0049	6.93827e-09	-0.00104391	1.9273e-09	-5.6169e-05	-0.00588387
1.06	2.62077	10	10.0035	6.416e-09	1.03442e-05	1.78222e-09	-5.69089e-05	0.00224979
1.061	2.62062	10	10.0035	5.89339e-09	1.14868e-05	1.63705e-09	-4.06709e-05	0.00224979
1.062	2.62048	10	10.0035	5.37103e-09	1.15474e-05	1.49195e-09	-2.69981e-05	0.00224979
1.063	2.62033	10	10.0035	4.84935e-09	1.16e-05	1.34704e-09	-1.55005e-05	0.00224979
1.064	2.62019	10	10.0035	4.3286e-09	1.16439e-05	1.20239e-09	-5.83196e-06	0.00224979
1.065	2.62004	10	10.0035	3.80881e-09	1.16807e-05	1.058e-09	2.29861e-06	0.00224979
1.066	2.6199	10	10.0035	3.28981e-09	1.17115e-05	9.13835e-10	9.13589e-06	0.00224979
1.067	2.61975	10	10.0035	2.77132e-09	1.17373e-05	7.69811e-10	1.48856e-05	0.00224979
1.068	2.61961	10	10.0035	2.25306e-09	1.17589e-05	6.2585e-10	1.97208e-05	0.00224979
1.069	2.61947	10	10.0035	1.73479e-09	1.17769e-05	4.81887e-10	2.37868e-05	0.00224979
1.07	2.61933	10	10.0066	1.21639e-09	-0.00222992	3.37885e-10	7.61331e-06	-0.0150542
1.071	2.61918	10	10.0065	6.97817e-10	-0.00223487	1.93838e-10	-4.18552e-05	-0.0150542
1.072	2.61904	10	10.0065	1.79163e-10	-0.00223522	4.97674e-11	-8.34119e-05	-0.0150542
1.073	2.6189	10	10.0065	-3.39439e-10	-0.00223551	-9.42886e-11	-0.000118376	-0.0150542
1.074	2.61876	10	10.0065	-8.57826e-10	-0.00223577	-2.38285e-10	-0.000147794	-0.0150542
1.075	2.61862	10	10.0065	-1.37585e-09	-0.00223598	-3.8218e-10	-0.000172545	-0.0150542
1.076	2.61848	10	10.0065	-1.89338e-09	-0.00223616	-5.2594e-10	-0.00019337	-0.0150542
1.077	2.61834	10	10.0065	-2.41035e-09	-0.00223632	-6.69542e-10	-0.00021089	-0.0150542
1.078	2.6182	10	10.0065	-2.9267e-09	-0.00223645	-8.12972e-10	-0.000225629	-0.0150542
1.079	2.61806	10.0001	10.0065	-3.44239e-09	-0.00223656	-9.5622e-10	-0.000238029	-0.0150542
1.08	2.61792	10.0001	10.0046	-3.95739e-09	-0.000777995	-1.09927e-09	-0.000235717	-0.00380883
1.081	2.61778	10.0001	10.0046	-4.47163e-09	-0.000775538	-1.24212e-09	-0.000210485	-0.00380883
1.082	2.61764	10.0001	10.0046	-4.98502e-09	-0.000775406	-1.38473e-09	-0.000189261	-0.00380883
1.083	2.6175	10.0001	10.0046	-5.49745e-09	-0.000775293	-1.52707e-09	-0.000171409	-0.00380883
1.084	2.61737	10.0001	10.0046	-6.00877e-09	-0.0007752	-1.6691e-09	-0.000156394	-0.00380883
1.085	2.61723	10.0001	10.0046	-6.5188e-09	-0.000775122	-1.81078e-09	-0.000143765	-0.00380883
1.086	2.61709	10.0001	10.0046	-7.02737e-09	-0.000775056	-1.95205e-09	-0.000133143	-0.00380883
1.087	2.61696	10.0001	10.0046	-7.53429e-09	-0.000775002	-2.09286e-09	-0.00012421	-0.00380883
1.088	2.61682	10.0001	10.0046	-8.03936e-09	-0.000774956	-2.23316e-09	-0.000116696	-0.00380883
1.089	2.61668	10.0001	10.0046	-8.54242e-09	-0.000774918	-2.3729e-09	-0.000110376	-0.00380883
1.09	2.61655	10.0001	10.0052	-9.04329e-09	-0.00122884	-2.51203e-09	-0.000109028	-0.00731144
1.091	2.61641	10.0001	10.0052	-9.54179e-09	-0.00122966	-2.6505e-09	-0.000115155	-0.00731144
1.092	2.61628	10.0001	10.0052	-1.00377e-08	-0.00122969	-2.78826e-09	-0.000120306	-0.00731144
1.093	2.61614	10.0001	10.0052	-1.0531e-08	-0.00122972	-2.92527e-09	-0.000124639	-0.00731144
1.094	2.61601	10.0001	10.0052	-1.10213e-08	-0.00122975	-3.06147e-09	-0.000128284	-0.00731144
1.095	2.61588	10.0001	10.0052	-1.15085e-08	-0.00122977	-3.1968e-09	-0.00013135	-0.00731144
1.096	2.61575	10.0001	10.0052	-1.19924e-08	-0.00122979	-3.33122e-09	-0.000133929	-0.00731144
1.097	2.61562	10.0001	10.0052	-1.24728e-08	-0.0012298	-3.46467e-09	-0.000136099	-0.00731144
1.098	2.61548	10.0001	10.0052	-1.29495e-08	-0.00122981	-3.59709e-09	-0.000137924	-0.00731144
1.099	2.61535	10.0001	10.0052	-1.34224e-08	-0.00122982	-3.72843e-09	-0.000139459	-0.00731144
1.1	2.61522	10.0001	10.0044	-1.38911e-08	-0.000605052	-3.85864e-09	-0.00013529	-0.00249201
1.101	2.61509	10.0001	10.0044	-1.43556e-08	-0.00060409	-3.98766e-09	-0.000121795	-0.00249201
1.102	2.61497	10.0001	10.0044	-1.48156e-08	-0.000604025	-4.11544e-09	-0.000110441	-0.00249201
1.103	2.61484	10.0001	10.0044	-1.5271e-08	-0.000603969	-4.24194e-09	-0.000100893	-0.00249201
1.104	2.61471	10.0001	10.0044	-1.57216e-08	-0.000603923	-4.36711e-09	-9.2862e-05	-0.00249201
1.105	2.61458	10.0001	10.0044	-1.61672e-08	-0.000603884	-4.4909e-09	-8.61077e-05	-0.00249201
1.106	2.61446	10.0001	10.0044	-1.66078e-08	-0.000603851	-4.61327e-09	-8.04272e-05	-0.00249201
1.107	2.61433	10.0001	10.0044	-1.70431e-08	-0.000603823	-4.73418e-09	-7.56496e-05	-0.00249201
1.108	2.61421	10.0001	10.0044	-1.74729e-08	-0.0006038	-4.85359e-09	-7.16315e-05	-0.00249201
1.109	2.61408	10.0001	10.0044	-1.78972e-08	-0.000603781	-4.97145e-09	-6.82523e-05	-0.00249201
1.11	2.61396	10.0001	10.0023	-1.83158e-08	0.00091971	-5.08773e-09	-5.20962e-05	0.00926379
1.111	2.61384	10.0001	10.0024	-1.87286e-08	0.000920781	-5.2024e-09	-1.41108e-05	0.00926379
1.112	2.61371	10.0001	10.0024	-1.91355e-08	0.000920874	-5.31542e-09	1.78811e-05	0.00926379
1.113	2.61359	10.0001	10.0024	-1.95363e-08	0.000920954	-5.42676e-09	4.47786e-05	0.00926379
1.114	2.61347	10.0001	10.0024	-1.9931e-08	0.000921019	-5.53638e-09	6.73926e-05	0.00926379
1.115	2.61335	10.0001	10.0024	-2.03194e-08	0.000921073	-5.64427e-09	8.64055e-05	0.00926379
1.116	2.61323	10.0001	10.0024	-2.07014e-08	0.000921117	-5.7504e-09	0.000102391	0.00926379
1.117	2.61311	10.0001	10.0024	-2.10771e-08	0.000921154	-5.85474e-09	0.000115831	0.00926379
1.118	2.61299	10.0001	10.0024	-2.14461e-08	0.000921185	-5.95726e-09	0.000127132	0.00926379
1.119	2.61288	10.0001	10.0024	-2.18086e-08	0.00092121	-6.05796e-09	0.000136634	0.00926379
1.12	2.61276	10.0001	10.0024	-2.21645e-08	0.00092286	-6.1568e-09	0.000144637	0.00927636
1.121	2.61264	10.0001	10.0024	-2.25136e-08	0.000922878	-6.25378e-09	0.000151392	0.00927636
1.122	2.61253	10.0001	10.0024	-2.28559e-08	0.000922893	-6.34887e-09	0.000157072	0.00927636
1.123	2.61241	10.0001	10.0024	-2.31914e-08	0.000922906	-6.44205e-09	0.000161848	0.00927636
1.124	2.6123	10.0001	10.0024	-2.352e-08	0.000922916	-6.53332e-09	0.000165864	0.00927636
1.125	2.61218	10.0001	10.0024	-2.38416e-08	0.000922925	-6.62266e-09	0.00016924	0.00927636
1.126	2.61207	10.0001	10.0024	-2.41562e-08	0.000922932	-6.71006e-09	0.000172079	0.00927636
1.127	2.61196	10.0001	10.0024	-2.44638e-08	0.000922938	-6.79551e-09	0.000174466	0.00927636
1.128	2.61185	10.0001	10.0024	-2.47644e-08	0.000922944	-6.87899e-09	0.000176473	0.00927636
1.129	2.61174	10.0001	10.0024	-2.50578e-08	0.000922948	-6.9605e-09	0.000178161	0.00927636
1.13	2.61163	10.0001	10.002	-2.53441e-08	0.00115906	-7.04002e-09	0.000181644	0.0110998
1.131	2.61152	10.0001	10.0021	-2.56232e-08	0.00115914	-7.11755e-09	0.000188361	0.0110998
1.132	2.61141	10.0001	10.0021	-2.58951e-08	0.00115915	-7.19308e-09	0.000194017	0.0110998
1.133	2.6113	10.0001	10.0021	-2.61598e-08	0.00115916	-7.2666e-09	0.000198773	0.0110998
1.134	2.6112	10.0001	10.0021	-2.64172e-08	0.00115917	-7.33811e-09	0.000202771	0.0110998
1.135	2.61109	10.0001	10.0021	-2.66673e-08	0.00115917	-7.40759e-09	0.000206132	0.0110998
1.136	2.61098	10.0001	10.0021	-2.69102e-08	0.00115918	-7.47504e-09	0.000208958	0.0110998
1.137	2.61088	10.0001	10.0021	-2.71456e-08	0.00115918	-7.54046e-09	0.000211334	0.0110998
1.138	2.61078	10.0001	10.0021	-2.73738e-08	0.00115919	-7.60383e-09	0.000213332	0.0110998
1.139	2.61067	10.0001	10.0021	-2.75945e-08	0.00115919	-7.66515e-09	0.000215012	0.0110998
1.14	2.61057	10.0001	10.0037	-2.78079e-08	-8.22311e-05	-7.72441e-09	0.000205572	0.00151135
1.141	2.61047	10.0001	10.0037	-2.80138e-08	-8.3316e-05	-7.78161e-09	0.000177726	0.00151135
1.142	2.61037	10.0001	10.0037	-2.82122e-08	-8.34112e-05	-7.83673e-09	0.000154291	0.00151135
1.143	2.61027	10.0001	10.0037	-2.84032e-08	-8.34954e-05	-7.88979e-09	0.000134584	0.00151135
1.144	2.61017	10.0001	10.0037	-2.85867e-08	-8.3567e-05	-7.94076e-09	0.000118012	0.00151135
1.145	2.61007	10.0001	10.0037	-2.87627e-08	-8.36279e-05	-7.98964e-09	0.000104076	0.00151135
1.146	2.60997	10.0001	10.0037	-2.89311e-08	-8.36795e-05	-8.03643e-09	9.23557e-05	0.00151135
1.147	2.60988	10.0001	10.0037	-2.9092e-08	-8.37232e-05	-8.08112e-09	8.25e-05	0.00151135
1.148	2.60978	10.0001	10.0037	-2.92453e-08	-8.37603e-05	-8.1237e-09	7.42119e-05	0.00151135
1.149	2.60968	10.0001	10.0037	-2.9391e-08	-8.37916e-05	-8.16418e-09	6.72419e-05	0.00151135
1.15	2.60959	10.0001	10.0031	-2.95291e-08	0.000334329	-8.20254e-09	6.5035e-05	0.00473887
1.151	2.6095	10.0001	10.0032	-2.96596e-08	0.000334655	-8.23878e-09	6.98754e-05	0.00473887
1.152	2.6094	10.0001	10.0032	-2.97824e-08	0.000334669	-8.27289e-09	7.39549e-05	0.00473887
1.153	2.60931	10.0001	10.0032	-2.98976e-08	0.000334682	-8.30488e-09	7.7385e-05	0.00473887
1.154	2.60922	10.0001	10.0032	-3.0005e-08	0.000334693	-8.33473e-09	8.02691e-05	0.00473887
1.155	2.60913	10.0001	10.0032	-3.01048e-08	0.000334702	-8.36245e-09	8.26942e-05	0.00473887
1.156	2.60904	10.0001	10.0032	-3.01969e-08	0.00033471	-8.38803e-09	8.47333e-05	0.00473887
1.157	2.60895	10.0001	10.0032	-3.02813e-08	0.000334716	-8.41146e-09	8.64479e-05	0.00473887
1.158	2.60886	10.0001	10.0032	-3.03579e-08	0.000334721	-8.43275e-09	8.78897e-05	0.00473887
1.159	2.60878	10.0001	10.0032	-3.04268e-08	0.000334726	-8.4519e-09	8.9102e-05	0.00473887
1.16	2.60869	10.0001	10.0057	-3.0488e-08	-0.00157594	-8.4689e-09	7.34214e-05	-0.0100122
1.161	2.6086	10.0001	10.0057	-3.05415e-08	-0.00157937	-8.48375e-09	2.96462e-05	-0.0100122
1.162	2.60852	10.0001	10.0057	-3.05872e-08	-0.00157962	-8.49645e-09	-7.14742e-06	-0.0100122
1.163	2.60844	10.0001	10.0057	-3.06252e-08	-0.00157984	-8.50701e-09	-3.80989e-05	-0.0100122
1.164	2.60835	10.0001	10.0057	-3.06555e-08	-0.00158003	-8.51542e-09	-6.41369e-05	-0.0100122
1.165	2.60827	10.0001	10.0057	-3.06781e-08	-0.00158019	-8.52169e-09	-8.60408e-05	-0.0100122
1.166	2.60819	10.0001	10.0057	-3.06929e-08	-0.00158033	-8.52582e-09	-0.000104467	-0.0100122
1.167	2.60811	10.0001	10.0057	-3.07001e-08	-0.00158045	-8.52781e-09	-0.000119967	-0.0100122
1.168	2.60803	10.0001	10.0057	-3.06996e-08	-0.00158054	-8.52766e-09	-0.000133005	-0.0100122
1.169	2.60795	10.0001	10.0057	-3.06914e-08	-0.00158063	-8.52539e-09	-0.000143973	-0.0100122
1.17	2.60787	10.0001	10.0047	-3.06756e-08	-0.000836936	-8.521e-09	-0.0001467	-0.00427613
1.171	2.60779	10.0001	10.0047	-3.06522e-08	-0.00083575	-8.51449e-09	-0.000137112	-0.00427613
1.172	2.60772	10.0001	10.0047	-3.06211e-08	-0.000835701	-8.50587e-09	-0.000129047	-0.00427613
1.173	2.60764	10.0001	10.0047	-3.05826e-08	-0.000835658	-8.49515e-09	-0.000122264	-0.00427613
1.174	2.60757	10.0001	10.0047	-3.05364e-08	-0.000835623	-8.48234e-09	-0.000116558	-0.00427613
1.175	2.60749	10.0001	10.0047	-3.04828e-08	-0.000835593	-8.46745e-09	-0.000111759	-0.00427613
1.176	2.60742	10.0001	10.0047	-3.04218e-08	-0.000835568	-8.45049e-09	-0.000107723	-0.00427613
1.177	2.60735	10.0001	10.0047	-3.03533e-08	-0.000835547	-8.43146e-09	-0.000104328	-0.00427613
1.178	2.60727	10.0001	10.0047	-3.02774e-08	-0.000835529	-8.41038e-09	-0.000101472	-0.00427613
1.179	2.6072	10.0001	10.0047	-3.01942e-08	-0.000835514	-8.38727e-09	-9.90707e-05	-0.00427613
1.18	2.60713	10.0001	10.0019	-3.01037e-08	0.00128077	-8.36213e-09	-7.85567e-05	0.0120519
1.181	2.60706	10.0001	10.0019	-3.00059e-08	0.00128194	-8.33499e-09	-2.7415e-05	0.0120519
1.182	2.607	10.0001	10.0019	-2.9901e-08	0.00128205	-8.30584e-09	1.56711e-05	0.0120519
1.183	2.60693	10.0001	10.0019	-2.9789e-08	0.00128213	-8.27472e-09	5.18935e-05	0.0120519
1.184	2.60686	10.0001	10.0019	-2.96699e-08	0.0012822	-8.24163e-09	8.23448e-05	0.0120519
1.185	2.60679	10.0001	10.0019	-2.95437e-08	0.00128226	-8.20659e-09	0.000107945	0.0120519
1.186	2.60673	10.0001	10.0019	-2.94106e-08	0.0012823	-8.16962e-09	0.000129467	0.0120519
1.187	2.60666	10.0001	10.0019	-2.92707e-08	0.00128234	-8.13074e-09	0.000147562	0.0120519
1.188	2.6066	10.0001	10.0019	-2.91238e-08	0.00128237	-8.08996e-09	0.000162774	0.0120519
1.189	2.60654	10.0001	10.0019	-2.89703e-08	0.0012824	-8.0473e-09	0.000175564	0.0120519
1.19	2.60648	10.0001	10.0025	-2.881e-08	0.000825919	-8.00278e-09	0.000182327	0.00852575
1.191	2.60642	10.0001	10.0025	-2.86431e-08	0.00082572	-7.95643e-09	0.000180685	0.00852575
1.192	2.60635	10.0001	10.0025	-2.84697e-08	0.000825718	-7.90825e-09	0.000179289	0.00852575
1.193	2.60629	10.0001	10.0025	-2.82898e-08	0.000825714	-7.85828e-09	0.000178116	0.00852575
1.194	2.60624	10.0001	10.0025	-2.81035e-08	0.000825712	-7.80652e-09	0.00017713	0.00852575
1.195	2.60618	10.0001	10.0025	-2.79109e-08	0.000825709	-7.75301e-09	0.000176301	0.00852575
1.196	2.60612	10.0001	10.0025	-2.7712e-08	0.000825707	-7.69777e-09	0.000175605	0.00852575
1.197	2.60606	10.0001	10.0025	-2.75069e-08	0.000825706	-7.64081e-09	0.00017502	0.00852575
1.198	2.60601	10.0001	10.0025	-2.72958e-08	0.000825704	-7.58216e-09	0.000174528	0.00852575
1.199	2.60595	10.0001	10.0025	-2.70786e-08	0.000825703	-7.52185e-09	0.000174114	0.00852575
1.2	2.6059	10.0001	10.0033	-2.68556e-08	0.000260613	-7.45988e-09	0.000168827	0.00416192
1.201	2.60585	10.0001	10.0032	-2.66267e-08	0.000260188	-7.3963e-09	0.000155321	0.00416192
1.202	2.60579	10.0001	10.0032	-2.6392e-08	0.000260147	-7.33112e-09	0.000143952	0.00416192
1.203	2.60574	10.0001	10.0032	-2.61517e-08	0.000260111	-7.26436e-09	0.000134393	0.00416192
1.204	2.60569	10.0001	10.0032	-2.59058e-08	0.000260081	-7.19605e-09	0.000126354	0.00416192
1.205	2.60564	10.0001	10.0032	-2.56544e-08	0.000260055	-7.12622e-09	0.000119595	0.00416192
1.206	2.60559	10.0001	10.0032	-2.53976e-08	0.000260034	-7.05488e-09	0.000113911	0.00416192
1.207	2.60554	10.0001	10.0032	-2.51354e-08	0.000260016	-6.98207e-09	0.000109132	0.00416192
1.208	2.60549	10.0001	10.0032	-2.48681e-08	0.00026	-6.9078e-09	0.000105113	0.00416192
1.209	2.60545	10.0001	10.0032	-2.45956e-08	0.000259987	-6.83211e-09	0.000101733	0.00416192
1.21	2.6054	10.0001	10.006	-2.43181e-08	-0.00181194	-6.75502e-09	8.07822e-05	-0.0118333
1.211	2.60535	10.0001	10.006	-2.40356e-08	-0.00181589	-6.67655e-09	3.0005e-05	-0.0118333
1.212	2.60531	10.0001	10.006	-2.37482e-08	-0.00181621	-6.59673e-09	-1.26673e-05	-0.0118333
1.213	2.60526	10.0001	10.006	-2.34561e-08	-0.00181648	-6.51559e-09	-4.85659e-05	-0.0118333
1.214	2.60522	10.0001	10.006	-2.31593e-08	-0.00181671	-6.43315e-09	-7.8767e-05	-0.0118333
1.215	2.60518	10.0001	10.006	-2.2858e-08	-0.00181691	-6.34944e-09	-0.000104174	-0.0118333
1.216	2.60514	10.0001	10.006	-2.25522e-08	-0.00181708	-6.26449e-09	-0.000125549	-0.0118333
1.217	2.6051	10.0001	10.006	-2.2242e-08	-0.00181722	-6.17832e-09	-0.000143529	-0.0118333
1.218	2.60505	10.0001	10.006	-2.19275e-08	-0.00181734	-6.09097e-09	-0.000158655	-0.0118333
1.219	2.60501	10.0001	10.006	-2.16088e-08	-0.00181744	-6.00245e-09	-0.00017138	-0.0118333
1.22	2.60498	10.0001	10.0034	-2.1286e-08	0.000116468	-5.91279e-09	-0.000165186	0.00308006
1.221	2.60494	10.0001	10.0034	-2.09593e-08	0.000118733	-5.82203e-09	-0.000129072	0.00308006
1.222	2.6049	10.0001	10.0034	-2.06287e-08	0.000118871	-5.73019e-09	-9.8667e-05	0.00308006
1.223	2.60486	10.0001	10.0034	-2.02943e-08	0.000118989	-5.63729e-09	-7.31001e-05	0.00308006
1.224	2.60483	10.0001	10.0034	-1.99562e-08	0.000119086	-5.54338e-09	-5.1601e-05	0.00308006
1.225	2.60479	10.0001	10.0034	-1.96145e-08	0.000119167	-5.44847e-09	-3.35225e-05	0.00308006
1.226	2.60476	10.0001	10.0034	-1.92693e-08	0.000119235	-5.35259e-09	-1.83201e-05	0.00308006
1.227	2.60472	10.0001	10.0034	-1.89208e-08	0.000119291	-5.25577e-09	-5.53634e-06	0.00308006
1.228	2.60469	10.0001	10.0034	-1.8569e-08	0.000119338	-5.15805e-09	5.21373e-06	0.00308006
1.229	2.60466	10.0001	10.0034	-1.8214e-08	0.000119377	-5.05945e-09	1.42536e-05	0.00308006
1.23	2.60462	10.0001	10.0033	-1.7856e-08	0.000199787	-4.95999e-09	2.2558e-05	0.00370053
1.231	2.60459	10.0001	10.0033	-1.7495e-08	0.000199892	-4.85972e-09	3.08294e-05	0.00370053
1.232	2.60456	10.0001	10.0033	-1.71311e-08	0.000199921	-4.75865e-09	3.77865e-05	0.00370053
1.233	2.60453	10.0001	10.0033	-1.67645e-08	0.000199945	-4.65682e-09	4.36368e-05	0.00370053
1.234	2.6045	10.0001	10.0033	-1.63953e-08	0.000199965	-4.55425e-09	4.85563e-05	0.00370053
1.235	2.60448	10.0001	10.0033	-1.60236e-08	0.000199982	-4.45099e-09	5.26933e-05	0.00370053
1.236	2.60445	10.0001	10.0033	-1.56494e-08	0.000199996	-4.34705e-09	5.61721e-05	0.00370053
1.237	2.60442	10.0001	10.0033	-1.52729e-08	0.000200008	-4.24246e-09	5.90974e-05	0.00370053
1.238	2.60439	10.0001	10.0033	-1.48942e-08	0.000200018	-4.13727e-09	6.15574e-05	0.00370053
1.239	2.60437	10.0001	10.0033	-1.45133e-08	0.000200026	-4.03149e-09	6.36261e-05	0.00370053
1.24	2.60434	10.0001	10.0046	-1.41305e-08	-0.000777195	-3.92515e-09	5.68245e-05	-0.00384348
1.241	2.60432	10.0001	10.0046	-1.37459e-08	-0.000778569	-3.81829e-09	3.54553e-05	-0.00384348
1.242	2.6043	10.0001	10.0046	-1.33594e-08	-0.00077867	-3.71095e-09	1.74822e-05	-0.00384348
1.243	2.60427	10.0001	10.0046	-1.29713e-08	-0.000778758	-3.60313e-09	2.36559e-06	-0.00384348
1.244	2.60425	10.0001	10.0046	-1.25816e-08	-0.000778832	-3.49489e-09	-1.03488e-05	-0.00384348
1.245	2.60423	10.0001	10.0046	-1.21905e-08	-0.000778895	-3.38624e-09	-2.10425e-05	-0.00384348
1.246	2.60421	10.0001	10.0046	-1.1798e-08	-0.000778948	-3.27723e-09	-3.00367e-05	-0.00384348
1.247	2.60419	10.0001	10.0046	-1.14043e-08	-0.000778992	-3.16787e-09	-3.76014e-05	-0.00384348
1.248	2.60417	10.0001	10.0046	-1.10095e-08	-0.00077903	-3.0582e-09	-4.39638e-05	-0.00384348
1.249	2.60415	10.0001	10.0046	-1.06137e-08	-0.000779062	-2.94825e-09	-4.93149e-05	-0.00384348
1.25	2.60413	10.0001	10.0035	-1.0217e-08	7.84649e-05	-2.83805e-09	-4.63216e-05	0.00277314
1.251	2.60411	10.0001	10.0035	-9.81947e-09	7.93859e-05	-2.72763e-09	-3.00828e-05	0.00277314
1.252	2.60409	10.0001	10.0035	-9.42128e-09	7.94453e-05	-2.61702e-09	-1.64121e-05	0.00277314
1.253	2.60408	10.0001	10.0035	-9.02252e-09	7.94966e-05	-2.50626e-09	-4.9165e-06	0.00277314
1.254	2.60406	10.0001	10.0035	-8.62329e-09	7.95394e-05	-2.39536e-09	4.75022e-06	0.00277314
1.255	2.60404	10.0001	10.0035	-8.2237e-09	7.95752e-05	-2.28436e-09	1.2879e-05	0.00277314
1.256	2.60403	10.0001	10.0035	-7.82386e-09	7.96051e-05	-2.1733e-09	1.97147e-05	0.00277314
1.257	2.60401	10.0001	10.0035	-7.42388e-09	7.96302e-05	-2.06219e-09	2.54629e-05	0.00277314
1.258	2.604	10.0001	10.0035	-7.02387e-09	7.96512e-05	-1.95107e-09	3.02967e-05	0.00277314
1.259	2.60399	10.0001	10.0035	-6.62392e-09	7.96688e-05	-1.83998e-09	3.43616e-05	0.00277314
1.26	2.60397	10.0001	9.9997	-6.22415e-09	0.00287387	-1.72893e-09	6.22015e-05	0.0243424
1.261	2.60396	10.0001	9.99976	-5.82466e-09	0.00287286	-1.61796e-09	0.000130442	0.0243424
1.262	2.60395	10.0001	9.99975	-5.42556e-09	0.00287282	-1.5071e-09	0.000188006	0.0243424
1.263	2.60394	10.0001	9.99975	-5.02695e-09	0.00287279	-1.39637e-09	0.000236386	0.0243424
1.264	2.60393	10.0001	9.99975	-4.62893e-09	0.00287276	-1.28581e-09	0.000277044	0.0243424
1.265	2.60392	10.0001	9.99975	-4.23161e-09	0.00287273	-1.17545e-09	0.000311214	0.0243424
1.266	2.60391	10.0001	9.99975	-3.83509e-09	0.0028727	-1.0653e-09	0.000339932	0.0243424
1.267	2.6039	10.0001	9.99975	-3.43948e-09	0.00287268	-9.5541e-10	0.000364069	0.0243424
1.268	2.60389	10.0001	9.99975	-3.04486e-09	0.00287265	-8.45795e-10	0.000384357	0.0243424
1.269	2.60388	10.0001	9.99975	-2.65135e-09	0.00287264	-7.36487e-10	0.00040141	0.0243424
1.27	2.60388	10.0001	10.0047	-2.25904e-09	-0.000838068	-6.27512e-10	0.000383296	-0.00434322
1.271	2.60387	10.0001	10.0047	-1.86804e-09	-0.000841943	-5.18899e-10	0.000308436	-0.00434322
1.272	2.60387	10.0001	10.0047	-1.47843e-09	-0.000842255	-4.10674e-10	0.000245479	-0.00434322
1.273	2.60386	10.0001	10.0047	-1.09032e-09	-0.000842536	-3.02866e-10	0.000192528	-0.00434322
1.274	2.60385	10.0001	10.0047	-7.03798e-10	-0.000842778	-1.95499e-10	0.00014799	-0.00434322
1.275	2.60385	10.0001	10.0047	-3.18968e-10	-0.000842986	-8.86021e-11	0.00011053	-0.00434322
1.276	2.60385	10.0001	10.0047	6.408e-11	-0.000843164	1.78e-11	7.90228e-05	-0.00434322
1.277	2.60384	10.0001	10.0047	4.45251e-10	-0.000843316	1.23681e-10	5.25229e-05	-0.00434322
1.278	2.60384	10.0001	10.0047	8.24454e-10	-0.000843445	2.29015e-10	3.02346e-05	-0.00434322
1.279	2.60384	10.0001	10.0047	1.2016e-09	-0.000843555	3.33777e-10	1.14886e-05	-0.00434322
1.28	2.60384	10.0001	10.0066	1.57659e-09	-0.00226138	4.37941e-10	-1.66666e-05	-0.0152816
1.281	2.60383	10.0001	10.0066	1.94934e-09	-0.00226465	5.41482e-10	-6.29934e-05	-0.0152816
1.282	2.60383	10.0001	10.0066	2.31975e-09	-0.00226497	6.44376e-10	-0.000101926	-0.0152816
1.283	2.60383	10.0001	10.0066	2.68776e-09	-0.00226525	7.46599e-10	-0.00013468	-0.0152816
1.284	2.60383	10.0001	10.0066	3.05325e-09	-0.00226549	8.48126e-10	-0.000162239	-0.0152816
1.285	2.60383	10	10.0066	3.41616e-09	-0.0022657	9.48933e-10	-0.000185425	-0.0152816
1.286	2.60383	10	10.0066	3.77639e-09	-0.00226587	1.049e-09	-0.000204931	-0.0152816
1.287	2.60383	10	10.0066	4.13386e-09	-0.00226601	1.1483e-09	-0.000221342	-0.0152816
1.288	2.60384	10	10.0066	4.4885e-09	-0.00226614	1.2468e-09	-0.000235149	-0.0152816
1.289	2.60384	10	10.0066	4.84021e-09	-0.00226624	1.3445e-09	-0.000246764	-0.0152816
1.29	2.60384	10	10.0083	5.18893e-09	-0.00356914	1.44137e-09	-0.000267917	-0.0253253
1.291	2.60384	10	10.0083	5.53457e-09	-0.00357343	1.53738e-09	-0.000306484	-0.0253253
1.292	2.60385	10	10.0083	5.87706e-09	-0.00357379	1.63252e-09	-0.000338869	-0.0253253
1.293	2.60385	10	10.0083	6.21631e-09	-0.0035741	1.72675e-09	-0.000366124	-0.0253253
1.294	2.60386	10	10.0083	6.55227e-09	-0.00357436	1.82007e-09	-0.000389063	-0.0253253
1.295	2.60386	10	10.0083	6.88483e-09	-0.00357459	1.91245e-09	-0.000408368	-0.0253253
1.296	2.60387	10	10.0083	7.21395e-09	-0.00357477	2.00387e-09	-0.000424615	-0.0253253
1.297	2.60387	10	10.0083	7.53953e-09	-0.00357493	2.09431e-09	-0.000438287	-0.0253253
1.298	2.60388	10	10.0083	7.86151e-09	-0.00357506	2.18375e-09	-0.000449792	-0.0253253
1.299	2.60389	10	10.0083	8.17982e-09	-0.00357518	2.27217e-09	-0.000459474	-0.0253253
1.3	2.60389	10	10.0051	8.49439e-09	-0.00122328	2.35955e-09	-0.000447075	-0.00720711
1.301	2.6039	10	10.0052	8.80514e-09	-0.00121819	2.44587e-09	-0.00039915	-0.00720711
1.302	2.60391	10	10.0052	9.11201e-09	-0.00121788	2.53112e-09	-0.000358852	-0.00720711
1.303	2.60392	10	10.0052	9.41494e-09	-0.00121763	2.61526e-09	-0.000324956	-0.00720711
1.304	2.60393	10	10.0052	9.71386e-09	-0.00121741	2.6983e-09	-0.000296443	-0.00720711
1.305	2.60394	10	10.0052	1.00087e-08	-0.00121724	2.7802e-09	-0.000272458	-0.00720711
1.306	2.60395	10	10.0052	1.02994e-08	-0.00121709	2.86095e-09	-0.000252283	-0.00720711
1.307	2.60396	10	10.0052	1.05859e-08	-0.00121697	2.94054e-09	-0.000235312	-0.00720711
1.308	2.60397	10	10.0052	1.08682e-08	-0.00121687	3.01895e-09	-0.000221038	-0.00720711
1.309	2.60398	10	10.0052	1.11462e-08	-0.00121678	3.09616e-09	-0.000209031	-0.00720711
1.31	2.60399	10	10.005	1.14198e-08	-0.0011122	3.17216e-09	-0.000198019	-0.00640096
1.311	2.604	10	10.005	1.1689e-08	-0.00111194	3.24694e-09	-0.000187085	-0.00640096
1.312	2.60402	10	10.005	1.19537e-08	-0.00111188	3.32047e-09	-0.000177889	-0.00640096
1.313	2.60403	10	10.005	1.22139e-08	-0.00111182	3.39275e-09	-0.000170154	-0.00640096
1.314	2.60404	10	10.005	1.24695e-08	-0.00111178	3.46376e-09	-0.000163648	-0.00640096
1.315	2.60406	10	10.005	1.27206e-08	-0.00111174	3.53349e-09	-0.000158175	-0.00640096
1.316	2.60407	10	10.005	1.29669e-08	-0.00111171	3.60192e-09	-0.000153573	-0.00640096
1.317	2.60409	10	10.005	1.32085e-08	-0.00111168	3.66904e-09	-0.000149701	-0.00640096
1.318	2.6041	10	10.005	1.34454e-08	-0.00111166	3.73484e-09	-0.000146445	-0.00640096
1.319	2.60412	10	10.005	1.36775e-08	-0.00111164	3.79931e-09	-0.000143707	-0.00640096
1.32	2.60413	10	10.0058	1.39048e-08	-0.00172278	3.86243e-09	-0.000146744	-0.0111156
1.321	2.60415	10	10.0058	1.41271e-08	-0.00172408	3.9242e-09	-0.000159067	-0.0111156
1.322	2.60416	10	10.0058	1.43446e-08	-0.00172416	3.98461e-09	-0.000169423	-0.0111156
1.323	2.60418	10	10.0058	1.45571e-08	-0.00172423	4.04363e-09	-0.000178135	-0.0111156
1.324	2.6042	10	10.0058	1.47646e-08	-0.00172429	4.10127e-09	-0.000185465	-0.0111156
1.325	2.60422	10	10.0058	1.49671e-08	-0.00172434	4.15752e-09	-0.000191631	-0.0111156
1.326	2.60424	10	10.0058	1.51645e-08	-0.00172438	4.21236e-09	-0.000196818	-0.0111156
1.327	2.60425	10	10.0058	1.53568e-08	-0.00172441	4.26579e-09	-0.000201182	-0.0111156
1.328	2.60427	10	10.0058	1.5544e-08	-0.00172444	4.31779e-09	-0.000204853	-0.0111156
1.329	2.60429	10	10.0058	1.57261e-08	-0.00172447	4.36837e-09	-0.000207941	-0.0111156
1.33	2.60431	10	10.0005	1.5903e-08	0.00221782	4.41751e-09	-0.000176092	0.0192861
1.331	2.60433	10	10.0006	1.60747e-08	0.00221857	4.46521e-09	-8.62149e-05	0.0192861
1.332	2.60435	10	10.0006	1.62412e-08	0.00221864	4.51146e-09	-1.04256e-05	0.0192861
1.333	2.60437	10	10.0006	1.64025e-08	0.0022187	4.55625e-09	5.32775e-05	0.0192861
1.334	2.6044	10	10.0006	1.65585e-08	0.00221874	4.59958e-09	0.000106819	0.0192861
1.335	2.60442	10	10.0006	1.67092e-08	0.00221877	4.64145e-09	0.000151822	0.0192861
1.336	2.60444	10	10.0006	1.68546e-08	0.00221879	4.68184e-09	0.000189649	0.0192861
1.337	2.60446	10	10.0006	1.69947e-08	0.0022188	4.72076e-09	0.000221445	0.0192861
1.338	2.60448	10	10.0006	1.71295e-08	0.00221881	4.7582e-09	0.000248173	0.0192861
1.339	2.60451	10	10.0006	1.7259e-08	0.00221881	4.79416e-09	0.000270641	0.0192861
1.34	2.60453	10	10.0023	1.73831e-08	0.000912109	4.82863e-09	0.000278102	0.00918782
1.341	2.60455	10	10.0023	1.75018e-08	0.00091168	4.86162e-09	0.000263368	0.00918782
1.342	2.60458	10	10.0023	1.76152e-08	0.000911655	4.89311e-09	0.000250934	0.00918782
1.343	2.6046	10	10.0023	1.77232e-08	0.00091163	4.92311e-09	0.000240481	0.00918782
1.344	2.60462	10	10.0023	1.78258e-08	0.000911609	4.95162e-09	0.000231693	0.00918782
1.345	2.60465	10	10.0023	1.79231e-08	0.000911591	4.97863e-09	0.000224305	0.00918782
1.346	2.60467	10	10.0023	1.80149e-08	0.000911575	5.00414e-09	0.000218094	0.00918782
1.347	2.6047	10	10.0023	1.81014e-08	0.000911563	5.02816e-09	0.000212872	0.00918782
1.348	2.60472	10	10.0023	1.81825e-08	0.000911552	5.05069e-09	0.000208482	0.00918782
1.349	2.60475	10	10.0023	1.82582e-08	0.000911542	5.07172e-09	0.00020479	0.00918782
1.35	2.60477	10	10.0028	1.83285e-08	0.000545232	5.09125e-09	0.000198485	0.00635895
1.351	2.6048	10	10.0028	1.83935e-08	0.000545015	5.10929e-09	0.000187309	0.00635895
1.352	2.60483	10	10.0028	1.8453e-08	0.000544987	5.12584e-09	0.000177903	0.00635895
1.353	2.60485	10	10.0028	1.85073e-08	0.000544962	5.14091e-09	0.000169994	0.00635895
1.354	2.60488	10	10.0028	1.85561e-08	0.000544941	5.15448e-09	0.000163343	0.00635895
1.355	2.60491	10	10.0028	1.85997e-08	0.000544923	5.16658e-09	0.000157751	0.00635895
1.356	2.60493	10	10.0028	1.86379e-08	0.000544908	5.17719e-09	0.000153049	0.00635895
1.357	2.60496	10	10.0028	1.86708e-08	0.000544895	5.18633e-09	0.000149096	0.00635895
1.358	2.60499	10	10.0028	1.86984e-08	0.000544884	5.194e-09	0.000145771	0.00635895
1.359	2.60501	10	10.0028	1.87207e-08	0.000544875	5.2002e-09	0.000142976	0.00635895
1.36	2.60504	10	10.0032	1.87378e-08	0.000237523	5.20494e-09	0.000137939	0.00398586
1.361	2.60507	10	10.0032	1.87496e-08	0.00023727	5.20823e-09	0.000128778	0.00398586
1.362	2.6051	10	10.0032	1.87562e-08	0.000237242	5.21006e-09	0.000121068	0.00398586
1.363	2.60512	10	10.0032	1.87576e-08	0.000237217	5.21045e-09	0.000114585	0.00398586
1.364	2.60515	10	10.0032	1.87538e-08	0.000237196	5.20939e-09	0.000109134	0.00398586
1.365	2.60518	10	10.0032	1.87449e-08	0.000237179	5.20691e-09	0.00010455	0.00398586
1.366	2.60521	10	10.0032	1.87308e-08	0.000237164	5.203e-09	0.000100695	0.00398586
1.367	2.60524	10	10.0032	1.87116e-08	0.000237151	5.19768e-09	9.74535e-05	0.00398586
1.368	2.60526	10	10.0032	1.86874e-08	0.000237141	5.19095e-09	9.47278e-05	0.00398586
1.369	2.60529	10	10.0032	1.86581e-08	0.000237132	5.18281e-09	9.24357e-05	0.00398586
1.37	2.60532	10	10.0087	1.86238e-08	-0.0038094	5.17328e-09	5.51408e-05	-0.0272533
1.371	2.60535	10	10.0086	1.85845e-08	-0.00382144	5.16237e-09	-4.09174e-05	-0.0272533
1.372	2.60538	10	10.0086	1.85403e-08	-0.00382232	5.15009e-09	-0.000121514	-0.0272533
1.373	2.6054	10	10.0086	1.84912e-08	-0.00382308	5.13644e-09	-0.000189348	-0.0272533
1.374	2.60543	10	10.0086	1.84372e-08	-0.00382373	5.12144e-09	-0.000246447	-0.0272533
1.375	2.60546	10	10.0086	1.83783e-08	-0.00382429	5.10509e-09	-0.000294505	-0.0272533
1.376	2.60549	10	10.0086	1.83147e-08	-0.00382476	5.0874e-09	-0.000334953	-0.0272533
1.377	2.60552	10	10.0086	1.82462e-08	-0.00382516	5.0684e-09	-0.000368994	-0.0272533
1.378	2.60555	10	10.0086	1.81731e-08	-0.0038255	5.04808e-09	-0.000397642	-0.0272533
1.379	2.60557	10	10.0086	1.80952e-08	-0.00382579	5.02646e-09	-0.000421751	-0.0272533
1.38	2.6056	10	10.001	1.80128e-08	0.00178884	5.00355e-09	-0.000392995	0.0159936
1.381	2.60563	10	10.0011	1.79257e-08	0.00179191	4.97936e-09	-0.000279224	0.0159936
1.382	2.60566	10	10.0011	1.78341e-08	0.00179211	4.95391e-09	-0.000183294	0.0159936
1.383	2.60569	10	10.0011	1.7738e-08	0.00179227	4.92721e-09	-0.000102658	0.0159936
1.384	2.60571	10	10.0011	1.76374e-08	0.0017924	4.89927e-09	-3.48802e-05	0.0159936
1.385	2.60574	10	10.0011	1.75324e-08	0.00179249	4.8701e-09	2.2092e-05	0.0159936
1.386	2.60577	10	10.0011	1.7423e-08	0.00179256	4.83972e-09	6.99827e-05	0.0159936
1.387	2.6058	10	10.0011	1.73093e-08	0.00179262	4.80814e-09	0.000110241	0.0159936
1.388	2.60583	10	10.0011	1.71914e-08	0.00179266	4.77538e-09	0.000144083	0.0159936
1.389	2.60585	10	10.0011	1.70692e-08	0.0017927	4.74144e-09	0.000172534	0.0159936
1.39	2.60588	10	10.0039	1.69429e-08	-0.000243002	4.70635e-09	0.000178652	0.000264918
1.391	2.60591	10	10.0038	1.68124e-08	-0.000245045	4.67012e-09	0.0001511	0.000264918
1.392	2.60593	10	10.0038	1.66779e-08	-0.000245145	4.63276e-09	0.000127906	0.000264918
1.393	2.60596	10	10.0038	1.65394e-08	-0.000245235	4.59429e-09	0.0001084	0.000264918
1.394	2.60599	10	10.0038	1.6397e-08	-0.000245312	4.55472e-09	9.19964e-05	0.000264918
1.395	2.60602	10	10.0038	1.62506e-08	-0.000245377	4.51407e-09	7.82013e-05	0.000264918
1.396	2.60604	10	10.0038	1.61005e-08	-0.000245432	4.47236e-09	6.66e-05	0.000264918
1.397	2.60607	10	10.0038	1.59465e-08	-0.000245478	4.42959e-09	5.68436e-05	0.000264918
1.398	2.60609	10	10.0038	1.57889e-08	-0.000245518	4.3858e-09	4.86387e-05	0.000264918
1.399	2.60612	10	10.0038	1.56276e-08	-0.000245551	4.34099e-09	4.17386e-05	0.000264918
1.4	2.60615	10	10.0054	1.54626e-08	-0.00138866	4.29518e-09	2.59459e-05	-0.00855741
1.401	2.60617	10	10.0054	1.52942e-08	-0.0013907	4.24839e-09	-5.62114e-06	-0.00855741
1.402	2.6062	10	10.0054	1.51223e-08	-0.00139088	4.20063e-09	-3.21602e-05	-0.00855741
1.403	2.60622	10	10.0054	1.49469e-08	-0.00139103	4.15192e-09	-5.44842e-05	-0.00855741
1.404	2.60625	10	10.0054	1.47682e-08	-0.00139116	4.10229e-09	-7.32632e-05	-0.00855741
1.405	2.60627	10	10.0054	1.45862e-08	-0.00139127	4.05174e-09	-8.90598e-05	-0.00855741
1.406	2.6063	10	10.0054	1.4401e-08	-0.00139137	4.00029e-09	-0.000102347	-0.00855741
1.407	2.60632	10	10.0054	1.42127e-08	-0.00139145	3.94796e-09	-0.000113525	-0.00855741
1.408	2.60635	10	10.0054	1.40212e-08	-0.00139151	3.89478e-09	-0.000122926	-0.00855741
1.409	2.60637	10	10.0054	1.38267e-08	-0.00139157	3.84075e-09	-0.000130834	-0.00855741
1.41	2.6064	10	10.0073	1.36292e-08	-0.00280759	3.7859e-09	-0.000149859	-0.0194789
1.411	2.60642	10	10.0072	1.34289e-08	-0.00281145	3.73025e-09	-0.000188468	-0.0194789
1.412	2.60644	10	10.0072	1.32257e-08	-0.00281177	3.6738e-09	-0.000220898	-0.0194789
1.413	2.60647	10	10.0072	1.30197e-08	-0.00281203	3.61659e-09	-0.000248186	-0.0194789
1.414	2.60649	10	10.0072	1.28111e-08	-0.00281226	3.55863e-09	-0.000271148	-0.0194789
1.415	2.60652	9.99999	10.0072	1.25998e-08	-0.00281245	3.49994e-09	-0.00029047	-0.0194789
1.416	2.60654	9.99999	10.0072	1.23859e-08	-0.00281261	3.44054e-09	-0.000306729	-0.0194789
1.417	2.60656	9.99999	10.0072	1.21696e-08	-0.00281275	3.38044e-09	-0.000320408	-0.0194789
1.418	2.60658	9.99999	10.0072	1.19508e-08	-0.00281287	3.31968e-09	-0.000331919	-0.0194789
1.419	2.60661	9.99999	10.0072	1.17297e-08	-0.00281296	3.25825e-09	-0.000341603	-0.0194789
1.42	2.60663	9.99999	10.0037	1.15063e-08	-0.000175898	3.19619e-09	-0.000326712	0.000845148
1.421	2.60665	9.99999	10.0037	1.12807e-08	-0.000171915	3.13352e-09	-0.000272091	0.000845148
1.422	2.60667	9.99999	10.0037	1.10529e-08	-0.000171665	3.07025e-09	-0.000226122	0.000845148
1.423	2.6067	9.99999	10.0037	1.08231e-08	-0.000171455	3.0064e-09	-0.000187463	0.000845148
1.424	2.60672	9.99999	10.0037	1.05912e-08	-0.000171281	2.942e-09	-0.000154953	0.000845148
1.425	2.60674	9.99999	10.0037	1.03574e-08	-0.000171138	2.87706e-09	-0.000127614	0.000845148
1.426	2.60676	9.99999	10.0037	1.01217e-08	-0.00017102	2.8116e-09	-0.000104623	0.000845148
1.427	2.60678	9.99999	10.0037	9.8843e-09	-0.000170921	2.74564e-09	-8.52877e-05	0.000845148
1.428	2.6068	9.99999	10.0037	9.64513e-09	-0.000170839	2.6792e-09	-6.90279e-05	0.000845148
1.429	2.60682	9.99999	10.0037	9.4043e-09	-0.00017077	2.61231e-09	-5.53539e-05	0.000845148
1.43	2.60684	9.99999	10.0004	9.1619e-09	0.00228511	2.54497e-09	-2.23905e-05	0.0198
1.431	2.60686	9.99999	10.0005	8.91798e-09	0.0022852	2.47722e-09	4.47186e-05	0.0198
1.432	2.60688	9.99999	10.0005	8.67263e-09	0.00228523	2.40906e-09	0.000101285	0.0198
1.433	2.6069	9.99999	10.0005	8.42591e-09	0.00228525	2.34053e-09	0.000148831	0.0198
1.434	2.60692	9.99999	10.0005	8.17789e-09	0.00228527	2.27164e-09	0.000188794	0.0198
1.435	2.60694	9.99999	10.0005	7.92865e-09	0.00228528	2.2024e-09	0.000222384	0.0198
1.436	2.60696	9.99999	10.0005	7.67825e-09	0.00228529	2.13285e-09	0.000250619	0.0198
1.437	2.60698	9.99999	10.0005	7.42677e-09	0.00228529	2.06299e-09	0.000274353	0.0198
1.438	2.607	9.99999	10.0005	7.17428e-09	0.00228529	1.99286e-09	0.000294303	0.0198
1.439	2.60702	9.99999	10.0005	6.92085e-09	0.00228529	1.92246e-09	0.000311074	0.0198
1.44	2.60704	9.99999	10.0033	6.66655e-09	0.000171479	1.85182e-09	0.00030669	0.00346382
1.441	2.60706	9.99999	10.0033	6.41145e-09	0.000170116	1.78096e-09	0.000269039	0.00346382
1.442	2.60708	9.99999	10.0033	6.15562e-09	0.00017001	1.70989e-09	0.000237338	0.00346382
1.443	2.6071	9.99999	10.0033	5.89913e-09	0.000169913	1.63865e-09	0.00021068	0.00346382
1.444	2.60712	9.99999	10.0033	5.64205e-09	0.00016983	1.56724e-09	0.000188265	0.00346382
1.445	2.60714	9.99999	10.0033	5.38446e-09	0.000169759	1.49568e-09	0.000169416	0.00346382
1.446	2.60715	9.99999	10.0033	5.12641e-09	0.000169698	1.424e-09	0.000153565	0.00346382
1.447	2.60717	9.99999	10.0033	4.86799e-09	0.000169647	1.35222e-09	0.000140237	0.00346382
1.448	2.60719	9.99999	10.0033	4.60925e-09	0.000169603	1.28035e-09	0.000129029	0.00346382
1.449	2.60721	9.99999	10.0033	4.35028e-09	0.000169567	1.20841e-09	0.000119604	0.00346382
1.45	2.60723	9.99999	10.0025	4.09113e-09	0.000760623	1.13643e-09	0.000116845	0.00802686
1.451	2.60725	9.99999	10.0025	3.83188e-09	0.000760929	1.06441e-09	0.000123994	0.00802686
1.452	2.60726	9.99999	10.0025	3.57259e-09	0.000760945	9.92386e-10	0.000130023	0.00802686
1.453	2.60728	9.99999	10.0025	3.31333e-09	0.00076096	9.2037e-10	0.000135092	0.00802686
1.454	2.6073	9.99999	10.0025	3.05417e-09	0.000760972	8.48381e-10	0.000139354	0.00802686
1.455	2.60732	9.99999	10.0025	2.79518e-09	0.000760982	7.76439e-10	0.000142936	0.00802686
1.456	2.60734	9.99999	10.0025	2.53642e-09	0.000760991	7.04561e-10	0.000145949	0.00802686
1.457	2.60735	9.99999	10.0025	2.27796e-09	0.000760998	6.32765e-10	0.000148481	0.00802686
1.458	2.60737	9.99999	10.0025	2.01986e-09	0.000761004	5.61071e-10	0.000150611	0.00802686
1.459	2.60739	9.99999	10.0025	1.76219e-09	0.00076101	4.89496e-10	0.000152401	0.00802686
1.46	2.60741	9.99999	10.0042	1.50501e-09	-0.000505149	4.18058e-10	0.000142839	-0.00175068
1.461	2.60743	9.99999	10.0042	1.24839e-09	-0.000506624	3.46775e-10	0.000114506	-0.00175068
1.462	2.60744	9.99999	10.0042	9.92394e-10	-0.000506742	2.75665e-10	9.06714e-05	-0.00175068
1.463	2.60746	9.99999	10.0042	7.37083e-10	-0.000506845	2.04745e-10	7.06259e-05	-0.00175068
1.464	2.60748	9.99999	10.0042	4.8252e-10	-0.000506933	1.34033e-10	5.37671e-05	-0.00175068
1.465	2.6075	9.99999	10.0042	2.28767e-10	-0.000507007	6.35465e-11	3.95884e-05	-0.00175068
1.466	2.60751	9.99999	10.0042	-2.41131e-11	-0.00050707	-6.69808e-12	2.76638e-05	-0.00175068
1.467	2.60753	9.99999	10.0042	-2.7606e-10	-0.000507123	-7.66834e-11	1.76351e-05	-0.00175068
1.468	2.60755	9.99999	10.0042	-5.27013e-10	-0.000507168	-1.46393e-10	9.20068e-06	-0.00175068
1.469	2.60757	9.99999	10.0042	-7.76912e-10	-0.000507207	-2.15809e-10	2.10724e-06	-0.00175068
1.47	2.60759	9.99999	10.0022	-1.0257e-09	0.000986741	-2.84916e-10	9.19757e-06	0.00977822
1.471	2.6076	9.99999	10.0022	-1.27331e-09	0.000987582	-3.53697e-10	3.90817e-05	0.00977822
1.472	2.60762	9.99999	10.0022	-1.51969e-09	0.000987648	-4.22137e-10	6.42607e-05	0.00977822
1.473	2.60764	9.99999	10.0022	-1.76479e-09	0.000987706	-4.90218e-10	8.54296e-05	0.00977822
1.474	2.60766	9.99999	10.0022	-2.00853e-09	0.000987754	-5.57926e-10	0.000103227	0.00977822
1.475	2.60767	9.99999	10.0022	-2.25088e-09	0.000987793	-6.25245e-10	0.000118189	0.00977822
1.476	2.60769	9.99999	10.0022	-2.49177e-09	0.000987825	-6.92159e-10	0.000130769	0.00977822
1.477	2.60771	9.99999	10.0022	-2.73115e-09	0.000987852	-7.58652e-10	0.000141345	0.00977822
1.478	2.60773	9.99999	10.0022	-2.96896e-09	0.000987875	-8.24711e-10	0.000150238	0.00977822
1.479	2.60775	9.99999	10.0022	-3.20515e-09	0.000987894	-8.90319e-10	0.000157714	0.00977822
1.48	2.60777	9.99999	10.0064	-3.43967e-09	-0.00215467	-9.55463e-10	0.00013653	-0.0144923
1.481	2.60778	9.99999	10.0064	-3.67246e-09	-0.002161	-1.02013e-09	6.83741e-05	-0.0144923
1.482	2.6078	9.99999	10.0064	-3.90347e-09	-0.00216145	-1.0843e-09	1.11218e-05	-0.0144923
1.483	2.60782	9.99999	10.0064	-4.13266e-09	-0.00216184	-1.14796e-09	-3.70465e-05	-0.0144923
1.484	2.60784	9.99999	10.0064	-4.35997e-09	-0.00216217	-1.2111e-09	-7.75742e-05	-0.0144923
1.485	2.60786	9.99999	10.0064	-4.58535e-09	-0.00216245	-1.27371e-09	-0.000111672	-0.0144923
1.486	2.60788	9.99999	10.0064	-4.80876e-09	-0.0021627	-1.33577e-09	-0.00014036	-0.0144923
1.487	2.60789	9.99999	10.0064	-5.03014e-09	-0.0021629	-1.39726e-09	-0.000164495	-0.0144923
1.488	2.60791	9.99999	10.0064	-5.24946e-09	-0.00216307	-1.45818e-09	-0.0001848	-0.0144923
1.489	2.60793	9.99999	10.0064	-5.46666e-09	-0.00216322	-1.51852e-09	-0.000201882	-0.0144923
1.49	2.60795	9.99999	10.0022	-5.68169e-09	0.00090375	-1.57825e-09	-0.000189456	0.00915421
1.491	2.60797	9.99999	10.0023	-5.89452e-09	0.0009062	-1.63737e-09	-0.000129999	0.00915421
1.492	2.60799	9.99999	10.0023	-6.1051e-09	0.000906362	-1.69586e-09	-7.99044e-05	0.00915421
1.493	2.60801	9.99999	10.0023	-6.31339e-09	0.000906498	-1.75372e-09	-3.77877e-05	0.00915421
1.494	2.60803	9.99999	10.0023	-6.51934e-09	0.000906609	-1.81093e-09	-2.37931e-06	0.00915421
1.495	2.60804	9.99999	10.0023	-6.72292e-09	0.000906699	-1.86748e-09	2.739e-05	0.00915421
1.496	2.60806	9.99999	10.0023	-6.92408e-09	0.000906773	-1.92336e-09	5.24188e-05	0.00915421
1.497	2.60808	9.99999	10.0023	-7.12278e-09	0.000906834	-1.97855e-09	7.34622e-05	0.00915421
1.498	2.6081	9.99999	10.0023	-7.31899e-09	0.000906884	-2.03305e-09	9.11552e-05	0.00915421
1.499	2.60812	9.99999	10.0023	-7.51267e-09	0.000906926	-2.08685e-09	0.000106031	0.00915421
1.5	2.60814	9.99999	10.003	-7.70377e-09	0.000367957	-2.13994e-09	0.000113827	0.00499161
1.501	2.60816	9.99999	10.003	-7.89227e-09	0.000367564	-2.1923e-09	0.000111735	0.00499161
1.502	2.60818	9.99999	10.003	-8.07813e-09	0.000367559	-2.24393e-09	0.000109963	0.00499161
1.503	2.6082	9.99999	10.003	-8.26131e-09	0.000367554	-2.29481e-09	0.000108474	0.00499161
1.504	2.60822	9.99999	10.003	-8.44178e-09	0.000367549	-2.34494e-09	0.000107221	0.00499161
1.505	2.60824	9.99999	10.003	-8.61951e-09	0.000367545	-2.39431e-09	0.000106169	0.00499161
1.506	2.60825	9.99999	10.003	-8.79447e-09	0.000367542	-2.44291e-09	0.000105283	0.00499161
1.507	2.60827	9.99999	10.003	-8.96662e-09	0.000367539	-2.49073e-09	0.000104539	0.00499161
1.508	2.60829	9.99999	10.003	-9.13594e-09	0.000367537	-2.53776e-09	0.000103913	0.00499161
1.509	2.60831	9.99999	10.003	-9.30239e-09	0.000367535	-2.584e-09	0.000103387	0.00499161
1.51	2.60833	9.99999	10.0042	-9.46595e-09	-0.000505654	-2.62943e-09	9.53131e-05	-0.00174989
1.511	2.60835	9.99999	10.0042	-9.62658e-09	-0.000506727	-2.67405e-09	7.45366e-05	-0.00174989
1.512	2.60837	9.99998	10.0042	-9.78428e-09	-0.000506815	-2.71785e-09	5.70585e-05	-0.00174989
1.513	2.60839	9.99998	10.0042	-9.939e-09	-0.000506892	-2.76083e-09	4.23591e-05	-0.00174989
1.514	2.60841	9.99998	10.0042	-1.00907e-08	-0.000506957	-2.80298e-09	2.99965e-05	-0.00174989
1.515	2.60843	9.99998	10.0042	-1.02394e-08	-0.000507012	-2.84428e-09	1.95993e-05	-0.00174989
1.516	2.60845	9.99998	10.0042	-1.03851e-08	-0.000507059	-2.88475e-09	1.08551e-05	-0.00174989
1.517	2.60846	9.99998	10.0042	-1.05277e-08	-0.000507098	-2.92436e-09	3.50101e-06	-0.00174989
1.518	2.60848	9.99998	10.0042	-1.06672e-08	-0.000507132	-2.96311e-09	-2.68389e-06	-0.00174989
1.519	2.6085	9.99998	10.0042	-1.08036e-08	-0.00050716	-3.001e-09	-7.88547e-06	-0.00174989
1.52	2.60852	9.99998	10.0035	-1.09369e-08	-3.60483e-05	-3.03802e-09	-8.14276e-06	0.00188582
1.521	2.60854	9.99998	10.0035	-1.1067e-08	-3.55434e-05	-3.07417e-09	-8.19015e-07	0.00188582
1.522	2.60856	9.99998	10.0035	-1.1194e-08	-3.55162e-05	-3.10944e-09	5.34698e-06	0.00188582
1.523	2.60858	9.99998	10.0035	-1.13178e-08	-3.54924e-05	-3.14383e-09	1.05321e-05	0.00188582
1.524	2.60859	9.99998	10.0035	-1.14384e-08	-3.54725e-05	-3.17733e-09	1.48923e-05	0.00188582
1.525	2.60861	9.99998	10.0035	-1.15558e-08	-3.54559e-05	-3.20994e-09	1.8559e-05	0.00188582
1.526	2.60863	9.99998	10.0035	-1.16699e-08	-3.54419e-05	-3.24165e-09	2.16424e-05	0.00188582
1.527	2.60865	9.99998	10.0035	-1.17809e-08	-3.54302e-05	-3.27247e-09	2.42353e-05	0.00188582
1.528	2.60867	9.99998	10.0035	-1.18886e-08	-3.54203e-05	-3.30238e-09	2.64158e-05	0.00188582
1.529	2.60868	9.99998	10.0035	-1.1993e-08	-3.54121e-05	-3.33139e-09	2.82495e-05	0.00188582
1.53	2.6087	9.99998	10.0012	-1.20942e-08	0.00167498	-3.35949e-09	4.47402e-05	0.0150881
1.531	2.60872	9.99998	10.0013	-1.21921e-08	0.00167536	-3.38668e-09	8.60259e-05	0.0150881
1.532	2.60873	9.99998	10.0013	-1.22867e-08	0.00167541	-3.41296e-09	0.000120819	0.0150881
1.533	2.60875	9.99998	10.0013	-1.2378e-08	0.00167545	-3.43833e-09	0.000150068	0.0150881
1.534	2.60877	9.99998	10.0013	-1.2466e-08	0.00167548	-3.46278e-09	0.000174654	0.0150881
1.535	2.60879	9.99998	10.0013	-1.25507e-08	0.00167551	-3.48631e-09	0.000195322	0.0150881
1.536	2.6088	9.99998	10.0013	-1.26321e-08	0.00167553	-3.50892e-09	0.000212696	0.0150881
1.537	2.60882	9.99998	10.0013	-1.27102e-08	0.00167555	-3.53061e-09	0.000227302	0.0150881
1.538	2.60883	9.99998	10.0013	-1.27849e-08	0.00167557	-3.55137e-09	0.000239581	0.0150881
1.539	2.60885	9.99998	10.0013	-1.28564e-08	0.00167558	-3.57122e-09	0.000249904	0.0150881
1.54	2.60886	9.99998	10.0039	-1.29245e-08	-0.000237815	-3.59015e-09	0.000241854	0.000305395
1.541	2.60888	9.99998	10.0038	-1.29893e-08	-0.000239565	-3.60815e-09	0.000204378	0.000305395
1.542	2.6089	9.99998	10.0038	-1.30508e-08	-0.000239698	-3.62523e-09	0.00017284	0.000305395
1.543	2.60891	9.99998	10.0038	-1.3109e-08	-0.000239817	-3.64138e-09	0.000146317	0.000305395
1.544	2.60892	9.99998	10.0038	-1.31638e-08	-0.000239919	-3.65662e-09	0.000124013	0.000305395
1.545	2.60894	9.99998	10.0038	-1.32154e-08	-0.000240005	-3.67094e-09	0.000105255	0.000305395
1.546	2.60895	9.99998	10.0038	-1.32636e-08	-0.000240078	-3.68433e-09	8.94805e-05	0.000305395
1.547	2.60897	9.99998	10.0038	-1.33085e-08	-0.000240141	-3.69681e-09	7.62146e-05	0.000305395
1.548	2.60898	9.99998	10.0038	-1.33501e-08	-0.000240194	-3.70837e-09	6.50583e-05	0.000305395
1.549	2.60899	9.99998	10.0038	-1.33885e-08	-0.000240238	-3.71902e-09	5.56761e-05	0.000305395
1.55	2.60901	9.99998	10.0024	-1.34235e-08	0.000813095	-3.72875e-09	5.69918e-05	0.00843535
1.551	2.60902	9.99998	10.0024	-1.34553e-08	0.000813704	-3.73757e-09	7.49667e-05	0.00843535
1.552	2.60903	9.99998	10.0024	-1.34838e-08	0.000813746	-3.74549e-09	9.01136e-05	0.00843535
1.553	2.60904	9.99998	10.0024	-1.3509e-08	0.000813784	-3.7525e-09	0.000102849	0.00843535
1.554	2.60906	9.99998	10.0024	-1.3531e-08	0.000813815	-3.7586e-09	0.000113555	0.00843535
1.555	2.60907	9.99998	10.0024	-1.35497e-08	0.000813841	-3.76381e-09	0.000122557	0.00843535
1.556	2.60908	9.99998	10.0024	-1.35652e-08	0.000813863	-3.76811e-09	0.000130125	0.00843535
1.557	2.60909	9.99998	10.0024	-1.35775e-08	0.000813881	-3.77153e-09	0.000136488	0.00843535
1.558	2.6091	9.99998	10.0024	-1.35866e-08	0.000813896	-3.77406e-09	0.000141839	0.00843535
1.559	2.60911	9.99998	10.0024	-1.35925e-08	0.000813908	-3.7757e-09	0.000146337	0.00843535
1.56	2.60912	9.99998	10.006	-1.35952e-08	-0.00187439	-3.77646e-09	0.000126621	-0.0123248
1.561	2.60913	9.99998	10.006	-1.35948e-08	-0.00187945	-3.77634e-09	6.69827e-05	-0.0123248
1.562	2.60914	9.99998	10.006	-1.35912e-08	-0.00187982	-3.77535e-09	1.68714e-05	-0.0123248
1.563	2.60915	9.99998	10.006	-1.35846e-08	-0.00188014	-3.77349e-09	-2.5286e-05	-0.0123248
1.564	2.60915	9.99998	10.006	-1.35748e-08	-0.00188041	-3.77077e-09	-6.07537e-05	-0.0123248
1.565	2.60916	9.99998	10.006	-1.35619e-08	-0.00188065	-3.76719e-09	-9.05924e-05	-0.0123248
1.566	2.60917	9.99998	10.006	-1.35459e-08	-0.00188084	-3.76276e-09	-0.000115695	-0.0123248
1.567	2.60918	9.99998	10.006	-1.35269e-08	-0.00188101	-3.75748e-09	-0.000136813	-0.0123248
1.568	2.60919	9.99998	10.006	-1.35049e-08	-0.00188115	-3.75136e-09	-0.000154578	-0.0123248
1.569	2.60919	9.99998	10.006	-1.34799e-08	-0.00188128	-3.74441e-09	-0.000169522	-0.0123248
1.57	2.6092	9.99998	10.0019	-1.34518e-08	0.00117189	-3.73662e-09	-0.000155417	0.0112189
1.571	2.60921	9.99998	10.0019	-1.34209e-08	0.00117384	-3.72801e-09	-9.47445e-05	0.0112189
1.572	2.60921	9.99999	10.0019	-1.33869e-08	0.00117398	-3.71859e-09	-4.3614e-05	0.0112189
1.573	2.60922	9.99999	10.0019	-1.33501e-08	0.0011741	-3.70836e-09	-6.28975e-07	0.0112189
1.574	2.60922	9.99999	10.0019	-1.33103e-08	0.00117419	-3.69732e-09	3.55073e-05	0.0112189
1.575	2.60923	9.99999	10.0019	-1.32677e-08	0.00117427	-3.68549e-09	6.58868e-05	0.0112189
1.576	2.60923	9.99999	10.0019	-1.32223e-08	0.00117433	-3.67286e-09	9.14272e-05	0.0112189
1.577	2.60923	9.99999	10.0019	-1.3174e-08	0.00117438	-3.65946e-09	0.0001129	0.0112189
1.578	2.60924	9.99999	10.0019	-1.3123e-08	0.00117442	-3.64528e-09	0.000130953	0.0112189
1.579	2.60924	9.99999	10.0019	-1.30692e-08	0.00117445	-3.63033e-09	0.000146131	0.0112189
1.58	2.60925	9.99999	10.0009	-1.30126e-08	0.0019543	-3.61462e-09	0.000165709	0.017242
1.581	2.60925	9.99999	10.0009	-1.29534e-08	0.00195429	-3.59817e-09	0.000194695	0.017242
1.582	2.60925	9.99999	10.0009	-1.28915e-08	0.00195431	-3.58097e-09	0.000219106	0.017242
1.583	2.60925	9.99999	10.0009	-1.28269e-08	0.00195432	-3.56303e-09	0.000239626	0.017242
1.584	2.60926	9.99999	10.0009	-1.27597e-08	0.00195433	-3.54437e-09	0.000256875	0.017242
1.585	2.60926	9.99999	10.0009	-1.26899e-08	0.00195434	-3.52499e-09	0.000271376	0.017242
1.586	2.60926	9.99999	10.0009	-1.26176e-08	0.00195435	-3.50489e-09	0.000283565	0.017242
1.587	2.60926	9.99999	10.0009	-1.25428e-08	0.00195436	-3.4841e-09	0.000293812	0.017242
1.588	2.60926	9.99999	10.0009	-1.24654e-08	0.00195436	-3.46262e-09	0.000302427	0.017242
1.589	2.60926	9.99999	10.0009	-1.23856e-08	0.00195437	-3.44045e-09	0.000309668	0.017242
1.59	2.60926	9.99999	10.0049	-1.23034e-08	-0.000994417	-3.41761e-09	0.000289976	-0.00554318
1.591	2.60926	9.99999	10.0048	-1.22188e-08	-0.000998044	-3.3941e-09	0.000226102	-0.00554318
1.592	2.60926	9.99999	10.0048	-1.21318e-08	-0.000998336	-3.36994e-09	0.000172391	-0.00554318
1.593	2.60926	9.99999	10.0048	-1.20425e-08	-0.000998596	-3.34513e-09	0.000127215	-0.00554318
1.594	2.60926	9.99999	10.0048	-1.19509e-08	-0.000998818	-3.31968e-09	8.92163e-05	-0.00554318
1.595	2.60926	9.99999	10.0048	-1.1857e-08	-0.000999009	-3.29361e-09	5.72547e-05	-0.00554318
1.596	2.60926	9.99999	10.0048	-1.17609e-08	-0.000999171	-3.26692e-09	3.03714e-05	-0.00554318
1.597	2.60926	9.99999	10.0048	-1.16626e-08	-0.00099931	-3.23962e-09	7.75989e-06	-0.00554318
1.598	2.60925	9.99999	10.0048	-1.15622e-08	-0.000999427	-3.21173e-09	-1.12586e-05	-0.00554318
1.599	2.60925	9.99999	10.0048	-1.14597e-08	-0.000999527	-3.18325e-09	-2.72549e-05	-0.00554318
1.6	2.60925	9.99999	10.0055	-1.13551e-08	-0.00152392	-3.15419e-09	-4.52906e-05	-0.0095881
1.601	2.60925	9.99999	10.0055	-1.12484e-08	-0.00152499	-3.12457e-09	-6.88377e-05	-0.0095881
1.602	2.60925	9.99999	10.0055	-1.11398e-08	-0.00152513	-3.09439e-09	-8.8637e-05	-0.0095881
1.603	2.60924	9.99999	10.0055	-1.10292e-08	-0.00152525	-3.06366e-09	-0.000105292	-0.0095881
1.604	2.60924	9.99999	10.0055	-1.09166e-08	-0.00152535	-3.0324e-09	-0.000119302	-0.0095881
1.605	2.60924	9.99999	10.0055	-1.08022e-08	-0.00152544	-3.00062e-09	-0.000131087	-0.0095881
1.606	2.60924	9.99999	10.0055	-1.06859e-08	-0.00152551	-2.96832e-09	-0.000141	-0.0095881
1.607	2.60923	9.99999	10.0055	-1.05679e-08	-0.00152558	-2.93552e-09	-0.000149339	-0.0095881
1.608	2.60923	9.99999	10.0055	-1.0448e-08	-0.00152563	-2.90223e-09	-0.000156353	-0.00958809
1.609	2.60923	9.99999	10.0055	-1.03266e-08	-0.00152567	-2.86849e-09	-0.000162253	-0.00958809
1.61	2.60922	9.99999	10.0054	-1.02035e-08	-0.00146399	-2.8343e-09	-0.000166677	-0.00911209
1.611	2.60922	9.99999	10.0054	-1.00788e-08	-0.0014639	-2.79967e-09	-0.000169412	-0.00911209
1.612	2.60922	9.99999	10.0054	-9.95257e-09	-0.00146392	-2.7646e-09	-0.000171713	-0.00911209
1.613	2.60922	9.99999	10.0054	-9.8248e-09	-0.00146393	-2.72911e-09	-0.000173648	-0.00911209
1.614	2.60922	9.99999	10.0054	-9.69551e-09	-0.00146394	-2.6932e-09	-0.000175276	-0.00911209
1.615	2.60922	9.99999	10.0054	-9.56474e-09	-0.00146395	-2.65687e-09	-0.000176646	-0.00911209
1.616	2.60922	9.99999	10.0054	-9.43251e-09	-0.00146396	-2.62014e-09	-0.000177797	-0.00911209
1.617	2.60923	9.99999	10.0054	-9.29888e-09	-0.00146397	-2.58302e-09	-0.000178766	-0.00911209
1.618	2.60923	9.99999	10.0054	-9.16388e-09	-0.00146397	-2.54552e-09	-0.000179581	-0.00911209
1.619	2.60923	9.99999	10.0054	-9.02756e-09	-0.00146398	-2.50765e-09	-0.000180266	-0.00911209
1.62	2.60923	9.99999	10.0027	-8.88996e-09	0.000567575	-2.46943e-09	-0.000163091	0.00655691
1.621	2.60924	9.99999	10.0027	-8.75112e-09	0.000569598	-2.43087e-09	-0.000116149	0.00655691
1.622	2.60924	9.99999	10.0027	-8.6111e-09	0.000569747	-2.39197e-09	-7.66221e-05	0.00655691
1.623	2.60924	9.99999	10.0027	-8.46991e-09	0.000569873	-2.35275e-09	-4.33869e-05	0.00655691
1.624	2.60925	9.99999	10.0027	-8.3276e-09	0.000569976	-2.31322e-09	-1.54426e-05	0.00655691
1.625	2.60925	9.99999	10.0027	-8.18421e-09	0.000570061	-2.27339e-09	8.05359e-06	0.00655691
1.626	2.60925	9.99999	10.0027	-8.03978e-09	0.000570132	-2.23327e-09	2.78098e-05	0.00655691
1.627	2.60926	9.99999	10.0027	-7.89436e-09	0.00057019	-2.19288e-09	4.44216e-05	0.00655691
1.628	2.60926	9.99999	10.0027	-7.74798e-09	0.000570239	-2.15222e-09	5.83895e-05	0.00655691
1.629	2.60926	9.99999	10.0027	-7.60069e-09	0.000570279	-2.1113e-09	7.01344e-05	0.00655691
1.63	2.60927	9.99999	10.0051	-7.45253e-09	-0.00121095	-2.07015e-09	6.44402e-05	-0.00719689
1.631	2.60927	9.99999	10.0051	-7.30354e-09	-0.00121382	-2.02876e-09	3.11129e-05	-0.00719689
1.632	2.60927	9.99999	10.0051	-7.15375e-09	-0.001214	-1.98715e-09	3.09406e-06	-0.00719689
1.633	2.60928	9.99999	10.0051	-7.00322e-09	-0.00121416	-1.94534e-09	-2.04741e-05	-0.00719689
1.634	2.60928	9.99999	10.0051	-6.85198e-09	-0.00121429	-1.90333e-09	-4.02994e-05	-0.00719689
1.635	2.60928	9.99999	10.0051	-6.70007e-09	-0.0012144	-1.86113e-09	-5.69759e-05	-0.00719689
1.636	2.60928	9.99999	10.0051	-6.54754e-09	-0.00121449	-1.81876e-09	-7.10034e-05	-0.00719689
1.637	2.60929	9.99999	10.0051	-6.39441e-09	-0.00121457	-1.77622e-09	-8.28026e-05	-0.00719689
1.638	2.60929	9.99999	10.0051	-6.24072e-09	-0.00121464	-1.73353e-09	-9.27274e-05	-0.00719689
1.639	2.60929	9.99999	10.0051	-6.08653e-09	-0.0012147	-1.6907e-09	-0.000101075	-0.00719688
1.64	2.60929	9.99999	10.004	-5.93186e-09	-0.000401025	-1.64774e-09	-0.000100987	-0.000919955
1.641	2.60929	9.99999	10.004	-5.77676e-09	-0.000399921	-1.60466e-09	-8.79032e-05	-0.000919955
1.642	2.6093	9.99999	10.004	-5.62127e-09	-0.000399863	-1.56146e-09	-7.68932e-05	-0.000919955
1.643	2.6093	9.99999	10.004	-5.46542e-09	-0.000399813	-1.51817e-09	-6.76338e-05	-0.000919955
1.644	2.6093	9.99999	10.004	-5.30925e-09	-0.000399771	-1.47479e-09	-5.98466e-05	-0.000919955
1.645	2.6093	9.99999	10.004	-5.15281e-09	-0.000399736	-1.43134e-09	-5.32975e-05	-0.000919955
1.646	2.6093	9.99999	10.004	-4.99613e-09	-0.000399707	-1.38781e-09	-4.77897e-05	-0.000919955
1.647	2.6093	9.99999	10.004	-4.83925e-09	-0.000399682	-1.34424e-09	-4.31576e-05	-0.000919955
1.648	2.60931	9.99999	10.004	-4.68222e-09	-0.000399661	-1.30062e-09	-3.9262e-05	-0.000919955
1.649	2.60931	9.99999	10.004	-4.52506e-09	-0.000399644	-1.25696e-09	-3.59858e-05	-0.000919955
1.65	2.60931	9.99999	10.0062	-4.36783e-09	-0.00200997	-1.21329e-09	-4.73041e-05	-0.0133475
1.651	2.60931	9.99999	10.0062	-4.21056e-09	-0.00201346	-1.1696e-09	-8.25788e-05	-0.0133475
1.652	2.60931	9.99999	10.0062	-4.05328e-09	-0.0020137	-1.12591e-09	-0.000112216	-0.0133475
1.653	2.60931	9.99999	10.0062	-3.89604e-09	-0.0020139	-1.08223e-09	-0.000137151	-0.0133475
1.654	2.60931	9.99999	10.0062	-3.73887e-09	-0.00201407	-1.03858e-09	-0.000158129	-0.0133475
1.655	2.60931	9.99999	10.0062	-3.58182e-09	-0.00201422	-9.9495e-10	-0.000175779	-0.0133475
1.656	2.60931	9.99999	10.0062	-3.42491e-09	-0.00201434	-9.51364e-10	-0.000190628	-0.0133475
1.657	2.60931	9.99999	10.0062	-3.26819e-09	-0.00201445	-9.0783e-10	-0.00020312	-0.0133475
1.658	2.60931	9.99999	10.0062	-3.11169e-09	-0.00201454	-8.64357e-10	-0.000213629	-0.0133475
1.659	2.60931	9.99999	10.0062	-2.95544e-09	-0.00201461	-8.20957e-10	-0.00022247	-0.0133475
1.66	2.60931	9.99999	10.0021	-2.7995e-09	0.000984739	-7.77638e-10	-0.000203701	0.00977915
1.661	2.60931	9.99999	10.0022	-2.64388e-09	0.000987151	-7.34412e-10	-0.000139968	0.00977915
1.662	2.60931	9.99999	10.0022	-2.48863e-09	0.000987319	-6.91287e-10	-8.62751e-05	0.00977915
1.663	2.60931	9.99999	10.0022	-2.33379e-09	0.00098746	-6.48275e-10	-4.11332e-05	0.00977915
1.664	2.60931	9.99999	10.0022	-2.17938e-09	0.000987574	-6.05384e-10	-3.18184e-06	0.00977915
1.665	2.60931	9.99999	10.0022	-2.02545e-09	0.000987666	-5.62625e-10	2.87252e-05	0.00977915
1.666	2.60931	9.99999	10.0022	-1.87203e-09	0.000987742	-5.20007e-10	5.5551e-05	0.00977915
1.667	2.6093	9.99999	10.0022	-1.71915e-09	0.000987804	-4.77541e-10	7.81052e-05	0.00977915
1.668	2.6093	9.99999	10.0022	-1.56684e-09	0.000987855	-4.35235e-10	9.70682e-05	0.00977915
1.669	2.6093	9.99999	10.0022	-1.41516e-09	0.000987897	-3.93099e-10	0.000113012	0.00977915
1.67	2.6093	9.99999	10.0052	-1.26411e-09	-0.0012117	-3.51143e-10	0.000107189	-0.0072088
1.671	2.6093	9.99999	10.0051	-1.11375e-09	-0.00121514	-3.09375e-10	6.70293e-05	-0.0072088
1.672	2.6093	9.99999	10.0051	-9.64102e-10	-0.00121535	-2.67806e-10	3.3267e-05	-0.0072088
1.673	2.60929	9.99999	10.0051	-8.152e-10	-0.00121554	-2.26444e-10	4.86766e-06	-0.0072088
1.674	2.60929	9.99999	10.0051	-6.67076e-10	-0.00121569	-1.85299e-10	-1.90216e-05	-0.0072088
1.675	2.60929	9.99999	10.0051	-5.19763e-10	-0.00121583	-1.44379e-10	-3.91165e-05	-0.0072088
1.676	2.60929	9.99999	10.0051	-3.73293e-10	-0.00121594	-1.03692e-10	-5.60196e-05	-0.0072088
1.677	2.60928	9.99999	10.0051	-2.27696e-10	-0.00121603	-6.3249e-11	-7.02376e-05	-0.0072088
1.678	2.60928	9.99999	10.0051	-8.30054e-11	-0.00121612	-2.30571e-11	-8.21969e-05	-0.0072088
1.679	2.60928	9.99999	10.0051	6.07496e-11	-0.00121618	1.68749e-11	-9.22562e-05	-0.0072088
1.68	2.60927	9.99999	10.0024	2.03538e-10	0.000793322	5.65384e-11	-8.31577e-05	0.0082927
1.681	2.60927	9.99999	10.0025	3.45331e-10	0.000794844	9.59253e-11	-4.33599e-05	0.0082927
1.682	2.60927	9.99999	10.0025	4.86098e-10	0.000794951	1.35027e-10	-9.83351e-06	0.0082927
1.683	2.60926	10	10.0025	6.25809e-10	0.000795042	1.73836e-10	1.83544e-05	0.0082927
1.684	2.60926	10	10.0025	7.64437e-10	0.000795117	2.12344e-10	4.20533e-05	0.0082927
1.685	2.60925	10	10.0025	9.01953e-10	0.000795179	2.50542e-10	6.19787e-05	0.0082927
1.686	2.60925	10	10.0025	1.03833e-09	0.00079523	2.88424e-10	7.87315e-05	0.0082927
1.687	2.60925	10	10.0025	1.17353e-09	0.000795273	3.25982e-10	9.28172e-05	0.0082927
1.688	2.60924	10	10.0025	1.30755e-09	0.000795308	3.63207e-10	0.000104661	0.0082927
1.689	2.60924	10	10.0025	1.44034e-09	0.000795337	4.00093e-10	0.000114618	0.0082927
1.69	2.60923	10	10.0026	1.57188e-09	0.000656541	4.36632e-10	0.000121778	0.00722068
1.691	2.60923	10	10.0026	1.70214e-09	0.000656475	4.72817e-10	0.000125571	0.00722068
1.692	2.60922	10	10.0026	1.83111e-09	0.000656485	5.08641e-10	0.000128756	0.00722068
1.693	2.60922	10	10.0026	1.95875e-09	0.000656493	5.44097e-10	0.000131435	0.00722068
1.694	2.60921	10	10.0026	2.08504e-09	0.0006565	5.79178e-10	0.000133687	0.00722068
1.695	2.60921	10	10.0026	2.20996e-09	0.000656506	6.13877e-10	0.000135581	0.00722068
1.696	2.6092	10	10.0026	2.33348e-09	0.000656511	6.48188e-10	0.000137174	0.00722068
1.697	2.6092	10	10.0026	2.45558e-09	0.000656515	6.82105e-10	0.000138513	0.00722068
1.698	2.60919	10	10.0026	2.57623e-09	0.000656519	7.1562e-10	0.000139639	0.00722068
1.699	2.60918	10	10.0026	2.69542e-09	0.000656522	7.48728e-10	0.000140586	0.00722068
1.7	2.60918	10	10.0042	2.81312e-09	-0.000482437	7.81423e-10	0.000131427	-0.00157409
1.701	2.60917	10	10.0042	2.92932e-09	-0.000483769	8.13701e-10	0.000105475	-0.00157409
1.702	2.60917	10	10.0042	3.04403e-09	-0.000483877	8.45565e-10	8.36414e-05	-0.00157409
1.703	2.60916	10	10.0042	3.15724e-09	-0.000483971	8.7701e-10	6.52795e-05	-0.00157409
1.704	2.60916	10	10.0042	3.26892e-09	-0.000484051	9.08032e-10	4.98368e-05	-0.00157409
1.705	2.60915	10	10.0042	3.37904e-09	-0.000484118	9.38623e-10	3.68492e-05	-0.00157409
1.706	2.60915	10	10.0042	3.48758e-09	-0.000484176	9.68772e-10	2.59264e-05	-0.00157409
1.707	2.60914	10	10.0042	3.5945e-09	-0.000484224	9.98472e-10	1.67402e-05	-0.00157409
1.708	2.60914	10	10.0042	3.69977e-09	-0.000484265	1.02771e-09	9.01446e-06	-0.00157409
1.709	2.60913	10	10.0042	3.80337e-09	-0.000484299	1.05649e-09	2.51704e-06	-0.00157409
1.71	2.60913	10	10.0034	3.90527e-09	8.95669e-05	1.0848e-09	2.06798e-06	0.00285466
1.711	2.60912	10	10.0034	4.00547e-09	9.01379e-05	1.11263e-09	1.08755e-05	0.00285466
1.712	2.60912	10	10.0034	4.10395e-09	9.01689e-05	1.13999e-09	1.8292e-05	0.00285466
1.713	2.60912	10	10.0034	4.20069e-09	9.0196e-05	1.16686e-09	2.45285e-05	0.00285466
1.714	2.60911	10	10.0034	4.29569e-09	9.02187e-05	1.19325e-09	2.97727e-05	0.00285466
1.715	2.60911	10	10.0034	4.38893e-09	9.02378e-05	1.21915e-09	3.41825e-05	0.00285466
1.716	2.60911	10	10.0034	4.4804e-09	9.02537e-05	1.24455e-09	3.78908e-05	0.00285466
1.717	2.60911	10	10.0034	4.57007e-09	9.02671e-05	1.26946e-09	4.10091e-05	0.00285466
1.718	2.6091	10	10.0034	4.65793e-09	9.02784e-05	1.29387e-09	4.36314e-05	0.00285466
1.719	2.6091	10	10.0034	4.74396e-09	9.02878e-05	1.31777e-09	4.58365e-05	0.00285466
1.72	2.6091	10	10.0044	4.82816e-09	-0.000675806	1.34115e-09	4.0995e-05	-0.00305919
1.721	2.60909	10	10.0044	4.91051e-09	-0.00067686	1.36403e-09	2.46559e-05	-0.00305919
1.722	2.60909	10	10.0044	4.99102e-09	-0.000676935	1.38639e-09	1.09121e-05	-0.00305919
1.723	2.60909	10	10.0044	5.06967e-09	-0.000677	1.40824e-09	-6.47146e-07	-0.00305919
1.724	2.60908	10	10.0044	5.14648e-09	-0.000677055	1.42958e-09	-1.03692e-05	-0.00305919
1.725	2.60908	10	10.0044	5.22142e-09	-0.000677102	1.45039e-09	-1.85459e-05	-0.00305919
1.726	2.60908	10	10.0044	5.2945e-09	-0.000677141	1.47069e-09	-2.5423e-05	-0.00305919
1.727	2.60907	10	10.0044	5.36571e-09	-0.000677174	1.49047e-09	-3.1207e-05	-0.00305919
1.728	2.60907	10	10.0044	5.43503e-09	-0.000677202	1.50973e-09	-3.60716e-05	-0.00305919
1.729	2.60907	10	10.0044	5.50248e-09	-0.000677226	1.52847e-09	-4.01629e-05	-0.00305919
1.73	2.60906	10	10.0045	5.56802e-09	-0.000733732	1.54667e-09	-4.40975e-05	-0.00349506
1.731	2.60906	10	10.0045	5.63167e-09	-0.000733834	1.56435e-09	-4.83102e-05	-0.00349506
1.732	2.60905	10	10.0045	5.6934e-09	-0.000733855	1.5815e-09	-5.18533e-05	-0.00349506
1.733	2.60905	10	10.0045	5.75321e-09	-0.000733873	1.59811e-09	-5.48333e-05	-0.00349506
1.734	2.60905	10	10.0045	5.8111e-09	-0.000733887	1.61419e-09	-5.73396e-05	-0.00349506
1.735	2.60904	10	10.0045	5.86705e-09	-0.0007339	1.62974e-09	-5.94475e-05	-0.00349506
1.736	2.60904	10	10.0045	5.92106e-09	-0.00073391	1.64474e-09	-6.12204e-05	-0.00349506
1.737	2.60903	10	10.0045	5.97314e-09	-0.000733919	1.65921e-09	-6.27114e-05	-0.00349506
1.738	2.60903	10	10.0045	6.02327e-09	-0.000733926	1.67313e-09	-6.39655e-05	-0.00349506
1.739	2.60903	10	10.0045	6.07146e-09	-0.000733933	1.68652e-09	-6.50202e-05	-0.00349506
1.74	2.60902	10	10.002	6.11771e-09	0.00113038	1.69936e-09	-4.9615e-05	0.0108899
1.741	2.60902	10	10.002	6.16201e-09	0.00113147	1.71167e-09	-6.80764e-06	0.0108899
1.742	2.60901	10	10.002	6.20437e-09	0.00113156	1.72344e-09	2.92556e-05	0.0108899
1.743	2.60901	10	10.002	6.24479e-09	0.00113164	1.73466e-09	5.95747e-05	0.0108899
1.744	2.60901	10	10.002	6.28327e-09	0.00113171	1.74535e-09	8.50638e-05	0.0108899
1.745	2.609	10	10.002	6.31982e-09	0.00113176	1.75551e-09	0.000106493	0.0108899
1.746	2.609	10	10.002	6.35444e-09	0.0011318	1.76512e-09	0.000124509	0.0108899
1.747	2.60899	10	10.002	6.38712e-09	0.00113184	1.7742e-09	0.000139656	0.0108899
1.748	2.60899	10	10.002	6.41783e-09	0.00113187	1.78273e-09	0.000152391	0.0108899
1.749	2.60898	10	10.002	6.44652e-09	0.00113189	1.7907e-09	0.000163098	0.0108899
1.75	2.60898	10	10.0038	6.47319e-09	-0.000227137	1.79811e-09	0.00016022	0.000393043
1.751	2.60897	10	10.0038	6.49787e-09	-0.000228501	1.80496e-09	0.000136001	0.000393043
1.752	2.60897	10	10.0038	6.52056e-09	-0.000228591	1.81127e-09	0.000115618	0.000393043
1.753	2.60896	10	10.0038	6.54131e-09	-0.00022867	1.81703e-09	9.84772e-05	0.000393043
1.754	2.60896	10	10.0038	6.56013e-09	-0.000228737	1.82226e-09	8.4062e-05	0.000393043
1.755	2.60896	10	10.0038	6.57707e-09	-0.000228794	1.82696e-09	7.19392e-05	0.000393043
1.756	2.60895	10	10.0038	6.59212e-09	-0.000228842	1.83115e-09	6.17443e-05	0.000393043
1.757	2.60895	10	10.0038	6.60531e-09	-0.000228883	1.83481e-09	5.31707e-05	0.000393043
1.758	2.60894	10	10.0038	6.61663e-09	-0.000228917	1.83795e-09	4.59605e-05	0.000393043
1.759	2.60894	10	10.0038	6.6261e-09	-0.000228946	1.84058e-09	3.9897e-05	0.000393043
1.76	2.60893	10	10.0057	6.6337e-09	-0.00162959	1.84269e-09	2.25571e-05	-0.010417
1.761	2.60893	10	10.0057	6.63945e-09	-0.00163225	1.84429e-09	-1.44289e-05	-0.010417
1.762	2.60893	10	10.0057	6.64336e-09	-0.00163247	1.84538e-09	-4.55181e-05	-0.010417
1.763	2.60892	10	10.0057	6.64544e-09	-0.00163267	1.84596e-09	-7.16709e-05	-0.010417
1.764	2.60892	10	10.0057	6.64571e-09	-0.00163283	1.84603e-09	-9.3672e-05	-0.010417
1.765	2.60891	10	10.0057	6.64419e-09	-0.00163297	1.84561e-09	-0.00011218	-0.010417
1.766	2.60891	10	10.0057	6.6409e-09	-0.00163309	1.84469e-09	-0.000127749	-0.010417
1.767	2.60891	10	10.0057	6.63585e-09	-0.00163319	1.84329e-09	-0.000140846	-0.010417
1.768	2.6089	10	10.0057	6.62906e-09	-0.00163327	1.84141e-09	-0.000151863	-0.010417
1.769	2.6089	10	10.0057	6.62055e-09	-0.00163334	1.83904e-09	-0.000161131	-0.010417
1.77	2.60889	10	10.0013	6.61033e-09	0.00164462	1.8362e-09	-0.000140284	0.0148632
1.771	2.60889	10	10.0013	6.59841e-09	0.00164597	1.83289e-09	-7.03133e-05	0.0148632
1.772	2.60888	10	10.0013	6.58481e-09	0.00164607	1.82911e-09	-1.13296e-05	0.0148632
1.773	2.60888	10	10.0013	6.56954e-09	0.00164617	1.82487e-09	3.82532e-05	0.0148632
1.774	2.60888	10	10.0013	6.55261e-09	0.00164624	1.82017e-09	7.99318e-05	0.0148632
1.775	2.60887	10	10.0013	6.53405e-09	0.00164629	1.81501e-09	0.000114967	0.0148632
1.776	2.60887	10	10.0013	6.51386e-09	0.00164634	1.80941e-09	0.000144419	0.0148632
1.777	2.60886	10	10.0013	6.49207e-09	0.00164637	1.80335e-09	0.000169179	0.0148632
1.778	2.60886	10	10.0013	6.46868e-09	0.0016464	1.79686e-09	0.000189993	0.0148632
1.779	2.60886	10	10.0013	6.44373e-09	0.00164643	1.78992e-09	0.000207491	0.0148632
1.78	2.60885	10	10.0056	6.41722e-09	-0.00156482	1.78256e-09	0.000194127	-0.00994622
1.781	2.60885	10	10.0056	6.38916e-09	-0.0015701	1.77477e-09	0.000131378	-0.00994622
1.782	2.60884	10	10.0056	6.35959e-09	-0.00157045	1.76655e-09	7.86438e-05	-0.00994622
1.783	2.60884	10	10.0056	6.32851e-09	-0.00157076	1.75792e-09	3.42824e-05	-0.00994622
1.784	2.60883	10	10.0056	6.29594e-09	-0.00157102	1.74887e-09	-3.03707e-06	-0.00994622
1.785	2.60883	10	10.0056	6.26189e-09	-0.00157125	1.73941e-09	-3.44317e-05	-0.00994622
1.786	2.60883	10	10.0056	6.22638e-09	-0.00157144	1.72955e-09	-6.08416e-05	-0.00994622
1.787	2.60882	10	10.0056	6.18944e-09	-0.0015716	1.71929e-09	-8.30577e-05	-0.00994622
1.788	2.60882	10	10.0056	6.15107e-09	-0.00157174	1.70863e-09	-0.000101746	-0.00994622
1.789	2.60881	10	10.0056	6.11129e-09	-0.00157186	1.69758e-09	-0.000117466	-0.00994622
1.79	2.60881	10	10.0032	6.07012e-09	0.000237686	1.68615e-09	-0.000114878	0.00401031
1.791	2.60881	10	10.0032	6.02759e-09	0.000239574	1.67433e-09	-8.37784e-05	0.00401031
1.792	2.6088	10	10.0032	5.9837e-09	0.000239684	1.66214e-09	-5.75896e-05	0.00401031
1.793	2.6088	10	10.0032	5.93848e-09	0.000239779	1.64958e-09	-3.55684e-05	0.00401031
1.794	2.60879	10	10.0032	5.89194e-09	0.000239857	1.63665e-09	-1.70516e-05	0.00401031
1.795	2.60879	10	10.0032	5.84411e-09	0.000239922	1.62336e-09	-1.48144e-06	0.00401031
1.796	2.60879	10	10.0032	5.79499e-09	0.000239976	1.60972e-09	1.16112e-05	0.00401031
1.797	2.60878	10	10.0032	5.74462e-09	0.000240022	1.59573e-09	2.26206e-05	0.00401031
1.798	2.60878	10	10.0032	5.69301e-09	0.000240059	1.58139e-09	3.18783e-05	0.00401031
1.799	2.60877	10	10.0032	5.64017e-09	0.000240091	1.56672e-09	3.96631e-05	0.00401031
1.8	2.60877	10	10.0053	5.58614e-09	-0.00131702	1.55171e-09	3.25991e-05	-0.00801082
1.801	2.60877	10	10.0053	5.53093e-09	-0.00131968	1.53637e-09	1.72403e-06	-0.00801082
1.802	2.60876	10	10.0053	5.47455e-09	-0.00131985	1.52071e-09	-2.4231e-05	-0.00801082
1.803	2.60876	10	10.0053	5.41704e-09	-0.00132	1.50473e-09	-4.60637e-05	-0.00801082
1.804	2.60875	10	10.0053	5.35841e-09	-0.00132013	1.48845e-09	-6.44296e-05	-0.00801082
1.805	2.60875	10	10.0053	5.29868e-09	-0.00132023	1.47186e-09	-7.98787e-05	-0.00801082
1.806	2.60875	10	10.0053	5.23787e-09	-0.00132032	1.45497e-09	-9.28741e-05	-0.00801082
1.807	2.60874	10	10.0053	5.17602e-09	-0.0013204	1.43778e-09	-0.000103805	-0.00801082
1.808	2.60874	10	10.0053	5.11313e-09	-0.00132047	1.42031e-09	-0.000113	-0.00801082
1.809	2.60874	10	10.0053	5.04923e-09	-0.00132052	1.40256e-09	-0.000120735	-0.00801082
1.81	2.60873	10	10.0044	4.98434e-09	-0.000665286	1.38454e-09	-0.000121514	-0.00295638
1.811	2.60873	10	10.0044	4.91849e-09	-0.000664299	1.36625e-09	-0.000111697	-0.00295638
1.812	2.60872	10	10.0044	4.85169e-09	-0.000664251	1.34769e-09	-0.000103437	-0.00295638
1.813	2.60872	10	10.0044	4.78398e-09	-0.00066421	1.32888e-09	-9.64909e-05	-0.00295638
1.814	2.60872	10	10.0044	4.71537e-09	-0.000664176	1.30983e-09	-9.06484e-05	-0.00295638
1.815	2.60871	10	10.0044	4.64589e-09	-0.000664147	1.29052e-09	-8.57345e-05	-0.00295638
1.816	2.60871	10	10.0044	4.57556e-09	-0.000664122	1.27099e-09	-8.16016e-05	-0.00295638
1.817	2.60871	10	10.0044	4.5044e-09	-0.000664102	1.25122e-09	-7.81257e-05	-0.00295638
1.818	2.6087	10	10.0044	4.43244e-09	-0.000664085	1.23123e-09	-7.52022e-05	-0.00295638
1.819	2.6087	10	10.0044	4.3597e-09	-0.000664071	1.21103e-09	-7.27434e-05	-0.00295638
1.82	2.60869	10	10.0032	4.28621e-09	0.000208174	1.19061e-09	-6.30529e-05	0.00377396
1.821	2.60869	10	10.0032	4.21199e-09	0.000209114	1.17e-09	-4.09409e-05	0.00377396
1.822	2.60869	10	10.0032	4.13706e-09	0.000209192	1.14918e-09	-2.23288e-05	0.00377396
1.823	2.60868	10	10.0032	4.06145e-09	0.000209259	1.12818e-09	-6.67812e-06	0.00377396
1.824	2.60868	10	10.0032	3.98518e-09	0.000209314	1.10699e-09	6.48225e-06	0.00377396
1.825	2.60868	10	10.0032	3.90827e-09	0.00020936	1.08563e-09	1.75487e-05	0.00377396
1.826	2.60867	10	10.0032	3.83076e-09	0.000209399	1.0641e-09	2.68544e-05	0.00377396
1.827	2.60867	10	10.0032	3.75265e-09	0.000209431	1.0424e-09	3.46795e-05	0.00377396
1.828	2.60867	10	10.0032	3.67399e-09	0.000209458	1.02055e-09	4.12597e-05	0.00377396
1.829	2.60866	10	10.0032	3.59479e-09	0.00020948	9.98553e-10	4.6793e-05	0.00377396
1.83	2.60866	10	10.0022	3.51508e-09	0.0010107	9.7641e-10	5.84488e-05	0.00995914
1.831	2.60866	10	10.0022	3.43487e-09	0.00101114	9.54131e-10	8.10942e-05	0.00995914
1.832	2.60865	10	10.0022	3.3542e-09	0.00101119	9.31722e-10	0.000100163	0.00995914
1.833	2.60865	10	10.0022	3.27309e-09	0.00101123	9.09191e-10	0.000116196	0.00995914
1.834	2.60865	10	10.0022	3.19156e-09	0.00101126	8.86543e-10	0.000129675	0.00995914
1.835	2.60864	10	10.0022	3.10963e-09	0.00101129	8.63786e-10	0.000141007	0.00995914
1.836	2.60864	10	10.0022	3.02733e-09	0.00101131	8.40926e-10	0.000150536	0.00995914
1.837	2.60864	10	10.0022	2.94469e-09	0.00101133	8.17969e-10	0.000158547	0.00995914
1.838	2.60863	10	10.0022	2.86172e-09	0.00101135	7.94923e-10	0.000165282	0.00995914
1.839	2.60863	10	10.0022	2.77845e-09	0.00101136	7.71793e-10	0.000170945	0.00995914
1.84	2.60863	10	10.0045	2.69491e-09	-0.000696754	7.48586e-10	0.000160775	-0.00323307
1.841	2.60862	10	10.0044	2.61111e-09	-0.000698873	7.25308e-10	0.000124841	-0.00323307
1.842	2.60862	10	10.0044	2.52708e-09	-0.000699031	7.01967e-10	9.46157e-05	-0.00323307
1.843	2.60862	10	10.0044	2.44284e-09	-0.00069917	6.78567e-10	6.91946e-05	-0.00323307
1.844	2.60861	10	10.0044	2.35842e-09	-0.000699288	6.55116e-10	4.78138e-05	-0.00323307
1.845	2.60861	10	10.0044	2.27383e-09	-0.000699388	6.3162e-10	2.98311e-05	-0.00323307
1.846	2.60861	10	10.0044	2.1891e-09	-0.000699473	6.08085e-10	1.47067e-05	-0.00323307
1.847	2.6086	10	10.0044	2.10426e-09	-0.000699545	5.84517e-10	1.98631e-06	-0.00323307
1.848	2.6086	10	10.0044	2.01932e-09	-0.000699606	5.60922e-10	-8.71218e-06	-0.00323307
1.849	2.6086	10	10.0044	1.93431e-09	-0.000699657	5.37308e-10	-1.77101e-05	-0.00323307
1.85	2.60859	10	10.0033	1.84924e-09	0.000132777	5.13679e-10	-1.80029e-05	0.00319039
1.851	2.60859	10	10.0033	1.76415e-09	0.000133605	4.90041e-10	-4.92931e-06	0.00319039
1.852	2.60859	10	10.0033	1.67905e-09	0.000133651	4.66402e-10	6.07976e-06	0.00319039
1.853	2.60859	10	10.0033	1.59396e-09	0.00013369	4.42766e-10	1.53371e-05	0.00319039
1.854	2.60858	10	10.0033	1.50891e-09	0.000133724	4.1914e-10	2.31214e-05	0.00319039
1.855	2.60858	10	10.0033	1.42391e-09	0.000133752	3.9553e-10	2.96672e-05	0.00319039
1.856	2.60858	10	10.0033	1.33899e-09	0.000133775	3.71941e-10	3.51715e-05	0.00319039
1.857	2.60857	10	10.0033	1.25417e-09	0.000133794	3.4838e-10	3.98001e-05	0.00319039
1.858	2.60857	10	10.0033	1.16947e-09	0.000133811	3.24852e-10	4.36923e-05	0.00319039
1.859	2.60857	10	10.0033	1.0849e-09	0.000133824	3.01362e-10	4.69653e-05	0.00319039
1.86	2.60857	10	10.0043	1.0005e-09	-0.000551487	2.77918e-10	4.37278e-05	-0.00210001
1.861	2.60856	10	10.0042	9.16283e-10	-0.000552381	2.54523e-10	3.00295e-05	-0.00210001
1.862	2.60856	10	10.0042	8.32263e-10	-0.000552441	2.31184e-10	1.85054e-05	-0.00210001
1.863	2.60856	10	10.0042	7.48464e-10	-0.000552494	2.07907e-10	8.81336e-06	-0.00210001
1.864	2.60855	10	10.0042	6.64906e-10	-0.000552538	1.84696e-10	6.61999e-07	-0.00210001
1.865	2.60855	10	10.0042	5.81608e-10	-0.000552576	1.61558e-10	-6.19358e-06	-0.00210001
1.866	2.60855	10	10.0042	4.9859e-10	-0.000552607	1.38497e-10	-1.19593e-05	-0.00210001
1.867	2.60855	10	10.0042	4.15871e-10	-0.000552634	1.1552e-10	-1.68085e-05	-0.00210001
1.868	2.60854	10	10.0042	3.3347e-10	-0.000552656	9.26305e-11	-2.08868e-05	-0.00210001
1.869	2.60854	10	10.0042	2.51406e-10	-0.000552675	6.9835e-11	-2.43167e-05	-0.00210001
1.87	2.60854	10	10.0039	1.69698e-10	-0.000260084	4.71383e-11	-2.46442e-05	0.000157951
1.871	2.60854	10	10.0039	8.83643e-11	-0.000259731	2.45456e-11	-2.02372e-05	0.000157951
1.872	2.60853	10	10.0039	7.42336e-12	-0.000259713	2.06204e-12	-1.65279e-05	0.000157951
1.873	2.60853	10	10.0039	-7.31067e-11	-0.000259698	-2.03074e-11	-1.34084e-05	0.000157951
1.874	2.60853	10	10.0039	-1.53208e-10	-0.000259684	-4.25578e-11	-1.07851e-05	0.000157951
1.875	2.60853	10	10.0039	-2.32863e-10	-0.000259673	-6.46841e-11	-8.5789e-06	0.000157951
1.876	2.60852	10	10.0039	-3.12053e-10	-0.000259664	-8.66815e-11	-6.72356e-06	0.000157951
1.877	2.60852	10	10.0039	-3.90763e-10	-0.000259656	-1.08545e-10	-5.16327e-06	0.000157951
1.878	2.60852	10	10.0039	-4.68974e-10	-0.00025965	-1.30271e-10	-3.8511e-06	0.000157951
1.879	2.60852	10	10.0039	-5.4667e-10	-0.000259644	-1.51853e-10	-2.74759e-06	0.000157951
1.88	2.60851	10	10.0059	-6.23834e-10	-0.00174575	-1.73287e-10	-1.48076e-05	-0.0113117
1.881	2.60851	10	10.0058	-7.00449e-10	-0.00174871	-1.94569e-10	-4.87241e-05	-0.0113117
1.882	2.60851	10	10.0058	-7.765e-10	-0.00174893	-2.15695e-10	-7.72278e-05	-0.0113117
1.883	2.60851	10	10.0058	-8.51971e-10	-0.00174911	-2.36659e-10	-0.000101207	-0.0113117
1.884	2.6085	10	10.0058	-9.26846e-10	-0.00174927	-2.57457e-10	-0.00012138	-0.0113117
1.885	2.6085	10	10.0058	-1.00111e-09	-0.0017494	-2.78086e-10	-0.00013835	-0.0113117
1.886	2.6085	10	10.0058	-1.07475e-09	-0.00174951	-2.98541e-10	-0.000152627	-0.0113117
1.887	2.6085	10	10.0058	-1.14774e-09	-0.0017496	-3.18817e-10	-0.000164637	-0.0113117
1.888	2.6085	10	10.0058	-1.22008e-09	-0.00174968	-3.38912e-10	-0.00017474	-0.0113117
1.889	2.60849	10	10.0058	-1.29175e-09	-0.00174975	-3.5882e-10	-0.000183239	-0.0113117
1.89	2.60849	10	10.0041	-1.36273e-09	-0.000444903	-3.78537e-10	-0.000178987	-0.00124891
1.891	2.60849	10	10.0041	-1.43302e-09	-0.00044297	-3.98061e-10	-0.000154561	-0.00124891
1.892	2.60849	10	10.0041	-1.50259e-09	-0.000442856	-4.17387e-10	-0.000134008	-0.00124891
1.893	2.60849	10	10.0041	-1.57144e-09	-0.000442759	-4.36512e-10	-0.000116723	-0.00124891
1.894	2.60848	10	10.0041	-1.63955e-09	-0.000442678	-4.55431e-10	-0.000102186	-0.00124891
1.895	2.60848	10	10.0041	-1.70691e-09	-0.00044261	-4.74141e-10	-8.99608e-05	-0.00124891
1.896	2.60848	10	10.0041	-1.7735e-09	-0.000442553	-4.9264e-10	-7.96789e-05	-0.00124891
1.897	2.60848	10	10.0041	-1.83932e-09	-0.000442506	-5.10923e-10	-7.10317e-05	-0.00124891
1.898	2.60848	10	10.0041	-1.90435e-09	-0.000442466	-5.28987e-10	-6.37593e-05	-0.00124891
1.899	2.60847	10	10.0041	-1.96858e-09	-0.000442433	-5.46829e-10	-5.76432e-05	-0.00124891
1.9	2.60847	10	10.0014	-2.032e-09	0.00154807	-5.64445e-10	-3.51037e-05	0.0141119
1.901	2.60847	10	10.0015	-2.0946e-09	0.00154884	-5.81833e-10	1.57471e-05	0.0141119
1.902	2.60847	10	10.0015	-2.15637e-09	0.00154892	-5.9899e-10	5.85921e-05	0.0141119
1.903	2.60847	10	10.0015	-2.21729e-09	0.00154898	-6.15913e-10	9.46101e-05	0.0141119
1.904	2.60846	10	10.0015	-2.27735e-09	0.00154904	-6.32598e-10	0.000124888	0.0141119
1.905	2.60846	10	10.0015	-2.33656e-09	0.00154908	-6.49044e-10	0.000150341	0.0141119
1.906	2.60846	10	10.0015	-2.39489e-09	0.00154911	-6.65247e-10	0.000171739	0.0141119
1.907	2.60846	10	10.0015	-2.45234e-09	0.00154914	-6.81205e-10	0.000189727	0.0141119
1.908	2.60846	10	10.0015	-2.50889e-09	0.00154916	-6.96915e-10	0.000204851	0.0141119
1.909	2.60846	10	10.0015	-2.56455e-09	0.00154918	-7.12375e-10	0.000217565	0.0141119
1.91	2.60845	10	10.0053	-2.6193e-09	-0.00130513	-7.27583e-10	0.000203301	-0.00793878
1.911	2.60845	10	10.0053	-2.67313e-09	-0.0013094	-7.42536e-10	0.000145526	-0.00793878
1.912	2.60845	10	10.0053	-2.72603e-09	-0.0013097	-7.57232e-10	9.69594e-05	-0.00793878
1.913	2.60845	10	10.0053	-2.77801e-09	-0.00130997	-7.71669e-10	5.61064e-05	-0.00793878
1.914	2.60845	10	10.0053	-2.82904e-09	-0.00131019	-7.85844e-10	2.17409e-05	-0.00793878
1.915	2.60845	10	10.0053	-2.87913e-09	-0.00131039	-7.99757e-10	-7.16691e-06	-0.00793878
1.916	2.60844	10	10.0053	-2.92826e-09	-0.00131055	-8.13405e-10	-3.14833e-05	-0.00793878
1.917	2.60844	10	10.0053	-2.97643e-09	-0.00131069	-8.26786e-10	-5.19372e-05	-0.00793878
1.918	2.60844	10	10.0053	-3.02364e-09	-0.00131081	-8.39899e-10	-6.91421e-05	-0.00793878
1.919	2.60844	10	10.0053	-3.06987e-09	-0.00131091	-8.52741e-10	-8.36139e-05	-0.00793878
1.92	2.60844	10	10.006	-3.11512e-09	-0.00188187	-8.65312e-10	-0.000100775	-0.0123422
1.921	2.60844	10	10.006	-3.1594e-09	-0.00188317	-8.7761e-10	-0.000124327	-0.0123422
1.922	2.60843	10	10.006	-3.20268e-09	-0.00188333	-8.89634e-10	-0.000144127	-0.0123422
1.923	2.60843	10	10.006	-3.24497e-09	-0.00188346	-9.01381e-10	-0.000160784	-0.0123422
1.924	2.60843	10	10.006	-3.28627e-09	-0.00188357	-9.12852e-10	-0.000174797	-0.0123422
1.925	2.60843	10	10.006	-3.32656e-09	-0.00188367	-9.24044e-10	-0.000186585	-0.0123422
1.926	2.60843	10	10.006	-3.36585e-09	-0.00188375	-9.34957e-10	-0.000196502	-0.0123422
1.927	2.60843	10	10.006	-3.40412e-09	-0.00188382	-9.4559e-10	-0.000204844	-0.0123422
1.928	2.60843	10	10.006	-3.44139e-09	-0.00188388	-9.55941e-10	-0.000211862	-0.0123422
1.929	2.60843	10	10.006	-3.47764e-09	-0.00188393	-9.66011e-10	-0.000217765	-0.0123422
1.93	2.60842	10	10.0012	-3.51287e-09	0.0016533	-9.75797e-10	-0.000191825	0.0149335
1.931	2.60842	10	10.0013	-3.54708e-09	0.00165498	-9.853e-10	-0.00011343	0.0149335
1.932	2.60842	10	10.0013	-3.58027e-09	0.00165511	-9.94519e-10	-4.73504e-05	0.0149335
1.933	2.60842	10	10.0013	-3.61243e-09	0.00165521	-1.00345e-09	8.19734e-06	0.0149335
1.934	2.60842	10	10.0013	-3.64357e-09	0.0016553	-1.0121e-09	5.48901e-05	0.0149335
1.935	2.60842	10	10.0013	-3.67367e-09	0.00165536	-1.02046e-09	9.41407e-05	0.0149335
1.936	2.60842	10	10.0013	-3.70275e-09	0.00165541	-1.02854e-09	0.000127136	0.0149335
1.937	2.60842	10	10.0013	-3.7308e-09	0.00165545	-1.03633e-09	0.000154874	0.0149335
1.938	2.60842	10	10.0013	-3.75782e-09	0.00165548	-1.04384e-09	0.000178193	0.0149335
1.939	2.60841	10	10.0013	-3.7838e-09	0.00165551	-1.05106e-09	0.000197796	0.0149335
1.94	2.60841	10	10.002	-3.80876e-09	0.00115442	-1.05799e-09	0.000209896	0.011062
1.941	2.60841	10	10.002	-3.83268e-09	0.00115429	-1.06463e-09	0.000212018	0.011062
1.942	2.60841	10	10.002	-3.85558e-09	0.00115429	-1.07099e-09	0.000213782	0.011062
1.943	2.60841	10	10.002	-3.87744e-09	0.0011543	-1.07707e-09	0.000215265	0.011062
1.944	2.60841	10	10.002	-3.89827e-09	0.0011543	-1.08285e-09	0.000216514	0.011062
1.945	2.60841	10	10.002	-3.91808e-09	0.0011543	-1.08836e-09	0.000217564	0.011062
1.946	2.60841	10	10.002	-3.93686e-09	0.0011543	-1.09357e-09	0.000218447	0.011062
1.947	2.60841	10	10.002	-3.95462e-09	0.0011543	-1.0985e-09	0.00021919	0.011062
1.948	2.60841	10	10.002	-3.97135e-09	0.00115431	-1.10315e-09	0.000219814	0.011062
1.949	2.6084	10	10.002	-3.98706e-09	0.00115431	-1.10752e-09	0.00022034	0.011062
1.95	2.6084	10	10.0026	-4.00176e-09	0.000688046	-1.1116e-09	0.000216706	0.00746073
1.951	2.6084	10	10.0026	-4.01544e-09	0.000687818	-1.1154e-09	0.00020617	0.00746073
1.952	2.6084	10	10.0026	-4.0281e-09	0.000687794	-1.11892e-09	0.000197298	0.00746073
1.953	2.6084	10	10.0026	-4.03976e-09	0.000687773	-1.12216e-09	0.000189838	0.00746073
1.954	2.6084	10	10.0026	-4.05041e-09	0.000687754	-1.12511e-09	0.000183566	0.00746073
1.955	2.6084	10	10.0026	-4.06006e-09	0.000687739	-1.12779e-09	0.000178293	0.00746073
1.956	2.6084	10	10.0026	-4.06871e-09	0.000687726	-1.1302e-09	0.000173859	0.00746073
1.957	2.6084	10	10.0026	-4.07637e-09	0.000687715	-1.13232e-09	0.00017013	0.00746073
1.958	2.6084	10	10.0026	-4.08303e-09	0.000687706	-1.13418e-09	0.000166996	0.00746073
1.959	2.6084	10	10.0026	-4.08872e-09	0.000687698	-1.13575e-09	0.00016436	0.00746073
1.96	2.6084	10	10.0063	-4.09342e-09	-0.00207421	-1.13706e-09	0.000138002	-0.0138663
1.961	2.6084	10	10.0063	-4.09714e-09	-0.00207965	-1.13809e-09	7.16215e-05	-0.0138663
1.962	2.6084	10	10.0063	-4.0999e-09	-0.00208008	-1.13886e-09	1.58499e-05	-0.0138663
1.963	2.60839	10	10.0063	-4.10169e-09	-0.00208046	-1.13936e-09	-3.10712e-05	-0.0138663
1.964	2.60839	10	10.0063	-4.10252e-09	-0.00208078	-1.13959e-09	-7.05483e-05	-0.0138663
1.965	2.60839	10	10.0063	-4.10239e-09	-0.00208105	-1.13955e-09	-0.000103761	-0.0138663
1.966	2.60839	10	10.0063	-4.10132e-09	-0.00208128	-1.13926e-09	-0.000131704	-0.0138663
1.967	2.60839	10	10.0063	-4.09931e-09	-0.00208147	-1.1387e-09	-0.000155211	-0.0138663
1.968	2.60839	10	10.0063	-4.09637e-09	-0.00208164	-1.13788e-09	-0.000174987	-0.0138663
1.969	2.60839	10	10.0063	-4.09249e-09	-0.00208178	-1.1368e-09	-0.000191624	-0.0138663
1.97	2.60839	10	10.0013	-4.08769e-09	0.00162925	-1.13547e-09	-0.000173196	0.014747
1.971	2.60839	10	10.0013	-4.08199e-09	0.00163085	-1.13388e-09	-9.83727e-05	0.014747
1.972	2.60839	10	10.0013	-4.07537e-09	0.00163097	-1.13205e-09	-3.52909e-05	0.014747
1.973	2.60839	10	10.0013	-4.06785e-09	0.00163107	-1.12996e-09	1.77363e-05	0.014747
1.974	2.60839	10	10.0013	-4.05944e-09	0.00163115	-1.12762e-09	6.23099e-05	0.014747
1.975	2.60839	10	10.0013	-4.05015e-09	0.00163121	-1.12504e-09	9.97787e-05	0.014747
1.976	2.60839	10	10.0013	-4.03998e-09	0.00163126	-1.12222e-09	0.000131276	0.014747
1.977	2.60839	10	10.0013	-4.02894e-09	0.0016313	-1.11915e-09	0.000157755	0.014747
1.978	2.60839	10	10.0013	-4.01705e-09	0.00163134	-1.11585e-09	0.000180014	0.014747
1.979	2.60839	10	10.0013	-4.0043e-09	0.00163136	-1.11231e-09	0.000198728	0.014747
1.98	2.60839	10	10.0049	-3.99071e-09	-0.00101119	-1.10853e-09	0.000191357	-0.00566872
1.981	2.60839	10	10.0049	-3.97628e-09	-0.0010148	-1.10452e-09	0.000142756	-0.00566872
1.982	2.60839	10	10.0049	-3.96103e-09	-0.00101503	-1.10029e-09	0.000101889	-0.00566872
1.983	2.60839	10	10.0049	-3.94496e-09	-0.00101524	-1.09582e-09	6.75155e-05	-0.00566872
1.984	2.60839	10	10.0049	-3.92809e-09	-0.00101541	-1.09114e-09	3.86022e-05	-0.00566872
1.985	2.60839	10	10.0049	-3.91042e-09	-0.00101556	-1.08623e-09	1.42824e-05	-0.00566872
1.986	2.60839	10	10.0049	-3.89196e-09	-0.00101569	-1.0811e-09	-6.17348e-06	-0.00566872
1.987	2.60839	10	10.0049	-3.87272e-09	-0.0010158	-1.07576e-09	-2.33792e-05	-0.00566872
1.988	2.60839	10	10.0049	-3.85271e-09	-0.00101589	-1.0702e-09	-3.78509e-05	-0.00566872
1.989	2.60838	10	10.0049	-3.83195e-09	-0.00101597	-1.06443e-09	-5.00231e-05	-0.00566872
1.99	2.60838	10	10.0059	-3.81043e-09	-0.00176988	-1.05845e-09	-6.68483e-05	-0.0114845
1.991	2.60838	10	10.0059	-3.78818e-09	-0.00177149	-1.05227e-09	-9.30446e-05	-0.0114845
1.992	2.60838	10	10.0059	-3.7652e-09	-0.00177166	-1.04589e-09	-0.000115067	-0.0114845
1.993	2.60838	10	10.0059	-3.7415e-09	-0.0017718	-1.03931e-09	-0.000133593	-0.0114845
1.994	2.60838	10	10.0059	-3.7171e-09	-0.00177192	-1.03253e-09	-0.000149178	-0.0114845
1.995	2.60838	10	10.0059	-3.69199e-09	-0.00177203	-1.02555e-09	-0.000162288	-0.0114845
1.996	2.60838	10	10.0059	-3.6662e-09	-0.00177212	-1.01839e-09	-0.000173317	-0.0114845
1.997	2.60838	10	10.0059	-3.63974e-09	-0.00177219	-1.01104e-09	-0.000182595	-0.0114845
1.998	2.60838	10	10.0059	-3.61261e-09	-0.00177225	-1.0035e-09	-0.0001904	-0.0114845
[truncated: 13,002 more rows]

## Sheet: Slip ratio and slip angle
Time (s)	Reference value of slip ratio of front left wheel (-)	Estimated value of slip ratio of front left wheel (-)	Reference value of slip ratio of rear left wheel (-)	Estimated value of slip ratio of rear left wheel (-)	Reference value of slip angle of front left wheel (rad)	Estimated value of slip angle of front left wheel (rad)	Reference value of slip angle of rear left wheel (rad)	Estimated value of slip angle of rear left wheel (rad)
0	-3.19744e-16	0.270912	-1.59872e-16	0.270912	3.78578e-21	0.055688	0	-0.0278569
0.001	-3.19744e-16	0.190612	-1.59872e-16	0.190612	3.78578e-21	-0.0241635	0	0.0058436
0.002	-9.89647e-05	0.185199	-9.52897e-05	0.185203	-4.40134e-06	-0.0217232	-1.54735e-05	0.00709848
0.003	-0.000198348	-0.0996336	-0.000191468	-0.0996289	-7.48988e-06	-0.018665	-2.7404e-05	0.00569672
0.004	-0.000297718	-0.0163504	-0.000288108	-0.0163434	-9.56389e-06	-0.0172476	-3.63913e-05	0.00806131
0.005	-0.000396824	-0.00833394	-0.000384883	-0.00832532	-1.09408e-05	-0.0151672	-4.3068e-05	0.00737574
0.006	-0.000495436	-0.00712575	-0.000481498	-0.00711578	-1.18416e-05	-0.0130874	-4.79362e-05	0.00647489
0.007	-0.000593343	-0.00617809	-0.000577691	-0.0061669	-1.24177e-05	-0.0112905	-5.13922e-05	0.00567286
0.008	-0.00069036	-0.00534745	-0.000673229	-0.00533516	-1.27732e-05	-0.00972761	-5.37487e-05	0.00495655
0.009	-0.000786317	-0.00461679	-0.000767903	-0.00460347	-1.29791e-05	-0.00836111	-5.52522e-05	0.00431709
0.01	-0.000881055	-0.00404728	-0.00086152	-0.00403301	-1.30843e-05	-0.00726141	-5.60965e-05	0.00365839
0.011	-0.000974423	-0.00344251	-0.000953899	-0.00342732	-1.31224e-05	-0.00612808	-5.64338e-05	0.00311453
0.012	-0.00106627	-0.00292718	-0.00104487	-0.00291112	-1.31163e-05	-0.0051743	-5.63838e-05	0.00265069
0.013	-0.00115646	-0.00249128	-0.00113427	-0.00247438	-1.30817e-05	-0.00436727	-5.604e-05	0.00225545
0.014	-0.00124485	-0.00212257	-0.00122194	-0.00210485	-1.30296e-05	-0.00368353	-5.5476e-05	0.00191876
0.015	-0.0013313	-0.00181095	-0.00130774	-0.00179246	-1.29675e-05	-0.00310406	-5.47492e-05	0.00163222
0.016	-0.00141567	-0.00154799	-0.00139151	-0.00152874	-1.29005e-05	-0.00261309	-5.39043e-05	0.00138866
0.017	-0.00149783	-0.00132653	-0.00147312	-0.00130654	-1.28322e-05	-0.00219735	-5.29763e-05	0.00118192
0.018	-0.00157765	-0.00114044	-0.00155242	-0.00111974	-1.27652e-05	-0.00184556	-5.19925e-05	0.00100665
0.019	-0.001655	-0.000984477	-0.0016293	-0.000963097	-1.27012e-05	-0.00154812	-5.09738e-05	0.000858251
0.02	-0.00172975	-0.000949754	-0.0017036	-0.000927716	-1.26414e-05	-0.00143457	-4.99365e-05	0.000659973
0.021	-0.00180179	-0.000835881	-0.00177522	-0.000813206	-1.25867e-05	-0.00121271	-4.88932e-05	0.000549382
0.022	-0.00187099	-0.000741767	-0.00184403	-0.000718479	-1.25377e-05	-0.00102667	-4.78534e-05	0.000456254
0.023	-0.00193724	-0.000664262	-0.00190991	-0.000640384	-1.24951e-05	-0.000870295	-4.68243e-05	0.000377967
0.024	-0.00200043	-0.000600742	-0.00197275	-0.000576298	-1.2459e-05	-0.000738855	-4.58112e-05	0.000312169
0.025	-0.00206044	-0.000548999	-0.00203244	-0.000524013	-1.24297e-05	-0.00062837	-4.48181e-05	0.000256881
0.026	-0.00211718	-0.000507173	-0.00208888	-0.00048167	-1.24076e-05	-0.000535498	-4.38478e-05	0.000210435
0.027	-0.00217054	-0.000473697	-0.00214197	-0.000447701	-1.23927e-05	-0.000457434	-4.29023e-05	0.000171429
0.028	-0.00222043	-0.000447253	-0.0021916	-0.000420788	-1.23853e-05	-0.000391819	-4.19826e-05	0.00013868
0.029	-0.00226677	-0.000426724	-0.0022377	-0.000399815	-1.23854e-05	-0.00033667	-4.10895e-05	0.000111194
0.03	-0.00230945	-0.000362857	-0.00228018	-0.000335527	-1.23931e-05	-0.000220662	-4.02231e-05	0.000124345
0.031	-0.00234841	-0.000354085	-0.00231895	-0.00032636	-1.24087e-05	-0.000185316	-3.93835e-05	0.000106893
0.032	-0.00238357	-0.000347929	-0.00235395	-0.000319835	-1.24321e-05	-0.000155637	-3.85701e-05	9.22385e-05
0.033	-0.00241486	-0.000344441	-0.0023851	-0.000316003	-1.24635e-05	-0.000130694	-3.77823e-05	7.99634e-05
0.034	-0.00244221	-0.000343184	-0.00241233	-0.000314427	-1.25029e-05	-0.000109734	-3.70194e-05	6.96891e-05
0.035	-0.00246557	-0.000343788	-0.0024356	-0.000314737	-1.25504e-05	-9.21245e-05	-3.62806e-05	6.10965e-05
0.036	-0.00248488	-0.000345937	-0.00245484	-0.000316617	-1.26062e-05	-7.73325e-05	-3.55647e-05	5.39174e-05
0.037	-0.0025001	-0.000349362	-0.00247001	-0.000319799	-1.26702e-05	-6.49096e-05	-3.48708e-05	4.7926e-05
0.038	-0.00251117	-0.000353834	-0.00248107	-0.000324053	-1.27426e-05	-5.44788e-05	-3.41976e-05	4.29323e-05
0.039	-0.00251808	-0.000359157	-0.00248798	-0.000329184	-1.28234e-05	-4.57229e-05	-3.35441e-05	3.87767e-05
0.04	-0.00252078	-0.000548408	-0.00249071	-0.000518274	-1.29127e-05	-0.000302506	-3.2909e-05	-0.000101888
0.041	-0.00251925	-0.00054502	-0.00248925	-0.000514744	-1.30105e-05	-0.000283018	-3.2291e-05	-0.000111995
0.042	-0.00251348	-0.000545577	-0.00248356	-0.000515185	-1.31169e-05	-0.000266335	-3.16891e-05	-0.00012022
0.043	-0.00250346	-0.000547461	-0.00247365	-0.000516978	-1.3232e-05	-0.000252332	-3.11019e-05	-0.000127093
0.044	-0.00248917	-0.000550413	-0.0024595	-0.000519863	-1.33558e-05	-0.000240576	-3.05282e-05	-0.000132832
0.045	-0.00247062	-0.000554212	-0.00244112	-0.000523622	-1.34882e-05	-0.000230709	-2.99668e-05	-0.000137619
0.046	-0.00244782	-0.000558673	-0.00241851	-0.000528066	-1.36295e-05	-0.00022243	-2.94164e-05	-0.000141604
0.047	-0.00242078	-0.000563633	-0.00239169	-0.000533035	-1.37796e-05	-0.000215485	-2.88759e-05	-0.000144916
0.048	-0.00238952	-0.000568957	-0.00236068	-0.000538391	-1.39385e-05	-0.000209662	-2.83441e-05	-0.000147662
0.049	-0.00235407	-0.000574525	-0.0023255	-0.000544015	-1.41062e-05	-0.000204784	-2.78198e-05	-0.000149932
0.05	-0.00231446	-0.00016085	-0.00228619	-0.000130405	-1.42828e-05	0.000402569	-2.73019e-05	0.000161538
0.051	-0.00227073	-0.000190764	-0.00224278	-0.000160423	-1.44683e-05	0.000375179	-2.67893e-05	0.000176392
0.052	-0.00222292	-0.000211034	-0.00219533	-0.000180821	-1.46627e-05	0.000351639	-2.62809e-05	0.000188524
0.053	-0.00217108	-0.000228881	-0.00214387	-0.000198818	-1.4866e-05	0.000331865	-2.57757e-05	0.00019875
0.054	-0.00211527	-0.000244623	-0.00208848	-0.000214732	-1.50781e-05	0.000315242	-2.52727e-05	0.00020738
0.055	-0.00205557	-0.000258521	-0.0020292	-0.000228825	-1.52991e-05	0.000301263	-2.47708e-05	0.00021467
0.056	-0.00199202	-0.000270794	-0.00196612	-0.000241313	-1.5529e-05	0.000289507	-2.42692e-05	0.000220836
0.057	-0.00192472	-0.00028162	-0.0018993	-0.000252375	-1.57677e-05	0.000279616	-2.37669e-05	0.000226057
0.058	-0.00185373	-0.000291149	-0.00182883	-0.000262161	-1.60152e-05	0.000271292	-2.32631e-05	0.000230485
0.059	-0.00177916	-0.000299504	-0.0017548	-0.000270793	-1.62715e-05	0.000264284	-2.2757e-05	0.000234247
0.06	-0.00170108	-0.000592709	-0.00167728	-0.000564304	-1.65364e-05	-0.000154	-2.22478e-05	2.32152e-05
0.061	-0.00161961	-0.000583768	-0.0015964	-0.000555676	-1.681e-05	-0.000137906	-2.17347e-05	1.47207e-05
0.062	-0.00153484	-0.000579195	-0.00151224	-0.000551435	-1.70923e-05	-0.000124106	-2.12171e-05	7.91912e-06
0.063	-0.00144688	-0.000575354	-0.00142491	-0.000547943	-1.7383e-05	-0.000112538	-2.06943e-05	2.25181e-06
0.064	-0.00135584	-0.000572032	-0.00133453	-0.000544987	-1.76822e-05	-0.000102831	-2.01658e-05	-2.46727e-06
0.065	-0.00126185	-0.000569054	-0.00124122	-0.000542391	-1.79898e-05	-9.46899e-05	-1.96309e-05	-6.38858e-06
0.066	-0.00116504	-0.000566272	-0.0011451	-0.000540006	-1.83057e-05	-8.78643e-05	-1.90892e-05	-9.63843e-06
0.067	-0.00106551	-0.000563561	-0.0010463	-0.000537707	-1.86297e-05	-8.2145e-05	-1.85403e-05	-1.2323e-05
0.068	-0.000963424	-0.000560814	-0.000944951	-0.000535386	-1.89619e-05	-7.73558e-05	-1.79836e-05	-1.45315e-05
0.069	-0.000858903	-0.000557943	-0.000841189	-0.000532953	-1.9302e-05	-7.33489e-05	-1.74189e-05	-1.6339e-05
0.07	-0.000752093	-0.000250411	-0.000735155	-0.000225863	-1.965e-05	0.000368059	-1.68459e-05	0.000209738
0.071	-0.000643139	-0.000264328	-0.000626996	-0.000240243	-2.00057e-05	0.000348382	-1.62643e-05	0.000220428
0.072	-0.000532191	-0.000269179	-0.000516859	-0.000245568	-2.0369e-05	0.00033156	-1.56738e-05	0.000229196
0.073	-0.000421293	-0.000256313	-0.000407356	-0.000233758	-2.07328e-05	0.000317412	-1.50679e-05	0.000236614
0.074	-0.000315271	-0.000231708	-0.000302862	-0.00021035	-2.10842e-05	0.000305485	-1.44469e-05	0.000242902
0.075	-0.000217003	-0.000197327	-0.000206219	-0.000177273	-2.14202e-05	0.000295416	-1.38112e-05	0.000248244
0.076	-0.000128895	-0.000156123	-0.000119752	-0.000137397	-2.17402e-05	0.000286904	-1.31624e-05	0.000252792
0.077	-5.26232e-05	-0.000110673	-4.507e-05	-9.32341e-05	-2.2046e-05	0.000279697	-1.25036e-05	0.000256673
0.078	1.08267e-05	-6.33077e-05	1.68904e-05	-4.70639e-05	-2.23412e-05	0.000273588	-1.18389e-05	0.000259992
0.079	6.99404e-05	-6.66557e-05	7.45578e-05	-5.15465e-05	-2.26656e-05	0.000268412	-1.11824e-05	0.000262833
0.08	0.000128097	-0.000333474	0.000131276	-0.000319486	-2.30121e-05	-0.000122027	-1.05367e-05	6.46955e-05
0.081	0.000186953	-0.000316826	0.000188692	-0.000303941	-2.33849e-05	-0.000105938	-9.90372e-06	5.63301e-05
0.082	0.000246422	-0.000304421	0.000246719	-0.000292629	-2.37769e-05	-9.21228e-05	-9.28257e-06	4.95671e-05
0.083	0.000306416	-0.000292972	0.000305275	-0.000282267	-2.4183e-05	-8.05414e-05	-8.67245e-06	4.39289e-05
0.084	0.000366849	-0.000282279	0.000364272	-0.000272654	-2.45998e-05	-7.0831e-05	-8.0727e-06	3.92329e-05
0.085	0.000427633	-0.00027218	0.000423627	-0.000263627	-2.50247e-05	-6.26938e-05	-7.48275e-06	3.53284e-05
0.086	0.000488679	-0.000262535	0.000483252	-0.000255049	-2.54561e-05	-5.58796e-05	-6.90216e-06	3.20889e-05
0.087	0.0005499	-0.000253231	0.00054306	-0.000246802	-2.58928e-05	-5.01782e-05	-6.33057e-06	2.9408e-05
0.088	0.000611206	-0.000244173	0.000602965	-0.000238792	-2.63338e-05	-4.54127e-05	-5.7677e-06	2.7196e-05
0.089	0.000672508	-0.00023528	0.000662878	-0.000230938	-2.67784e-05	-4.14348e-05	-5.21336e-06	2.53778e-05
0.09	0.000733715	-0.000120269	0.00072271	-0.000116951	-2.7226e-05	0.000114991	-4.66741e-06	0.000103425
0.091	0.000794738	-0.000117416	0.000782375	-0.000115112	-2.76761e-05	0.000109953	-4.12978e-06	0.000106377
0.092	0.000855486	-0.000112385	0.000841782	-0.00011108	-2.81282e-05	0.000105526	-3.60042e-06	0.0001088
0.093	0.000915869	-0.000106728	0.000900844	-0.000106407	-2.85821e-05	0.000101776	-3.07936e-06	0.000110874
0.094	0.000975798	-0.000100513	0.000959472	-0.000101158	-2.90373e-05	9.85911e-05	-2.56663e-06	0.000112657
0.095	0.00103518	-9.37933e-05	0.00101758	-9.53865e-05	-2.94936e-05	9.58817e-05	-2.06232e-06	0.000114193
0.096	0.00109393	-8.66185e-05	0.00107507	-8.91407e-05	-2.99506e-05	9.35712e-05	-1.56654e-06	0.000115522
0.097	0.00115196	-7.90299e-05	0.00113187	-8.24608e-05	-3.0408e-05	9.15954e-05	-1.07941e-06	0.000116675
0.098	0.00120918	-7.10639e-05	0.00118789	-7.53823e-05	-3.08657e-05	8.99007e-05	-6.01098e-07	0.000117679
0.099	0.0012655	-6.27523e-05	0.00124303	-6.79363e-05	-3.13233e-05	8.84416e-05	-1.31772e-07	0.000118559
0.1	0.00132084	-0.000458748	0.00129722	-0.000464779	-3.17807e-05	-0.000496742	3.28369e-07	-0.000184002
0.101	0.00137511	-0.000428279	0.00135037	-0.000435129	-3.22377e-05	-0.000468637	7.79112e-07	-0.000199448
0.102	0.00142823	-0.000404875	0.0014024	-0.00041252	-3.26941e-05	-0.000444077	1.22023e-06	-0.000211806
0.103	0.00148012	-0.000383479	0.00145322	-0.000391894	-3.31497e-05	-0.000423458	1.65147e-06	-0.000222168
0.104	0.00153069	-0.000363748	0.00150276	-0.000372907	-3.36043e-05	-0.000406143	2.07258e-06	-0.000230856
0.105	0.00157987	-0.000345398	0.00155094	-0.000355276	-3.40577e-05	-0.000391608	2.48329e-06	-0.000238135
0.106	0.00162757	-0.000328193	0.00159768	-0.000338763	-3.45097e-05	-0.000379413	2.88332e-06	-0.000244232
0.107	0.00167373	-0.000311938	0.00164291	-0.000323172	-3.49602e-05	-0.000369185	3.27236e-06	-0.000249333
0.108	0.00171826	-0.000296467	0.00168654	-0.000308338	-3.54088e-05	-0.000360614	3.65013e-06	-0.000253599
0.109	0.0017611	-0.000281646	0.00172852	-0.000294124	-3.58554e-05	-0.000353436	4.0163e-06	-0.000257162
0.11	0.00180217	-0.000136865	0.00176877	-0.000149921	-3.62998e-05	-0.000159579	4.37055e-06	-0.000162572
0.111	0.00184141	-0.000130468	0.00180722	-0.000144071	-3.67417e-05	-0.000163863	4.71257e-06	-0.000159832
0.112	0.00187875	-0.000121571	0.00184381	-0.000135692	-3.7181e-05	-0.000167894	5.04202e-06	-0.000157725
0.113	0.00191413	-0.000112254	0.00187848	-0.000126862	-3.76173e-05	-0.000171318	5.35856e-06	-0.000155933
0.114	0.00194748	-0.000102585	0.00191116	-0.000117647	-3.80505e-05	-0.000174234	5.66187e-06	-0.000154406
0.115	0.00197876	-9.262e-05	0.0019418	-0.000108104	-3.84803e-05	-0.000176724	5.95159e-06	-0.000153105
0.116	0.0020079	-8.24082e-05	0.00197035	-9.82817e-05	-3.89066e-05	-0.000178854	6.2274e-06	-0.000151993
0.117	0.00203485	-7.19938e-05	0.00199676	-8.82237e-05	-3.93291e-05	-0.000180683	6.48894e-06	-0.000151043
0.118	0.00205956	-6.14156e-05	0.00202097	-7.79687e-05	-3.97475e-05	-0.000182258	6.73589e-06	-0.000150231
0.119	0.002082	-5.07085e-05	0.00204294	-6.7551e-05	-4.01619e-05	-0.000183621	6.9679e-06	-0.000149535
0.12	0.0021021	0.000300511	0.00206262	0.000283415	-4.05718e-05	0.000306008	7.18464e-06	0.000105983
0.121	0.00211984	0.000291939	0.00207998	0.000274622	-4.09772e-05	0.000280144	7.38578e-06	0.000119872
0.122	0.00213518	0.000290921	0.00209499	0.000273416	-4.13778e-05	0.000257578	7.57098e-06	0.000131232
0.123	0.00214809	0.000291817	0.0021076	0.000274159	-4.17735e-05	0.00023856	7.73994e-06	0.000140791
0.124	0.00215852	0.000294307	0.00211779	0.000276531	-4.21642e-05	0.000222528	7.89234e-06	0.000148832
0.125	0.00216647	0.000298114	0.00212553	0.000280254	-4.25496e-05	0.000209005	8.02787e-06	0.000155595
0.126	0.0021719	0.000303006	0.00213081	0.000285098	-4.29295e-05	0.000197592	8.14623e-06	0.000161283
0.127	0.00217479	0.000308785	0.00213359	0.000290863	-4.33039e-05	0.000187952	8.24712e-06	0.000166066
0.128	0.00217514	0.000315282	0.00213387	0.000297381	-4.36725e-05	0.000179803	8.33029e-06	0.000170087
0.129	0.00217292	0.000322354	0.00213163	0.00030451	-4.40353e-05	0.000172907	8.39544e-06	0.000173465
0.13	0.00216813	1.6113e-06	0.00212686	-1.61447e-05	-4.43919e-05	-0.000307696	8.44233e-06	-7.03294e-05
0.131	0.00216077	2.68861e-05	0.00211956	9.25643e-06	-4.47424e-05	-0.000288701	8.47071e-06	-8.09164e-05
0.132	0.00215082	4.66115e-05	0.00210973	2.91433e-05	-4.50864e-05	-0.000271981	8.48036e-06	-8.94945e-05
0.133	0.0021383	6.46809e-05	0.00209737	4.74091e-05	-4.5424e-05	-0.000257956	8.47105e-06	-9.67205e-05
0.134	0.00212321	8.13162e-05	0.00208249	6.42759e-05	-4.57549e-05	-0.000246199	8.44259e-06	-0.000102809
0.135	0.00210557	9.67053e-05	0.00206509	7.99311e-05	-4.6079e-05	-0.00023635	8.39479e-06	-0.000107941
0.136	0.00208537	0.000111004	0.00204519	9.45311e-05	-4.63962e-05	-0.000228106	8.32748e-06	-0.000112272
0.137	0.00206265	0.000124343	0.00202281	0.000108205	-4.67064e-05	-0.000221212	8.24052e-06	-0.000115929
0.138	0.00203742	0.000136829	0.00199797	0.000121061	-4.70094e-05	-0.000215455	8.13377e-06	-0.000119022
0.139	0.00200971	0.000148552	0.00197069	0.000133187	-4.73052e-05	-0.000210653	8.00712e-06	-0.000121642
0.14	0.00197954	0.000371935	0.001941	0.000357012	-4.75936e-05	9.99089e-05	7.86047e-06	3.53673e-05
0.141	0.00194696	0.000370414	0.00190893	0.000355963	-4.78746e-05	8.77832e-05	7.69376e-06	4.18317e-05
0.142	0.00191198	0.000372751	0.00187452	0.000358804	-4.8148e-05	7.69884e-05	7.50693e-06	4.70474e-05
0.143	0.00187466	0.000375732	0.00183781	0.000362323	-4.84138e-05	6.78634e-05	7.29994e-06	5.14104e-05
0.144	0.00183503	0.000379207	0.00179884	0.000366368	-4.86719e-05	6.01477e-05	7.0728e-06	5.50519e-05
0.145	0.00179315	0.000383041	0.00175765	0.000370805	-4.89223e-05	5.36172e-05	6.8255e-06	5.80851e-05
0.146	0.00174906	0.000387121	0.00171429	0.00037552	-4.91648e-05	4.80833e-05	6.5581e-06	6.06054e-05
0.147	0.00170281	0.000391353	0.00166883	0.000380418	-4.93995e-05	4.33875e-05	6.27064e-06	6.26928e-05
0.148	0.00165446	0.000395653	0.0016213	0.000385415	-4.96262e-05	3.93967e-05	5.9632e-06	6.44148e-05
0.149	0.00160408	0.000399952	0.00157178	0.000390442	-4.9845e-05	3.59987e-05	5.63589e-06	6.58279e-05
0.15	0.00155172	0.000240936	0.00152032	0.00023218	-5.00558e-05	-0.000203052	5.28885e-06	-5.56912e-05
0.151	0.00149744	0.000253861	0.00146699	0.000245893	-5.02586e-05	-0.000193634	4.92221e-06	-6.11984e-05
0.152	0.00144133	0.000263611	0.00141185	0.00025646	-5.04533e-05	-0.000185319	4.53617e-06	-6.57195e-05
0.153	0.00138344	0.000272255	0.00135499	0.000265948	-5.064e-05	-0.000178362	4.13091e-06	-6.95651e-05
0.154	0.00132386	0.000279904	0.00129646	0.00027447	-5.08186e-05	-0.000172552	3.70668e-06	-7.28412e-05
0.155	0.00126266	0.000286654	0.00123636	0.00028212	-5.09891e-05	-0.000167706	3.26372e-06	-7.56399e-05
0.156	0.00119992	0.000292584	0.00117475	0.000288977	-5.11516e-05	-0.00016367	2.8023e-06	-7.80384e-05
0.157	0.00113573	0.000297763	0.00111172	0.000295108	-5.13061e-05	-0.000160317	2.32273e-06	-8.01016e-05
0.158	0.00107017	0.000302245	0.00104736	0.000300568	-5.14525e-05	-0.000157537	1.82533e-06	-8.18841e-05
0.159	0.00100332	0.00030608	0.000981744	0.000305405	-5.1591e-05	-0.000155238	1.31046e-06	-8.34319e-05
0.16	0.000935274	0.000348445	0.000914966	0.000348797	-5.17215e-05	-9.67783e-05	7.78479e-07	-5.54016e-05
0.161	0.000866127	0.000348934	0.000847115	0.000350334	-5.18441e-05	-9.8065e-05	2.29801e-07	-5.50447e-05
0.162	0.00079597	0.000349654	0.000778285	0.000352124	-5.19589e-05	-9.92995e-05	-3.35156e-07	-5.48349e-05
0.163	0.000724898	0.000350071	0.000708568	0.000353632	-5.20658e-05	-0.000100378	-9.15944e-07	-5.47112e-05
0.164	0.000653008	0.000350171	0.000638061	0.000354843	-5.21651e-05	-0.000101323	-1.51209e-06	-5.46617e-05
0.165	0.000580397	0.000349943	0.00056686	0.000355744	-5.22568e-05	-0.000102156	-2.12311e-06	-5.46756e-05
0.166	0.000507166	0.000349376	0.000495064	0.000356326	-5.23408e-05	-0.000102895	-2.74848e-06	-5.47437e-05
0.167	0.000433416	0.000348465	0.000422772	0.00035658	-5.24174e-05	-0.000103554	-3.38765e-06	-5.48583e-05
0.168	0.000359247	0.000345315	0.000350086	0.000354612	-5.24867e-05	-0.000104145	-4.04008e-06	-5.50129e-05
0.169	0.000286265	0.000331856	0.00027883	0.000342573	-5.25501e-05	-0.00010468	-4.70807e-06	-5.52035e-05
0.17	0.000217484	0.000100067	0.000211795	0.000112216	-5.26188e-05	-0.000411046	-5.39151e-06	-0.000214308
0.171	0.000154748	8.59164e-05	0.000150787	9.94936e-05	-5.26954e-05	-0.000396286	-6.08959e-06	-0.000222983
0.172	9.9548e-05	6.42558e-05	9.7243e-05	7.91953e-05	-5.27811e-05	-0.00038323	-6.80053e-06	-0.000230071
0.173	5.28696e-05	3.95337e-05	5.21086e-05	5.57283e-05	-5.2875e-05	-0.000372291	-7.52175e-06	-0.000236098
0.174	1.52365e-05	1.34067e-05	1.58798e-05	3.07202e-05	-5.29746e-05	-0.000363137	-8.25011e-06	-0.00024123
0.175	-1.32429e-05	5.42774e-06	-1.13523e-05	2.37056e-05	-5.30766e-05	-0.000355481	-8.9821e-06	-0.000245605
0.176	-4.57188e-05	3.61525e-06	-3.63519e-05	2.90486e-05	-5.31378e-05	-0.000349072	-9.75038e-06	-0.00024936
0.177	-7.66632e-05	2.66544e-06	-5.98784e-05	3.51923e-05	-5.31859e-05	-0.000343708	-1.0504e-05	-0.00025257
0.178	-0.000107145	3.1478e-07	-8.2989e-05	3.98836e-05	-5.32192e-05	-0.000339232	-1.12408e-05	-0.000255321
0.179	-0.000137121	-2.5491e-06	-0.000105648	4.40059e-05	-5.32406e-05	-0.000335503	-1.19629e-05	-0.000257686
0.18	-0.000166553	7.93757e-06	-0.000127822	6.14191e-05	-5.32524e-05	-0.000312509	-1.26717e-05	-0.000249394
0.181	-0.0001954	3.47249e-06	-0.000149478	6.38124e-05	-5.3256e-05	-0.000310915	-1.33683e-05	-0.000250607
0.182	-0.000223622	-1.02516e-06	-0.000170583	6.60998e-05	-5.32525e-05	-0.000309656	-1.40537e-05	-0.000251699
0.183	-0.000251181	-5.72488e-06	-0.000191107	6.8105e-05	-5.32428e-05	-0.00030863	-1.47283e-05	-0.000252667
0.184	-0.000278039	-1.05976e-05	-0.000211017	6.98496e-05	-5.32274e-05	-0.000307799	-1.53924e-05	-0.000253529
0.185	-0.000304157	-1.56171e-05	-0.000230286	7.13522e-05	-5.3207e-05	-0.000307132	-1.60464e-05	-0.000254302
0.186	-0.000329499	-2.07598e-05	-0.000248884	7.26288e-05	-5.31821e-05	-0.000306602	-1.66901e-05	-0.000255
0.187	-0.00035403	-2.60045e-05	-0.000266784	7.36931e-05	-5.31531e-05	-0.000306186	-1.73237e-05	-0.000255633
0.188	-0.000377715	-3.13318e-05	-0.000283958	7.4557e-05	-5.31207e-05	-0.000305866	-1.7947e-05	-0.000256211
0.189	-0.00040052	-3.6724e-05	-0.000300381	7.52309e-05	-5.30852e-05	-0.000305627	-1.85598e-05	-0.000256743
0.19	-0.000422414	0.000352084	-0.000316028	0.000470039	-5.30471e-05	0.000263138	-1.91619e-05	3.807e-05
0.191	-0.000443367	0.000323708	-0.000330875	0.000447457	-5.30067e-05	0.000234629	-1.97531e-05	5.31338e-05
0.192	-0.000463349	0.000304375	-0.0003449	0.000433776	-5.29644e-05	0.000209598	-2.03332e-05	6.53643e-05
0.193	-0.000482334	0.000287236	-0.00035808	0.00042214	-5.29205e-05	0.000188524	-2.09018e-05	7.56067e-05
0.194	-0.000500296	0.000271956	-0.000370397	0.000412208	-5.2875e-05	0.000170785	-2.14587e-05	8.41746e-05
0.195	-0.000517211	0.000258248	-0.00038183	0.00040369	-5.28282e-05	0.00015585	-2.20036e-05	9.13366e-05
0.196	-0.000533057	0.000245874	-0.000392362	0.000396341	-5.27802e-05	0.000143272	-2.25362e-05	9.73182e-05
0.197	-0.000547812	0.000234635	-0.000401976	0.000389959	-5.27309e-05	0.000132673	-2.30563e-05	0.000102309
0.198	-0.000561457	0.000224363	-0.000410656	0.000384373	-5.26806e-05	0.00012374	-2.35635e-05	0.000106469
0.199	-0.000573975	0.00021492	-0.00041839	0.000379439	-5.26292e-05	0.000116207	-2.40576e-05	0.000109931
0.2	-0.000585347	2.68526e-05	-0.000425163	0.000195662	-5.25767e-05	-0.000149491	-2.45383e-05	-2.19126e-05
0.201	-0.00059556	2.85036e-05	-0.000430965	0.000201461	-5.25233e-05	-0.000141718	-2.50053e-05	-2.65775e-05
0.202	-0.0006046	2.72484e-05	-0.000435786	0.000204165	-5.24691e-05	-0.000134814	-2.54585e-05	-3.03755e-05
0.203	-0.000612454	2.54605e-05	-0.000439618	0.000206145	-5.24141e-05	-0.000129032	-2.58974e-05	-3.35994e-05
0.204	-0.000619112	2.32452e-05	-0.000442453	0.000207504	-5.23584e-05	-0.000124195	-2.63218e-05	-3.63378e-05
0.205	-0.000624565	2.0693e-05	-0.000444286	0.000208328	-5.23024e-05	-0.000120152	-2.67316e-05	-3.86668e-05
0.206	-0.000628806	1.78816e-05	-0.000445112	0.000208692	-5.2246e-05	-0.000116776	-2.71265e-05	-4.06504e-05
0.207	-0.000631828	1.48771e-05	-0.00044493	0.000208659	-5.21896e-05	-0.00011396	-2.75063e-05	-4.23421e-05
0.208	-0.000633628	1.1736e-05	-0.000443738	0.000208283	-5.21333e-05	-0.000111615	-2.78708e-05	-4.37873e-05
0.209	-0.000634205	8.50682e-06	-0.000441537	0.00020761	-5.20774e-05	-0.000109666	-2.82197e-05	-4.50238e-05
0.21	-0.000633557	-0.000126374	-0.000438328	7.50417e-05	-5.20219e-05	-0.000298084	-2.85529e-05	-0.000144795
0.211	-0.000631686	-0.000122357	-0.000434115	8.11931e-05	-5.19672e-05	-0.000287245	-2.88703e-05	-0.000150929
0.212	-0.000628595	-0.000120991	-0.000428903	8.44788e-05	-5.19133e-05	-0.000277796	-2.91717e-05	-0.000155937
0.213	-0.00062429	-0.000120315	-0.000422697	8.68591e-05	-5.18605e-05	-0.000269872	-2.9457e-05	-0.000160164
0.214	-0.000618778	-0.000120189	-0.000415507	8.84732e-05	-5.18089e-05	-0.00026323	-2.97259e-05	-0.000163734
0.215	-0.000612067	-0.000120494	-0.000407342	8.9439e-05	-5.17585e-05	-0.000257666	-2.99786e-05	-0.00016675
0.216	-0.000604168	-0.00012113	-0.000398212	8.98568e-05	-5.17095e-05	-0.000253008	-3.02147e-05	-0.000169297
0.217	-0.000595093	-0.000122012	-0.00038813	8.98113e-05	-5.16621e-05	-0.000249112	-3.04344e-05	-0.00017145
0.218	-0.000584856	-0.000123068	-0.00037711	8.93749e-05	-5.16162e-05	-0.000245855	-3.06374e-05	-0.000173269
0.219	-0.000573473	-0.000124237	-0.000365167	8.86091e-05	-5.1572e-05	-0.000243137	-3.08238e-05	-0.000174807
0.22	-0.000560962	-0.000119564	-0.000352319	9.34705e-05	-5.15295e-05	-0.000232357	-3.09936e-05	-0.000171684
0.221	-0.000547341	-0.000121145	-0.000338582	9.18602e-05	-5.14888e-05	-0.000230894	-3.11466e-05	-0.000172546
0.222	-0.000532631	-0.000122579	-0.000323978	9.01843e-05	-5.145e-05	-0.000229701	-3.1283e-05	-0.000173284
0.223	-0.000516854	-0.000123926	-0.000308526	8.83809e-05	-5.14133e-05	-0.000228716	-3.14027e-05	-0.000173906
0.224	-0.000500034	-0.000125166	-0.00029225	8.64732e-05	-5.13786e-05	-0.000227906	-3.15058e-05	-0.000174431
0.225	-0.000482196	-0.00012628	-0.000275173	8.44816e-05	-5.13461e-05	-0.000227243	-3.15922e-05	-0.000174871
0.226	-0.000463367	-0.000127252	-0.000257321	8.24239e-05	-5.13159e-05	-0.000226704	-3.16622e-05	-0.000175241
0.227	-0.000443575	-0.000128069	-0.000238718	8.03156e-05	-5.1288e-05	-0.000226269	-3.17156e-05	-0.000175548
0.228	-0.00042285	-0.000128718	-0.000219394	7.81705e-05	-5.12626e-05	-0.00022592	-3.17527e-05	-0.000175802
0.229	-0.000401223	-0.00012919	-0.000199376	7.60008e-05	-5.12397e-05	-0.000225644	-3.17735e-05	-0.000176011
0.23	-0.000378727	0.000154899	-0.000178694	0.000358266	-5.12195e-05	0.0001847	-3.17781e-05	3.68357e-05
0.231	-0.000355395	0.000138381	-0.000157381	0.000339652	-5.1202e-05	0.000164188	-3.17667e-05	4.79023e-05
0.232	-0.000331263	0.000128524	-0.000135466	0.000327505	-5.11873e-05	0.000146244	-3.17394e-05	5.692e-05
0.233	-0.000306367	0.000120457	-0.000112985	0.00031696	-5.11755e-05	0.000131142	-3.16965e-05	6.45116e-05
0.234	-0.000280745	0.000113931	-8.99705e-05	0.000307771	-5.11665e-05	0.000118432	-3.1638e-05	7.0904e-05
0.235	-0.000254437	0.000108738	-6.6458e-05	0.000299732	-5.11605e-05	0.000107732	-3.15642e-05	7.62898e-05
0.236	-0.00022748	0.000104698	-4.24835e-05	0.000292669	-5.11575e-05	9.87213e-05	-3.14753e-05	8.08307e-05
0.237	-0.000199918	0.000101665	-1.80838e-05	0.000286438	-5.11576e-05	9.1131e-05	-3.13715e-05	8.46628e-05
0.238	-0.000171791	9.95104e-05	6.70347e-06	0.000280916	-5.11607e-05	8.47346e-05	-3.1253e-05	8.79001e-05
0.239	-0.000143014	9.65111e-05	3.26225e-05	0.000275037	-5.11677e-05	7.93417e-05	-3.11269e-05	9.06352e-05
0.24	-0.000113774	-6.45015e-05	5.87488e-05	0.000110858	-5.11766e-05	-0.000156465	-3.09837e-05	-2.71765e-05
0.241	-8.41014e-05	-5.60877e-05	8.5121e-05	0.000115965	-5.11888e-05	-0.000148615	-3.08255e-05	-3.15166e-05
0.242	-5.40341e-05	-5.02528e-05	0.00011175	0.000118362	-5.1204e-05	-0.000141681	-3.06534e-05	-3.49855e-05
0.243	-2.36229e-05	-4.48315e-05	0.000138564	0.000120192	-5.12222e-05	-0.000135866	-3.04673e-05	-3.78814e-05
0.244	7.08548e-06	-3.97158e-05	0.000165521	0.000121569	-5.12436e-05	-0.000130992	-3.02678e-05	-4.02942e-05
0.245	3.82674e-05	-3.46321e-05	0.000192613	0.000122583	-5.12718e-05	-0.00012691	-3.00539e-05	-4.22993e-05
0.246	6.9379e-05	-3.00287e-05	0.000219722	0.000123207	-5.12985e-05	-0.000123494	-2.98294e-05	-4.3962e-05
0.247	0.000100689	-2.53848e-05	0.000246852	0.000123701	-5.13289e-05	-0.000120637	-2.95922e-05	-4.53349e-05
0.248	0.000132104	-2.08155e-05	0.000273953	0.000123993	-5.13624e-05	-0.00011825	-2.93433e-05	-4.64639e-05
0.249	0.000163574	-1.62654e-05	0.000300982	0.000124142	-5.1399e-05	-0.000116258	-2.9083e-05	-4.73871e-05
0.25	0.000195052	8.77618e-05	0.000327894	0.000223669	-5.14388e-05	2.89691e-05	-2.88117e-05	2.6437e-05
0.251	0.000226488	8.67818e-05	0.000354646	0.000218056	-5.14818e-05	2.31e-05	-2.85298e-05	2.97507e-05
0.252	0.000257834	8.79481e-05	0.000381195	0.000214482	-5.15281e-05	1.79247e-05	-2.82379e-05	3.24656e-05
0.253	0.000289039	8.97429e-05	0.000407496	0.000211435	-5.15776e-05	1.3558e-05	-2.79363e-05	3.47773e-05
0.254	0.000320054	9.20904e-05	0.000433507	0.000208844	-5.16303e-05	9.87123e-06	-2.76255e-05	3.67502e-05
0.255	0.000350831	9.49251e-05	0.000459184	0.000206651	-5.16863e-05	6.75606e-06	-2.73059e-05	3.84388e-05
0.256	0.00038132	9.81909e-05	0.000484485	0.000204804	-5.17454e-05	4.12135e-06	-2.6978e-05	3.9889e-05
0.257	0.000411472	0.000101839	0.000509366	0.000203262	-5.18076e-05	1.8905e-06	-2.66423e-05	4.11391e-05
0.258	0.00044124	0.000105829	0.000533787	0.000201989	-5.18728e-05	-8.52554e-10	-2.62993e-05	4.22215e-05
0.259	0.000470575	0.000110123	0.000557705	0.000200955	-5.1941e-05	-1.60682e-06	-2.59494e-05	4.31632e-05
0.26	0.000499429	9.43185e-05	0.000581079	0.00017976	-5.20119e-05	-3.23992e-05	-2.55931e-05	2.87013e-05
0.261	0.000527757	0.00010025	0.00060387	0.00018025	-5.20857e-05	-3.20744e-05	-2.52308e-05	2.86247e-05
0.262	0.000555512	0.000105997	0.000626037	0.000180508	-5.2162e-05	-3.17724e-05	-2.48632e-05	2.86118e-05
0.263	0.000582648	0.000111827	0.000647541	0.000180809	-5.2241e-05	-3.1534e-05	-2.44906e-05	2.86335e-05
0.264	0.000609122	0.000117739	0.000668344	0.000181156	-5.23224e-05	-3.13494e-05	-2.41136e-05	2.86845e-05
0.265	0.00063489	0.000123731	0.00068841	0.000181554	-5.24063e-05	-3.12098e-05	-2.37327e-05	2.87602e-05
0.266	0.000659908	0.000129798	0.000707701	0.000182004	-5.24926e-05	-3.11082e-05	-2.33484e-05	2.88568e-05
0.267	0.000684137	0.000135936	0.000726183	0.000182509	-5.25812e-05	-3.10385e-05	-2.29612e-05	2.89709e-05
0.268	0.000707534	0.00014214	0.00074382	0.000183068	-5.2672e-05	-3.09956e-05	-2.25715e-05	2.90996e-05
0.269	0.000730061	0.000148405	0.000760581	0.000183682	-5.27651e-05	-3.09754e-05	-2.218e-05	2.92407e-05
0.27	0.000751679	0.000217431	0.000776432	0.000247066	-5.28602e-05	5.96103e-05	-2.1787e-05	7.64464e-05
0.271	0.000772352	0.000220343	0.000791343	0.000244336	-5.29575e-05	5.5001e-05	-2.13932e-05	7.90671e-05
0.272	0.000792043	0.000224545	0.000805284	0.000242909	-5.30568e-05	5.09747e-05	-2.0999e-05	8.12503e-05
0.273	0.000810718	0.000229131	0.000818228	0.000241884	-5.3158e-05	4.75725e-05	-2.06049e-05	8.31185e-05
0.274	0.000828344	0.000234036	0.000830147	0.000241205	-5.3261e-05	4.46955e-05	-2.02114e-05	8.47211e-05
0.275	0.000844889	0.000239206	0.000841015	0.000240821	-5.33658e-05	4.226e-05	-1.98191e-05	8.61e-05
0.276	0.000860323	0.000244594	0.000850809	0.000240691	-5.34723e-05	4.01956e-05	-1.94284e-05	8.72907e-05
0.277	0.000874618	0.000250157	0.000859506	0.000240779	-5.35804e-05	3.84432e-05	-1.90398e-05	8.83226e-05
0.278	0.000887746	0.00025586	0.000867085	0.000241055	-5.36899e-05	3.6953e-05	-1.86538e-05	8.92207e-05
0.279	0.000899683	0.00026167	0.000873526	0.000241492	-5.38008e-05	3.56832e-05	-1.82709e-05	9.00057e-05
0.28	0.000910404	0.000205564	0.000878812	0.00018007	-5.3913e-05	-5.5013e-05	-1.78916e-05	4.41445e-05
0.281	0.000919888	0.000214857	0.000882926	0.000184115	-5.40263e-05	-5.14006e-05	-1.75163e-05	4.23174e-05
0.282	0.000928115	0.000223013	0.000885854	0.000187092	-5.41407e-05	-4.82426e-05	-1.71456e-05	4.0862e-05
0.283	0.000935065	0.000230832	0.000887582	0.000189808	-5.42561e-05	-4.56029e-05	-1.67798e-05	3.96652e-05
0.284	0.000940724	0.000238351	0.000888101	0.000192304	-5.43723e-05	-4.33998e-05	-1.64194e-05	3.8686e-05
0.285	0.000945076	0.000245599	0.0008874	0.000194615	-5.44892e-05	-4.1564e-05	-1.60649e-05	3.7889e-05
0.286	0.000948108	0.000252601	0.000885471	0.000196769	-5.46068e-05	-4.00368e-05	-1.57166e-05	3.72444e-05
0.287	0.00094981	0.000259373	0.00088231	0.00019879	-5.4725e-05	-3.87693e-05	-1.53751e-05	3.67273e-05
0.288	0.000950173	0.000265931	0.000877911	0.000200695	-5.48437e-05	-3.77202e-05	-1.50407e-05	3.63166e-05
0.289	0.00094919	0.000272284	0.000872273	0.0002025	-5.49627e-05	-3.68548e-05	-1.47138e-05	3.59946e-05
0.29	0.000946856	-2.52288e-05	0.000865396	-9.94503e-05	-5.5082e-05	-0.000474983	-1.43948e-05	-0.000192212
0.291	0.000943169	-3.07308e-06	0.00085728	-8.16209e-05	-5.52015e-05	-0.000452567	-1.40841e-05	-0.000204512
0.292	0.000938127	1.34192e-05	0.000847929	-6.9338e-05	-5.53212e-05	-0.000432806	-1.3782e-05	-0.000214414
0.293	0.000931731	2.80276e-05	0.000837349	-5.88184e-05	-5.54408e-05	-0.000416195	-1.34889e-05	-0.000222728
0.294	0.000923985	4.10194e-05	0.000825546	-4.97909e-05	-5.55604e-05	-0.000402235	-1.32052e-05	-0.000229704
0.295	0.000914894	5.26202e-05	0.000812529	-4.20262e-05	-5.56798e-05	-0.000390506	-1.29311e-05	-0.000235555
0.296	0.000904464	6.30191e-05	0.00079831	-3.53318e-05	-5.5799e-05	-0.000380654	-1.2667e-05	-0.000240461
0.297	0.000892705	7.23741e-05	0.0007829	-2.95463e-05	-5.59178e-05	-0.000372381	-1.24132e-05	-0.000244572
0.298	0.000879627	8.08169e-05	0.000766314	-2.45346e-05	-5.60362e-05	-0.000365438	-1.217e-05	-0.000248016
0.299	0.000865245	8.84578e-05	0.000748568	-2.01834e-05	-5.6154e-05	-0.000359612	-1.19376e-05	-0.000250899
0.3	0.000849573	0.000395435	0.000729681	0.000283634	-5.62713e-05	7.80034e-05	-1.17162e-05	-2.85639e-05
0.301	0.000832627	0.000384724	0.000709672	0.000269925	-5.63878e-05	6.04948e-05	-1.15062e-05	-1.86886e-05
0.302	0.000814428	0.000379907	0.000688562	0.000262259	-5.65036e-05	4.48378e-05	-1.13077e-05	-1.07404e-05
0.303	0.000794995	0.000376246	0.000666376	0.0002559	-5.66185e-05	3.16485e-05	-1.1121e-05	-4.04364e-06
0.304	0.000774352	0.000373521	0.000643138	0.000250631	-5.67324e-05	2.05402e-05	-1.09461e-05	1.59632e-06
0.305	0.000752523	0.000371543	0.000618875	0.000246266	-5.68454e-05	1.1182e-05	-1.07834e-05	6.34659e-06
0.306	0.000729535	0.000370155	0.000593615	0.000242647	-5.69573e-05	3.29543e-06	-1.06329e-05	1.03478e-05
0.307	0.000705416	0.00036922	0.000567388	0.000239642	-5.7068e-05	-3.35357e-06	-1.04948e-05	1.3718e-05
0.308	0.000680196	0.000368627	0.000540226	0.00023714	-5.71775e-05	-8.96184e-06	-1.03692e-05	1.65567e-05
0.309	0.000653907	0.000368278	0.000512162	0.000235044	-5.72857e-05	-1.36949e-05	-1.02562e-05	1.89474e-05
0.31	0.000626583	0.000498834	0.000483231	0.000364008	-5.73925e-05	0.000171297	-1.01559e-05	0.000119129
0.311	0.000598257	0.000491614	0.000453468	0.000355369	-5.7498e-05	0.000158317	-1.00683e-05	0.000125943
0.312	0.000568968	0.000486962	0.000422911	0.000349463	-5.7602e-05	0.000147085	-9.99346e-06	0.000131581
0.313	0.000538754	0.000483029	0.000391599	0.000344442	-5.77045e-05	0.000137621	-9.93146e-06	0.000136322
0.314	0.000507653	0.000479661	0.000359572	0.000340152	-5.78055e-05	0.000129647	-9.88229e-06	0.000140307
0.315	0.000475708	0.000476723	0.000326872	0.000336458	-5.79048e-05	0.000122926	-9.84593e-06	0.000143654
0.316	0.000442961	0.000474105	0.00029354	0.00033325	-5.80025e-05	0.000117259	-9.82237e-06	0.000146464
0.317	0.000409455	0.000471711	0.000259622	0.000330433	-5.80985e-05	0.000112478	-9.81155e-06	0.000148822
0.318	0.000375237	0.000468251	0.000225161	0.000326717	-5.81927e-05	0.000108441	-9.81341e-06	0.000150799
0.319	0.000340542	0.000462513	0.000191331	0.000321824	-5.82882e-05	0.000105032	-9.83486e-06	0.000152451
0.32	0.000305556	0.0003854	0.000158993	0.000247339	-5.83845e-05	2.27974e-06	-9.88e-06	0.000101943
0.321	0.000270454	0.000378703	0.000128906	0.000245627	-5.84818e-05	4.93391e-06	-9.95051e-06	0.000100383
0.322	0.000235385	0.000368582	0.000101655	0.000243287	-5.858e-05	7.29591e-06	-1.00463e-05	9.90946e-05
0.323	0.00020083	0.000353641	7.77173e-05	0.00023892	-5.86703e-05	9.27118e-06	-1.01631e-05	9.79911e-05
0.324	0.000168245	0.000335819	5.75507e-05	0.000233475	-5.87633e-05	1.09228e-05	-1.02913e-05	9.7047e-05
0.325	0.000138408	0.000315965	4.13628e-05	0.000227231	-5.88609e-05	1.23035e-05	-1.04257e-05	9.62371e-05
0.326	0.00011195	0.000295098	2.92034e-05	0.000220628	-5.89648e-05	1.3456e-05	-1.0562e-05	9.55419e-05
0.327	8.92736e-05	0.000274077	2.09712e-05	0.000214024	-5.90753e-05	1.44156e-05	-1.06967e-05	9.49447e-05
0.328	7.05721e-05	0.000253631	1.64368e-05	0.000207721	-5.91913e-05	1.52115e-05	-1.08276e-05	9.44319e-05
0.329	5.58596e-05	0.000234353	1.5268e-05	0.000201964	-5.93105e-05	1.58683e-05	-1.09531e-05	9.39918e-05
0.33	4.49987e-05	-0.000324643	1.70548e-05	-0.000344432	-5.94305e-05	-0.000766057	-1.10722e-05	-0.000312857
0.331	3.77319e-05	-0.000312007	2.13345e-05	-0.000320275	-5.95486e-05	-0.00072697	-1.11845e-05	-0.000334928
0.332	3.37115e-05	-0.000306411	2.76155e-05	-0.000304403	-5.96629e-05	-0.000692372	-1.12899e-05	-0.000352604
0.333	3.25273e-05	-0.000301563	3.53983e-05	-0.000290615	-5.97717e-05	-0.000663284	-1.13888e-05	-0.000367485
0.334	3.37322e-05	-0.00029697	4.41947e-05	-0.00027846	-5.98746e-05	-0.000638825	-1.14817e-05	-0.000380014
0.335	3.68637e-05	-0.000292295	5.35441e-05	-0.000267599	-5.99712e-05	-0.000618261	-1.15692e-05	-0.000390563
0.336	4.14636e-05	-0.000287729	6.30278e-05	-0.000258183	-6.00623e-05	-0.000600973	-1.16522e-05	-0.000399446
0.337	4.71498e-05	-0.00028342	7.26232e-05	-0.000250001	-6.01489e-05	-0.000586441	-1.17341e-05	-0.000406926
0.338	5.35475e-05	-0.00027935	8.22182e-05	-0.000242773	-6.02317e-05	-0.000574229	-1.18165e-05	-0.000413228
0.339	6.03192e-05	-0.000275507	9.17477e-05	-0.000236214	-6.03115e-05	-0.000563968	-1.19009e-05	-0.000418539
0.34	6.71642e-05	9.67516e-05	0.000101151	0.000138601	-6.03884e-05	-2.47247e-05	-1.19881e-05	-0.000147451
0.341	7.38595e-05	7.80118e-05	0.000110382	0.000122347	-6.04623e-05	-4.36334e-05	-1.20785e-05	-0.000136462
0.342	8.04408e-05	6.74247e-05	0.000119432	0.000114178	-6.05337e-05	-6.08267e-05	-1.21706e-05	-0.000127854
0.343	8.68727e-05	5.83927e-05	0.000128284	0.000107515	-6.06029e-05	-7.53029e-05	-1.22637e-05	-0.000120621
0.344	9.31443e-05	5.06863e-05	0.000136924	0.000102125	-6.06701e-05	-8.74929e-05	-1.23574e-05	-0.000114547
0.345	9.9245e-05	4.41047e-05	0.000145339	9.78041e-05	-6.07358e-05	-9.77597e-05	-1.24512e-05	-0.000109446
0.346	0.000105164	3.8479e-05	0.000153514	9.43813e-05	-6.08001e-05	-0.000106409	-1.25447e-05	-0.000105164
0.347	0.000110892	3.36674e-05	0.000161437	9.17116e-05	-6.08634e-05	-0.000113697	-1.26377e-05	-0.00010157
0.348	0.000116418	2.95505e-05	0.000169094	8.96729e-05	-6.09258e-05	-0.000119841	-1.27299e-05	-9.85545e-05
0.349	0.000121733	2.60276e-05	0.000176473	8.81619e-05	-6.09876e-05	-0.000125022	-1.28212e-05	-9.60261e-05
0.35	0.000126826	1.44299e-05	0.000183562	7.85064e-05	-6.1049e-05	-0.000141782	-1.29116e-05	-0.000100342
0.351	0.000131689	1.23337e-05	0.000190349	7.82827e-05	-6.11101e-05	-0.000144855	-1.30009e-05	-9.89082e-05
0.352	0.000136312	1.04362e-05	0.000196822	7.81853e-05	-6.1171e-05	-0.000147428	-1.30893e-05	-9.76976e-05
0.353	0.000140685	8.8164e-06	0.000202972	7.82914e-05	-6.12319e-05	-0.000149606	-1.31766e-05	-9.66863e-05
0.354	0.000144799	7.43837e-06	0.000208786	7.8564e-05	-6.12927e-05	-0.000151452	-1.32628e-05	-9.58424e-05
0.355	0.000148644	6.27147e-06	0.000214255	7.89712e-05	-6.13533e-05	-0.000153018	-1.33481e-05	-9.51392e-05
0.356	0.000152214	5.2896e-06	0.000219369	7.9486e-05	-6.14139e-05	-0.00015435	-1.34325e-05	-9.45542e-05
0.357	0.000155497	4.47047e-06	0.00022412	8.00854e-05	-6.14742e-05	-0.000155485	-1.35159e-05	-9.40685e-05
0.358	0.000158488	3.795e-06	0.000228499	8.07495e-05	-6.15342e-05	-0.000156453	-1.35986e-05	-9.36663e-05
0.359	0.000161179	3.24688e-06	0.000232497	8.14614e-05	-6.15938e-05	-0.000157282	-1.36805e-05	-9.33343e-05
0.36	0.000163561	0.000114734	0.000236107	0.000194146	-6.16529e-05	3.53242e-06	-1.37617e-05	-9.16285e-06
0.361	0.00016563	0.000108106	0.000239323	0.000188616	-6.17114e-05	-5.18535e-06	-1.38423e-05	-4.50832e-06
0.362	0.000167379	0.000103933	0.000242136	0.00018546	-6.17693e-05	-1.2829e-05	-1.39224e-05	-7.32604e-07
0.363	0.000168802	0.000100467	0.000244543	0.000182929	-6.18266e-05	-1.92716e-05	-1.4002e-05	2.43684e-06
0.364	0.000169896	9.76017e-05	0.000246537	0.000180916	-6.18831e-05	-2.47035e-05	-1.40813e-05	5.09584e-06
0.365	0.000170656	9.52459e-05	0.000248113	0.000179329	-6.19389e-05	-2.92854e-05	-1.41602e-05	7.32559e-06
0.366	0.000171079	9.33238e-05	0.000249268	0.000178092	-6.1994e-05	-3.31525e-05	-1.42389e-05	9.19437e-06
0.367	0.000171161	9.17709e-05	0.000249998	0.000177139	-6.20484e-05	-3.64183e-05	-1.43174e-05	1.07596e-05
0.368	0.000170899	9.05329e-05	0.000250299	0.000176417	-6.21022e-05	-3.91786e-05	-1.43959e-05	1.20695e-05
0.369	0.000170293	8.95636e-05	0.000250171	0.000175878	-6.21554e-05	-4.15136e-05	-1.44743e-05	1.31648e-05
0.37	0.00016934	-5.58057e-05	0.00024961	3.08312e-05	-6.22079e-05	-0.000252401	-1.45528e-05	-9.44374e-05
0.371	0.000168038	-4.84198e-05	0.000248616	3.84786e-05	-6.226e-05	-0.000243625	-1.46315e-05	-9.94218e-05
0.372	0.000166389	-4.37056e-05	0.000247189	4.33689e-05	-6.23115e-05	-0.000235861	-1.47104e-05	-0.000103435
0.373	0.00016439	-3.96559e-05	0.000245328	4.75099e-05	-6.23624e-05	-0.000229343	-1.47895e-05	-0.000106817
0.374	0.000162043	-3.61635e-05	0.000243034	5.10091e-05	-6.24129e-05	-0.000223874	-1.48691e-05	-0.000109669
0.375	0.000159349	-3.31381e-05	0.000240309	5.39573e-05	-6.24628e-05	-0.000219288	-1.49491e-05	-0.000112074
0.376	0.000156309	-3.05045e-05	0.000237156	5.64306e-05	-6.25121e-05	-0.000215444	-1.50296e-05	-0.000114104
0.377	0.000152925	-2.81994e-05	0.000233576	5.84928e-05	-6.25608e-05	-0.000212224	-1.51106e-05	-0.000115818
0.378	0.000149199	-2.61701e-05	0.000229573	6.01976e-05	-6.2609e-05	-0.00020953	-1.51924e-05	-0.000117266
0.379	0.000145135	-2.43726e-05	0.00022515	6.15898e-05	-6.26565e-05	-0.000207277	-1.52748e-05	-0.000118491
0.38	0.000140736	6.6155e-05	0.000220314	0.000151647	-6.27033e-05	-7.70773e-05	-1.5358e-05	-5.28794e-05
0.381	0.000136005	6.25895e-05	0.000215068	0.000147517	-6.27494e-05	-8.19221e-05	-1.5442e-05	-5.02286e-05
0.382	0.000130949	6.07639e-05	0.000209419	0.000145049	-6.27948e-05	-8.62616e-05	-1.55269e-05	-4.81208e-05
0.383	0.000125572	5.93164e-05	0.000203372	0.000142884	-6.28395e-05	-8.9925e-05	-1.56128e-05	-4.63548e-05
0.384	0.000119879	5.81857e-05	0.000196936	0.00014096	-6.28834e-05	-9.30194e-05	-1.56996e-05	-4.4877e-05
0.385	0.000113878	5.73198e-05	0.000190118	0.000139226	-6.29266e-05	-9.56351e-05	-1.57875e-05	-4.36415e-05
0.386	0.000107576	5.66746e-05	0.000182925	0.000137641	-6.2969e-05	-9.78482e-05	-1.58764e-05	-4.261e-05
0.387	0.000100979	5.62126e-05	0.000175367	0.000136168	-6.30107e-05	-9.97227e-05	-1.59664e-05	-4.175e-05
0.388	9.4095e-05	5.59021e-05	0.000167453	0.000134776	-6.30517e-05	-0.000101312	-1.60576e-05	-4.10345e-05
0.389	8.69332e-05	5.57161e-05	0.000159192	0.00013344	-6.30919e-05	-0.000102662	-1.615e-05	-4.04406e-05
0.39	7.95022e-05	0.000336308	0.000150597	0.000412859	-6.31314e-05	0.00030152	-1.62435e-05	0.000170591
0.391	7.19976e-05	0.000320015	0.000141693	0.00039512	-6.31842e-05	0.000279925	-1.63378e-05	0.000181984
0.392	6.46203e-05	0.000309581	0.00013254	0.000382864	-6.32388e-05	0.00026116	-1.64315e-05	0.000191345
0.393	5.75323e-05	0.00030067	0.000123178	0.000371631	-6.32926e-05	0.000245365	-1.65242e-05	0.000199213
0.394	5.08726e-05	0.00029315	0.000113645	0.00036119	-6.33425e-05	0.00023207	-1.66156e-05	0.000205822
0.395	4.47535e-05	0.000286915	0.000103975	0.000351354	-6.33868e-05	0.00022088	-1.67058e-05	0.000211372
0.396	3.92613e-05	0.00028188	9.41965e-05	0.00034198	-6.34254e-05	0.00021146	-1.6795e-05	0.000216032
0.397	3.44577e-05	0.000277513	8.43492e-05	0.000332516	-6.34595e-05	0.00020353	-1.68834e-05	0.000219943
0.398	3.04346e-05	0.000273561	7.48165e-05	0.000323002	-6.34913e-05	0.000196855	-1.69741e-05	0.000223221
0.399	2.72288e-05	0.000269943	6.5815e-05	0.000313535	-6.35227e-05	0.000191234	-1.70681e-05	0.000225968
0.4	2.48482e-05	0.000134549	5.75489e-05	0.000172188	-6.35554e-05	-4.60559e-06	-1.71662e-05	0.000128985
0.401	2.32664e-05	0.000138602	5.01638e-05	0.000170388	-6.35898e-05	1.17219e-06	-1.72685e-05	0.000125743
0.402	2.24283e-05	0.000140527	4.37516e-05	0.000166689	-6.36261e-05	6.25233e-06	-1.73751e-05	0.00012309
0.403	2.22561e-05	0.000141981	3.83554e-05	0.000162868	-6.36634e-05	1.05128e-05	-1.74855e-05	0.000120849
0.404	2.26562e-05	0.000143066	3.39755e-05	0.000159123	-6.37009e-05	1.40825e-05	-1.75989e-05	0.000118954
0.405	2.35258e-05	0.000143871	3.05766e-05	0.000155607	-6.37374e-05	1.70712e-05	-1.77147e-05	0.000117352
0.406	2.47584e-05	0.000144465	2.80946e-05	0.000152434	-6.37723e-05	1.95715e-05	-1.78319e-05	0.000115995
0.407	2.6249e-05	0.000144906	2.64431e-05	0.000149679	-6.38049e-05	2.16615e-05	-1.79496e-05	0.000114845
0.408	2.78976e-05	0.000145238	2.55205e-05	0.000147385	-6.38354e-05	2.34068e-05	-1.80669e-05	0.000113869
0.409	2.96115e-05	0.000145493	2.52158e-05	0.000145567	-6.3864e-05	2.48628e-05	-1.81831e-05	0.000113039
0.41	3.13071e-05	4.46682e-05	2.54141e-05	4.31812e-05	-6.3891e-05	-0.000119911	-1.82975e-05	3.64958e-05
0.411	3.29418e-05	5.0172e-05	2.60046e-05	4.75876e-05	-6.39191e-05	-0.000111512	-1.84092e-05	3.19183e-05
0.412	3.45064e-05	5.37159e-05	2.6888e-05	5.03984e-05	-6.39477e-05	-0.000104246	-1.85175e-05	2.81566e-05
0.413	3.59809e-05	5.66582e-05	2.79681e-05	5.28958e-05	-6.39769e-05	-9.81481e-05	-1.8622e-05	2.49863e-05
0.414	3.73482e-05	5.91173e-05	2.91572e-05	5.51274e-05	-6.40069e-05	-9.30325e-05	-1.87223e-05	2.23144e-05
0.415	3.85924e-05	6.11878e-05	3.0377e-05	5.71253e-05	-6.40373e-05	-8.87432e-05	-1.88183e-05	2.00622e-05
0.416	3.96995e-05	6.29446e-05	3.15601e-05	5.89112e-05	-6.40678e-05	-8.51488e-05	-1.89102e-05	1.81633e-05
0.417	4.0657e-05	6.44463e-05	3.26504e-05	6.04998e-05	-6.40983e-05	-8.21387e-05	-1.89979e-05	1.65618e-05
0.418	4.14548e-05	6.57208e-05	3.36031e-05	6.18841e-05	-6.41284e-05	-7.96198e-05	-1.90817e-05	1.52108e-05
0.419	4.20882e-05	6.67556e-05	3.44044e-05	6.30423e-05	-6.41579e-05	-7.75138e-05	-1.91619e-05	1.40704e-05
0.42	4.25559e-05	-0.000140324	3.50557e-05	-0.000143913	-6.41867e-05	-0.000375982	-1.92392e-05	-0.000142847
0.421	4.28562e-05	-0.000128401	3.55541e-05	-0.000131835	-6.42146e-05	-0.000359547	-1.93136e-05	-0.000151949
0.422	4.29884e-05	-0.000120564	3.58983e-05	-0.000123828	-6.42417e-05	-0.000345151	-1.93855e-05	-0.000159314
0.423	4.29524e-05	-0.00011401	3.60871e-05	-0.000117091	-6.42679e-05	-0.000333052	-1.94552e-05	-0.000165514
0.424	4.27484e-05	-0.000108537	3.61197e-05	-0.000111422	-6.42935e-05	-0.000322885	-1.95227e-05	-0.000170735
0.425	4.23772e-05	-0.000103974	3.59955e-05	-0.000106653	-6.43185e-05	-0.000314343	-1.95882e-05	-0.000175132
0.426	4.18395e-05	-0.000100178	3.5714e-05	-0.00010264	-6.43431e-05	-0.000307168	-1.96519e-05	-0.000178834
0.427	4.11365e-05	-9.70283e-05	3.52751e-05	-9.92645e-05	-6.43676e-05	-0.000301142	-1.97139e-05	-0.000181954
0.428	4.02691e-05	-9.4423e-05	3.46788e-05	-9.64262e-05	-6.4392e-05	-0.000296084	-1.97742e-05	-0.000184582
0.429	3.92386e-05	-9.22774e-05	3.39255e-05	-9.40406e-05	-6.44166e-05	-0.000291839	-1.9833e-05	-0.000186796
0.43	3.8046e-05	5.8613e-05	3.30157e-05	5.71084e-05	-6.44416e-05	-7.32593e-05	-1.98903e-05	-7.69843e-05
0.431	3.66929e-05	5.15709e-05	3.19529e-05	5.03205e-05	-6.44669e-05	-8.09826e-05	-1.99462e-05	-7.26213e-05
0.432	3.51869e-05	4.73657e-05	3.0776e-05	4.64091e-05	-6.44926e-05	-8.79286e-05	-2.00012e-05	-6.91685e-05
0.433	3.3534e-05	4.36663e-05	2.95139e-05	4.3066e-05	-6.45188e-05	-9.37812e-05	-2.00554e-05	-6.62681e-05
0.434	3.17408e-05	4.03716e-05	2.81976e-05	4.02144e-05	-6.45454e-05	-9.8714e-05	-2.01089e-05	-6.38326e-05
0.435	2.97866e-05	3.7277e-05	2.68564e-05	3.76968e-05	-6.45672e-05	-0.000102873	-2.01619e-05	-6.1788e-05
0.436	2.77373e-05	3.43198e-05	2.55265e-05	3.54206e-05	-6.45815e-05	-0.00010638	-2.02137e-05	-6.00721e-05
0.437	2.56761e-05	3.15012e-05	2.4237e-05	3.33356e-05	-6.45929e-05	-0.000109336	-2.02642e-05	-5.86335e-05
0.438	2.36751e-05	2.88355e-05	2.30125e-05	3.14103e-05	-6.46053e-05	-0.000111828	-2.03131e-05	-5.74288e-05
0.439	2.1791e-05	2.63339e-05	2.1872e-05	2.96195e-05	-6.4622e-05	-0.00011393	-2.03604e-05	-5.64206e-05
0.44	2.00609e-05	6.21304e-05	2.08288e-05	6.60774e-05	-6.46447e-05	-6.06718e-05	-2.0406e-05	-2.69917e-05
0.441	1.85037e-05	5.78506e-05	1.98908e-05	6.23911e-05	-6.46736e-05	-6.49344e-05	-2.04501e-05	-2.47745e-05
0.442	1.71237e-05	5.45095e-05	1.90608e-05	5.95768e-05	-6.47075e-05	-6.86304e-05	-2.04925e-05	-2.29594e-05
0.443	1.59153e-05	5.15339e-05	1.83373e-05	5.70642e-05	-6.47446e-05	-7.17503e-05	-2.05336e-05	-2.14348e-05
0.444	1.48673e-05	4.88814e-05	1.7715e-05	5.48156e-05	-6.47829e-05	-7.43861e-05	-2.05732e-05	-2.01542e-05
0.445	1.39666e-05	4.65168e-05	1.71852e-05	5.27998e-05	-6.48208e-05	-7.66146e-05	-2.06116e-05	-1.90786e-05
0.446	1.32e-05	4.44118e-05	1.67372e-05	5.09903e-05	-6.48572e-05	-7.84998e-05	-2.06487e-05	-1.81755e-05
0.447	1.25551e-05	4.25435e-05	1.63584e-05	4.93646e-05	-6.48919e-05	-8.00955e-05	-2.06845e-05	-1.74178e-05
0.448	1.202e-05	4.08932e-05	1.60356e-05	4.79027e-05	-6.49253e-05	-8.14467e-05	-2.07192e-05	-1.67828e-05
0.449	1.15822e-05	3.94436e-05	1.5755e-05	4.65864e-05	-6.4958e-05	-8.25919e-05	-2.07528e-05	-1.62512e-05
0.45	1.12283e-05	-8.48661e-05	1.55032e-05	-7.76556e-05	-6.49907e-05	-0.0002612	-2.07853e-05	-0.000108078
0.451	1.09432e-05	-7.92338e-05	1.52677e-05	-7.19955e-05	-6.50242e-05	-0.000253156	-2.08167e-05	-0.000112605
0.452	1.07105e-05	-7.5865e-05	1.50371e-05	-6.86457e-05	-6.50588e-05	-0.000246057	-2.08471e-05	-0.000116246
0.453	1.05129e-05	-7.30572e-05	1.48012e-05	-6.58965e-05	-6.50945e-05	-0.000240095	-2.08767e-05	-0.000119311
0.454	1.03337e-05	-7.0722e-05	1.45517e-05	-6.36512e-05	-6.51312e-05	-0.000235089	-2.09053e-05	-0.000121891
0.455	1.01574e-05	-6.87875e-05	1.4282e-05	-6.18295e-05	-6.51683e-05	-0.000230888	-2.09332e-05	-0.000124063
0.456	9.97084e-06	-6.71951e-05	1.3987e-05	-6.03646e-05	-6.52055e-05	-0.000227363	-2.09603e-05	-0.000125892
0.457	9.76367e-06	-6.58961e-05	1.36637e-05	-5.92008e-05	-6.52423e-05	-0.000224408	-2.09867e-05	-0.000127432
0.458	9.52883e-06	-6.48495e-05	1.33104e-05	-5.82918e-05	-6.52785e-05	-0.000221931	-2.10124e-05	-0.000128729
0.459	9.26221e-06	-6.40206e-05	1.2927e-05	-5.75988e-05	-6.53142e-05	-0.000219857	-2.10374e-05	-0.000129822
0.46	8.96227e-06	-2.48685e-05	1.25146e-05	-1.85746e-05	-6.53492e-05	-0.000162574	-2.10618e-05	-0.000101891
0.461	8.62947e-06	-2.65419e-05	1.20754e-05	-2.03734e-05	-6.53837e-05	-0.000163888	-2.10856e-05	-0.000101133
0.462	8.26568e-06	-2.75562e-05	1.16124e-05	-2.15055e-05	-6.54179e-05	-0.000165114	-2.11087e-05	-0.000100552
0.463	7.87367e-06	-2.84783e-05	1.11293e-05	-2.25369e-05	-6.5452e-05	-0.000166154	-2.11312e-05	-0.000100066
0.464	7.45667e-06	-2.93265e-05	1.06301e-05	-2.34849e-05	-6.54861e-05	-0.000167037	-2.11532e-05	-9.96591e-05
0.465	7.0182e-06	-3.0116e-05	1.01193e-05	-2.4364e-05	-6.55201e-05	-0.000167788	-2.11745e-05	-9.93182e-05
0.466	6.56192e-06	-3.0859e-05	9.60092e-06	-2.51858e-05	-6.5554e-05	-0.000168429	-2.11953e-05	-9.90331e-05
0.467	6.09155e-06	-3.15654e-05	9.0793e-06	-2.59599e-05	-6.55878e-05	-0.000168976	-2.12155e-05	-9.87948e-05
0.468	5.61089e-06	-3.22429e-05	8.5583e-06	-2.66937e-05	-6.56214e-05	-0.000169445	-2.12352e-05	-9.85957e-05
0.469	5.12374e-06	-3.28972e-05	8.04144e-06	-2.73933e-05	-6.56547e-05	-0.000169848	-2.12543e-05	-9.84296e-05
0.47	4.63387e-06	9.78183e-05	7.53178e-06	0.000103299	-6.56876e-05	1.93093e-05	-2.12728e-05	1.3925e-07
0.471	4.14486e-06	8.98406e-05	7.0319e-06	9.52949e-05	-6.57201e-05	9.49787e-06	-2.12907e-05	5.45653e-06
0.472	3.66001e-06	8.46321e-05	6.54384e-06	9.0068e-05	-6.57523e-05	8.9674e-07	-2.13081e-05	9.76724e-06
0.473	3.18221e-06	8.01701e-05	6.06909e-06	8.55943e-05	-6.57842e-05	-6.34465e-06	-2.13249e-05	1.33913e-05
0.474	2.71383e-06	7.6338e-05	5.60866e-06	8.17559e-05	-6.58159e-05	-1.24424e-05	-2.13412e-05	1.64377e-05
0.475	2.25667e-06	7.30377e-05	5.16305e-06	7.84533e-05	-6.58474e-05	-1.75785e-05	-2.13569e-05	1.89983e-05
0.476	1.81193e-06	7.01867e-05	4.73233e-06	7.56029e-05	-6.58787e-05	-2.19059e-05	-2.1372e-05	2.11505e-05
0.477	1.38028e-06	6.77158e-05	4.3162e-06	7.31346e-05	-6.591e-05	-2.55533e-05	-2.13866e-05	2.29594e-05
0.478	9.61892e-07	6.55667e-05	3.91405e-06	7.09892e-05	-6.59411e-05	-2.86288e-05	-2.14006e-05	2.44796e-05
0.479	5.56534e-07	6.36903e-05	3.52498e-06	6.9117e-05	-6.59721e-05	-3.12234e-05	-2.14141e-05	2.57571e-05
0.48	1.63685e-07	0.00026139	3.14794e-06	0.000266839	-6.6003e-05	0.000254459	-2.1427e-05	0.000176365
0.481	-2.17391e-07	0.000248979	2.78173e-06	0.000254431	-6.60338e-05	0.000237939	-2.14395e-05	0.000185067
0.482	-9.02428e-07	0.000240637	2.40813e-06	0.000246371	-6.60276e-05	0.000223662	-2.14515e-05	0.000192234
0.483	-1.60928e-06	0.000233561	2.03012e-06	0.000239599	-6.60253e-05	0.000211656	-2.14627e-05	0.000198257
0.484	-2.34195e-06	0.000227544	1.64545e-06	0.00023391	-6.60287e-05	0.000201566	-2.1473e-05	0.000203314
0.485	-3.09657e-06	0.000222424	1.25412e-06	0.000229139	-6.60403e-05	0.000193081	-2.14825e-05	0.000207561
0.486	-3.87434e-06	0.000218056	8.56541e-07	0.000225142	-6.60613e-05	0.000185944	-2.14911e-05	0.000211128
0.487	-4.68066e-06	0.000214315	4.5342e-07	0.000221799	-6.60919e-05	0.000179937	-2.1499e-05	0.000214126
0.488	-5.52391e-06	0.000211091	4.57297e-08	0.000219009	-6.61315e-05	0.000174877	-2.15063e-05	0.000216646
0.489	-6.41416e-06	0.00020849	-3.65375e-07	0.000216889	-6.61785e-05	0.000170612	-2.15131e-05	0.000218765
0.49	-7.38439e-06	-0.00049071	-9.15282e-07	-0.000481956	-6.62308e-05	-0.00084087	-2.15186e-05	-0.000303056
0.491	-8.43423e-06	-0.000456744	-1.53921e-06	-0.00044756	-6.62864e-05	-0.000793934	-2.15237e-05	-0.000329543
0.492	-9.57338e-06	-0.000433844	-2.24637e-06	-0.000424224	-6.63429e-05	-0.000752407	-2.15285e-05	-0.000350681
0.493	-1.08072e-05	-0.000414642	-3.03527e-06	-0.000404577	-6.63983e-05	-0.000717482	-2.15332e-05	-0.000368468
0.494	-1.21382e-05	-0.000398558	-3.90432e-06	-0.000388032	-6.64509e-05	-0.0006881	-2.1538e-05	-0.000383439
0.495	-1.35657e-05	-0.000385104	-4.8518e-06	-0.000374102	-6.64994e-05	-0.000663383	-2.15429e-05	-0.000396039
0.496	-1.50862e-05	-0.000373865	-5.87591e-06	-0.000362373	-6.65432e-05	-0.000642592	-2.15479e-05	-0.000406644
0.497	-1.6694e-05	-0.000364491	-6.97473e-06	-0.000352499	-6.6582e-05	-0.000625102	-2.15531e-05	-0.00041557
0.498	-1.83812e-05	-0.000356685	-8.14623e-06	-0.000344188	-6.66163e-05	-0.00061039	-2.15585e-05	-0.000423083
0.499	-2.01394e-05	-0.000350196	-9.38827e-06	-0.000337194	-6.66466e-05	-0.000598016	-2.15639e-05	-0.000429407
0.5	-2.19593e-05	-0.000108813	-1.06986e-05	-9.52892e-05	-6.66741e-05	-0.000248063	-2.15695e-05	-0.000258397
0.501	-2.3832e-05	-0.000118075	-1.20748e-05	-0.000104068	-6.66998e-05	-0.000255887	-2.15751e-05	-0.000253351
0.502	-2.57497e-05	-0.000122654	-1.35145e-05	-0.000108181	-6.67249e-05	-0.000263365	-2.15807e-05	-0.000249585
0.503	-2.77052e-05	-0.000126567	-1.5015e-05	-0.00011165	-6.67504e-05	-0.000269659	-2.15863e-05	-0.000246419
0.504	-2.96931e-05	-0.000129917	-1.65735e-05	-0.000114581	-6.67773e-05	-0.00027496	-2.15918e-05	-0.000243757
0.505	-3.17093e-05	-0.000132792	-1.81874e-05	-0.000117061	-6.68063e-05	-0.000279425	-2.15974e-05	-0.000241519
0.506	-3.3751e-05	-0.000135265	-1.98536e-05	-0.000119166	-6.68376e-05	-0.000283188	-2.16031e-05	-0.000239638
0.507	-3.58165e-05	-0.000137401	-2.15691e-05	-0.000120957	-6.68714e-05	-0.000286361	-2.16089e-05	-0.000238056
0.508	-3.7905e-05	-0.000139253	-2.33309e-05	-0.000122488	-6.69075e-05	-0.000289038	-2.16148e-05	-0.000236727
0.509	-4.00162e-05	-0.00014087	-2.51356e-05	-0.000123802	-6.69456e-05	-0.000291298	-2.16209e-05	-0.000235608
0.51	-4.21498e-05	0.000246182	-2.698e-05	0.000263576	-6.69852e-05	0.000266687	-2.16273e-05	5.61199e-05
0.511	-4.43053e-05	0.000222473	-2.88608e-05	0.000240137	-6.70256e-05	0.000236968	-2.16339e-05	7.22802e-05
0.512	-4.64818e-05	0.000207764	-3.07745e-05	0.000225685	-6.70663e-05	0.000210925	-2.1641e-05	8.53992e-05
0.513	-4.86778e-05	0.00019533	-3.27177e-05	0.000213498	-6.71067e-05	0.000189019	-2.16484e-05	9.64297e-05
0.514	-5.08907e-05	0.000184806	-3.46868e-05	0.000203211	-6.71463e-05	0.000170592	-2.16563e-05	0.000105703
0.515	-5.31175e-05	0.000175887	-3.66783e-05	0.000194521	-6.71847e-05	0.000155091	-2.16646e-05	0.000113498
0.516	-5.53542e-05	0.000168317	-3.86884e-05	0.00018717	-6.72218e-05	0.00014205	-2.16733e-05	0.000120051
0.517	-5.7596e-05	0.00016188	-4.07137e-05	0.000180942	-6.72574e-05	0.000131078	-2.16824e-05	0.000125559
0.518	-5.9838e-05	0.000156398	-4.27503e-05	0.000175656	-6.72917e-05	0.000121846	-2.16919e-05	0.00013019
0.519	-6.20746e-05	0.000151718	-4.47945e-05	0.00017116	-6.73247e-05	0.000114077	-2.17018e-05	0.000134081
0.52	-6.43003e-05	5.34363e-05	-4.68427e-05	7.30378e-05	-6.73568e-05	-2.87277e-05	-2.1712e-05	6.65658e-05
0.521	-6.65097e-05	5.51048e-05	-4.8891e-05	7.48594e-05	-6.73882e-05	-2.73158e-05	-2.17226e-05	6.5606e-05
0.522	-6.86975e-05	5.54631e-05	-5.09356e-05	7.53529e-05	-6.74193e-05	-2.59408e-05	-2.17335e-05	6.48826e-05
0.523	-7.08587e-05	5.57005e-05	-5.29729e-05	7.57067e-05	-6.74503e-05	-2.47912e-05	-2.17447e-05	6.42726e-05
0.524	-7.29889e-05	5.58373e-05	-5.49988e-05	7.59402e-05	-6.74815e-05	-2.38311e-05	-2.17561e-05	6.37583e-05
0.525	-7.50837e-05	5.58904e-05	-5.70098e-05	7.60702e-05	-6.7513e-05	-2.30306e-05	-2.17679e-05	6.33244e-05
0.526	-7.71397e-05	5.5874e-05	-5.90019e-05	7.61108e-05	-6.7545e-05	-2.23645e-05	-2.17799e-05	6.29582e-05
0.527	-7.91533e-05	5.57997e-05	-6.09713e-05	7.60741e-05	-6.75775e-05	-2.18115e-05	-2.17922e-05	6.26492e-05
0.528	-8.11216e-05	5.56769e-05	-6.29144e-05	7.59702e-05	-6.76106e-05	-2.13539e-05	-2.18047e-05	6.23881e-05
0.529	-8.30416e-05	5.55135e-05	-6.48274e-05	7.58076e-05	-6.7644e-05	-2.09766e-05	-2.18175e-05	6.21676e-05
0.53	-8.49106e-05	-9.34725e-05	-6.67066e-05	-7.32112e-05	-6.76776e-05	-0.000235569	-2.18305e-05	-4.96532e-05
0.531	-8.67259e-05	-8.5634e-05	-6.85482e-05	-6.54043e-05	-6.77114e-05	-0.000224518	-2.18438e-05	-5.57067e-05
0.532	-8.84848e-05	-8.06562e-05	-7.03487e-05	-6.04737e-05	-6.77452e-05	-0.000214869	-2.18573e-05	-6.06197e-05
0.533	-9.01843e-05	-7.65295e-05	-7.21045e-05	-5.64092e-05	-6.77787e-05	-0.000206763	-2.18711e-05	-6.47531e-05
0.534	-9.18215e-05	-7.31188e-05	-7.38121e-05	-5.30749e-05	-6.78119e-05	-0.000199953	-2.18851e-05	-6.82307e-05
0.535	-9.33932e-05	-7.03097e-05	-7.5468e-05	-5.03563e-05	-6.78447e-05	-0.000194233	-2.18993e-05	-7.11567e-05
0.536	-9.48962e-05	-6.80061e-05	-7.70688e-05	-4.81571e-05	-6.7877e-05	-0.000189429	-2.19137e-05	-7.36187e-05
0.537	-9.63272e-05	-6.61268e-05	-7.86112e-05	-4.6396e-05	-6.79087e-05	-0.000185397	-2.19283e-05	-7.56906e-05
0.538	-9.76829e-05	-6.46034e-05	-8.0092e-05	-4.50046e-05	-6.794e-05	-0.000182012	-2.1943e-05	-7.74343e-05
0.539	-9.89598e-05	-6.3378e-05	-8.15079e-05	-4.39254e-05	-6.79708e-05	-0.000179173	-2.19578e-05	-7.89021e-05
0.54	-0.000100155	5.73477e-05	-8.28559e-05	7.66534e-05	-6.80012e-05	-4.02428e-06	-2.19727e-05	9.60227e-06
0.541	-0.000101264	5.14242e-05	-8.4133e-05	7.05546e-05	-6.80313e-05	-1.07106e-05	-2.19876e-05	1.32995e-05
0.542	-0.000102286	4.78194e-05	-8.53364e-05	6.67603e-05	-6.80612e-05	-1.66381e-05	-2.20026e-05	1.62655e-05
0.543	-0.000103216	4.47378e-05	-8.64631e-05	6.34748e-05	-6.80909e-05	-2.16296e-05	-2.20176e-05	1.87587e-05
0.544	-0.000104053	4.20978e-05	-8.75106e-05	6.06167e-05	-6.81205e-05	-2.5834e-05	-2.20326e-05	2.08541e-05
0.545	-0.000104794	3.98306e-05	-8.84763e-05	5.81174e-05	-6.81501e-05	-2.93767e-05	-2.20475e-05	2.26151e-05
0.546	-0.000105436	3.78784e-05	-8.93576e-05	5.59194e-05	-6.81797e-05	-3.23631e-05	-2.20624e-05	2.40949e-05
0.547	-0.000105978	3.61925e-05	-9.01523e-05	5.39743e-05	-6.82093e-05	-3.48817e-05	-2.20771e-05	2.53383e-05
0.548	-0.000106419	3.47319e-05	-9.0858e-05	5.22418e-05	-6.8239e-05	-3.7007e-05	-2.20917e-05	2.6383e-05
0.549	-0.000106756	3.34621e-05	-9.14727e-05	5.06878e-05	-6.82687e-05	-3.88016e-05	-2.21062e-05	2.72607e-05
0.55	-0.000106988	-0.00021053	-9.19945e-05	-0.000193627	-6.82983e-05	-0.000391036	-2.21206e-05	-0.000154182
0.551	-0.000107114	-0.00019835	-9.24214e-05	-0.000181752	-6.83279e-05	-0.000374843	-2.21347e-05	-0.000163258
0.552	-0.000107133	-0.000190667	-9.27518e-05	-0.000174386	-6.83574e-05	-0.000360547	-2.21487e-05	-0.000170534
0.553	-0.000107044	-0.00018424	-9.29841e-05	-0.000168285	-6.83868e-05	-0.000348531	-2.21624e-05	-0.000176655
0.554	-0.000106845	-0.000178867	-9.31169e-05	-0.000163249	-6.84161e-05	-0.000338431	-2.21759e-05	-0.000181806
0.555	-0.000106537	-0.00017438	-9.31489e-05	-0.000159107	-6.84451e-05	-0.000329941	-2.21891e-05	-0.00018614
0.556	-0.000106117	-0.000170636	-9.30789e-05	-0.000155718	-6.84739e-05	-0.000322807	-2.22019e-05	-0.000189786
0.557	-0.000105587	-0.000167515	-9.2906e-05	-0.00015296	-6.85026e-05	-0.000316814	-2.22145e-05	-0.000192854
0.558	-0.000104945	-0.000164917	-9.26293e-05	-0.000150732	-6.8531e-05	-0.000311779	-2.22267e-05	-0.000195435
0.559	-0.00010419	-0.000162757	-9.22482e-05	-0.00014895	-6.85593e-05	-0.000307552	-2.22385e-05	-0.000197607
0.56	-0.000103324	-0.000168597	-9.17622e-05	-0.000155176	-6.85874e-05	-0.000315007	-2.22499e-05	-0.00020515
0.561	-0.000102345	-0.000166679	-9.11708e-05	-0.000153652	-6.86153e-05	-0.000311487	-2.22609e-05	-0.000206994
0.562	-0.000101253	-0.000165178	-9.04739e-05	-0.000152549	-6.86432e-05	-0.000308508	-2.22715e-05	-0.000208532
0.563	-0.00010005	-0.000163931	-8.96714e-05	-0.000151708	-6.86709e-05	-0.000306009	-2.22815e-05	-0.000209826
0.564	-9.87352e-05	-0.000162897	-8.87634e-05	-0.000151084	-6.86986e-05	-0.000303914	-2.22911e-05	-0.000210915
0.565	-9.73096e-05	-0.000162038	-8.77502e-05	-0.000150642	-6.87263e-05	-0.00030216	-2.23001e-05	-0.000211831
0.566	-9.57742e-05	-0.000161326	-8.66321e-05	-0.000150351	-6.8754e-05	-0.000300691	-2.23086e-05	-0.000212602
0.567	-9.413e-05	-0.000160734	-8.54099e-05	-0.000150185	-6.87816e-05	-0.000299463	-2.23166e-05	-0.00021325
0.568	-9.23782e-05	-0.000160241	-8.40842e-05	-0.000150122	-6.88092e-05	-0.000298438	-2.23239e-05	-0.000213795
0.569	-9.05203e-05	-0.000159829	-8.2656e-05	-0.000150143	-6.88368e-05	-0.000297582	-2.23307e-05	-0.000214254
0.57	-8.85578e-05	7.47599e-05	-8.11262e-05	8.40343e-05	-6.88644e-05	4.07323e-05	-2.23369e-05	-3.92977e-05
0.571	-8.64925e-05	6.16798e-05	-7.94962e-05	7.05148e-05	-6.8892e-05	2.448e-05	-2.23424e-05	-3.03055e-05
0.572	-8.43263e-05	5.37313e-05	-7.77673e-05	6.21252e-05	-6.89195e-05	1.01353e-05	-2.23473e-05	-2.3073e-05
0.573	-8.20612e-05	4.70539e-05	-7.59409e-05	5.50056e-05	-6.8947e-05	-1.93418e-06	-2.23516e-05	-1.69907e-05
0.574	-7.96994e-05	4.14477e-05	-7.40189e-05	4.89566e-05	-6.89745e-05	-1.2091e-05	-2.23552e-05	-1.18758e-05
0.575	-7.72433e-05	3.67445e-05	-7.2003e-05	4.38104e-05	-6.9002e-05	-2.06393e-05	-2.23581e-05	-7.57422e-06
0.576	-7.46952e-05	3.28031e-05	-6.98952e-05	3.94262e-05	-6.90294e-05	-2.78351e-05	-2.23603e-05	-3.95649e-06
0.577	-7.20578e-05	2.95047e-05	-6.76977e-05	3.56858e-05	-6.90567e-05	-3.38933e-05	-2.23618e-05	-9.1372e-07
0.578	-6.93337e-05	2.67493e-05	-6.54127e-05	3.24895e-05	-6.9084e-05	-3.8995e-05	-2.23626e-05	1.64563e-06
0.579	-6.65258e-05	2.44531e-05	-6.30426e-05	2.9754e-05	-6.91113e-05	-4.32922e-05	-2.23627e-05	3.79852e-06
0.58	-6.36372e-05	0.000231703	-6.05901e-05	0.000236587	-6.91386e-05	0.000255048	-2.23621e-05	0.000162459
0.581	-6.06708e-05	0.000218462	-5.80576e-05	0.00022291	-6.91659e-05	0.000236631	-2.23607e-05	0.00017218
0.582	-5.76299e-05	0.000209839	-5.54482e-05	0.000213854	-6.91931e-05	0.000220727	-2.23586e-05	0.000180182
0.583	-5.45179e-05	0.000202619	-5.27648e-05	0.000206204	-6.92204e-05	0.000207349	-2.23557e-05	0.000186911
0.584	-5.13382e-05	0.000196584	-5.00103e-05	0.000199742	-6.92477e-05	0.000196096	-2.23521e-05	0.000192568
0.585	-4.80946e-05	0.000191545	-4.7188e-05	0.000194282	-6.9275e-05	0.000186628	-2.23478e-05	0.000197325
0.586	-4.47906e-05	0.000187347	-4.43013e-05	0.000189666	-6.93023e-05	0.000178662	-2.23427e-05	0.000201325
0.587	-4.14301e-05	0.000183858	-4.13535e-05	0.000185765	-6.93296e-05	0.000171958	-2.23369e-05	0.000204689
0.588	-3.80171e-05	0.000180967	-3.83481e-05	0.000182466	-6.9357e-05	0.000166315	-2.23303e-05	0.000207518
0.589	-3.45556e-05	0.000178581	-3.52888e-05	0.000179679	-6.93845e-05	0.000161564	-2.2323e-05	0.000209898
0.59	-3.10497e-05	4.30804e-05	-3.21793e-05	4.37705e-05	-6.94119e-05	-3.55221e-05	-2.2315e-05	0.000111591
0.591	-2.75157e-05	4.87383e-05	-2.90238e-05	4.9051e-05	-6.94379e-05	-2.90426e-05	-2.23062e-05	0.000108044
0.592	-2.41386e-05	5.23337e-05	-2.58458e-05	5.24424e-05	-6.94513e-05	-2.33667e-05	-2.22973e-05	0.000105164
0.593	-2.09395e-05	5.56728e-05	-2.26729e-05	5.57499e-05	-6.94616e-05	-1.8598e-05	-2.22883e-05	0.000102742
0.594	-1.79982e-05	5.88233e-05	-1.964e-05	5.89873e-05	-6.94718e-05	-1.45908e-05	-2.22784e-05	0.000100704
0.595	-1.53672e-05	6.18097e-05	-1.68252e-05	6.21551e-05	-6.94851e-05	-1.12241e-05	-2.22676e-05	9.89906e-05
0.596	-1.30895e-05	6.46219e-05	-1.42986e-05	6.52164e-05	-6.95033e-05	-8.39721e-06	-2.22558e-05	9.75494e-05
0.597	-1.11965e-05	6.72441e-05	-1.2109e-05	6.81378e-05	-6.95268e-05	-6.02586e-06	-2.22428e-05	9.63383e-05
0.598	-9.70677e-06	6.96542e-05	-1.0285e-05	7.08865e-05	-6.95547e-05	-4.03906e-06	-2.22288e-05	9.53215e-05
0.599	-8.62455e-06	7.18299e-05	-8.83684e-06	7.3433e-05	-6.95854e-05	-2.37662e-06	-2.22139e-05	9.44688e-05
0.6	-7.93885e-06	-0.000145476	-7.75927e-06	-0.000143498	-6.9617e-05	-0.000317676	-2.21984e-05	-7.07594e-05
0.601	-7.62377e-06	-0.000132039	-7.03376e-06	-0.000129646	-6.96481e-05	-0.000300612	-2.21824e-05	-8.00509e-05
0.602	-7.64034e-06	-0.00012293	-6.63129e-06	-0.000120114	-6.96779e-05	-0.000285739	-2.2166e-05	-8.75934e-05
0.603	-7.93956e-06	-0.000115298	-6.51507e-06	-0.000112065	-6.97061e-05	-0.000273238	-2.21495e-05	-9.39359e-05
0.604	-8.46631e-06	-0.000108935	-6.64303e-06	-0.000105302	-6.97333e-05	-0.000262728	-2.21329e-05	-9.92695e-05
0.605	-9.1634e-06	-0.000103656	-6.97024e-06	-9.9651e-05	-6.97603e-05	-0.000253893	-2.21165e-05	-0.000103755
0.606	-9.97526e-06	-9.92995e-05	-7.45099e-06	-9.49617e-05	-6.97878e-05	-0.000246467	-2.21003e-05	-0.000107527
0.607	-1.08507e-05	-9.57252e-05	-8.04068e-06	-9.10995e-05	-6.98165e-05	-0.000240226	-2.20845e-05	-0.000110699
0.608	-1.1745e-05	-9.28114e-05	-8.69726e-06	-8.79453e-05	-6.98469e-05	-0.000234982	-2.20692e-05	-0.000113367
0.609	-1.26295e-05	-9.04027e-05	-9.38353e-06	-8.53354e-05	-6.98783e-05	-0.000230577	-2.20545e-05	-0.00011561
0.61	-1.35072e-05	0.000154993	-1.00713e-05	0.000160277	-6.99104e-05	0.000124215	-2.20407e-05	6.48662e-05
0.611	-1.43727e-05	0.000142905	-1.07451e-05	0.000148383	-6.99428e-05	0.00010963	-2.20278e-05	7.28826e-05
0.612	-1.5226e-05	0.00013574	-1.14077e-05	0.000141409	-6.99752e-05	9.67818e-05	-2.20156e-05	7.93579e-05
0.613	-1.60654e-05	0.000129695	-1.20561e-05	0.000135556	-7.00072e-05	8.59733e-05	-2.20042e-05	8.48032e-05
0.614	-1.68895e-05	0.000124592	-1.26888e-05	0.000130645	-7.00389e-05	7.68803e-05	-2.19936e-05	8.93816e-05
0.615	-1.76964e-05	0.00012028	-1.33042e-05	0.000126525	-7.00699e-05	6.92297e-05	-2.19836e-05	9.32312e-05
0.616	-1.84841e-05	0.000116634	-1.39007e-05	0.00012307	-7.01004e-05	6.2792e-05	-2.19742e-05	9.6468e-05
0.617	-1.92505e-05	0.000113547	-1.44769e-05	0.000120172	-7.01302e-05	5.73741e-05	-2.19655e-05	9.91895e-05
0.618	-1.99933e-05	0.000110931	-1.50311e-05	0.000117744	-7.01595e-05	5.28138e-05	-2.19573e-05	0.000101478
0.619	-2.07101e-05	0.000108711	-1.5562e-05	0.000115709	-7.01883e-05	4.89747e-05	-2.19497e-05	0.000103401
0.62	-2.13987e-05	-9.07779e-05	-1.6068e-05	-8.36198e-05	-7.02167e-05	-0.000239769	-2.19427e-05	-4.3296e-05
0.621	-2.2057e-05	-8.17427e-05	-1.65478e-05	-7.44067e-05	-7.02449e-05	-0.000228121	-2.19361e-05	-4.97614e-05
0.622	-2.2683e-05	-7.61654e-05	-1.7e-05	-6.86564e-05	-7.02729e-05	-0.000217862	-2.19299e-05	-5.49686e-05
0.623	-2.32749e-05	-7.14915e-05	-1.74232e-05	-6.38148e-05	-7.03009e-05	-0.000209239	-2.19243e-05	-5.93485e-05
0.624	-2.38311e-05	-6.7577e-05	-1.78161e-05	-5.97383e-05	-7.03289e-05	-0.000201991	-2.1919e-05	-6.30327e-05
0.625	-2.43503e-05	-6.43008e-05	-1.81775e-05	-5.63057e-05	-7.0357e-05	-0.0001959	-2.19142e-05	-6.61316e-05
0.626	-2.48311e-05	-6.15608e-05	-1.85062e-05	-5.34151e-05	-7.03851e-05	-0.000190783	-2.19098e-05	-6.87381e-05
0.627	-2.52725e-05	-5.92715e-05	-1.88009e-05	-5.09808e-05	-7.04133e-05	-0.000186484	-2.19057e-05	-7.09306e-05
0.628	-2.56736e-05	-5.73609e-05	-1.90606e-05	-4.89306e-05	-7.04415e-05	-0.000182873	-2.1902e-05	-7.27748e-05
0.629	-2.60335e-05	-5.57685e-05	-1.92842e-05	-4.72038e-05	-7.04697e-05	-0.000179842	-2.18987e-05	-7.43259e-05
0.63	-2.63514e-05	-0.000137964	-1.94707e-05	-0.000129279	-7.04979e-05	-0.0002978	-2.18958e-05	-0.000138223
0.631	-2.66265e-05	-0.000132259	-1.96191e-05	-0.000123449	-7.05259e-05	-0.000289672	-2.18931e-05	-0.000142655
0.632	-2.68579e-05	-0.000128413	-1.97285e-05	-0.000119484	-7.05537e-05	-0.000282598	-2.18908e-05	-0.000146256
0.633	-2.7045e-05	-0.000125192	-1.97981e-05	-0.000116147	-7.05813e-05	-0.000276654	-2.18887e-05	-0.000149286
0.634	-2.71869e-05	-0.000122494	-1.9827e-05	-0.000113339	-7.06086e-05	-0.000271659	-2.1887e-05	-0.000151834
0.635	-2.72828e-05	-0.000120236	-1.98146e-05	-0.000110976	-7.06356e-05	-0.000267462	-2.18855e-05	-0.000153978
0.636	-2.73319e-05	-0.000118347	-1.97602e-05	-0.000108987	-7.06623e-05	-0.000263938	-2.18843e-05	-0.000155782
0.637	-2.73334e-05	-0.000116768	-1.96632e-05	-0.000107313	-7.06886e-05	-0.000260978	-2.18833e-05	-0.000157299
0.638	-2.72865e-05	-0.000115449	-1.95231e-05	-0.000105904	-7.07147e-05	-0.000258493	-2.18825e-05	-0.000158576
0.639	-2.71906e-05	-0.000114346	-1.93394e-05	-0.000104718	-7.07404e-05	-0.000256408	-2.18818e-05	-0.00015965
0.64	-2.7045e-05	-6.42649e-05	-1.91116e-05	-5.4553e-05	-7.0766e-05	-0.000183776	-2.18814e-05	-0.000123737
0.641	-2.68491e-05	-6.62539e-05	-1.88396e-05	-5.64702e-05	-7.07913e-05	-0.00018583	-2.18811e-05	-0.000122534
0.642	-2.66026e-05	-6.73345e-05	-1.8523e-05	-5.7485e-05	-7.08164e-05	-0.000187712	-2.18809e-05	-0.000121599
0.643	-2.63051e-05	-6.82461e-05	-1.81616e-05	-5.83371e-05	-7.08414e-05	-0.000189299	-2.18809e-05	-0.000120812
0.644	-2.59564e-05	-6.90143e-05	-1.77553e-05	-5.90521e-05	-7.08662e-05	-0.000190639	-2.18809e-05	-0.000120151
0.645	-2.55564e-05	-6.96607e-05	-1.7304e-05	-5.96516e-05	-7.08909e-05	-0.000191771	-2.1881e-05	-0.000119595
0.646	-2.51052e-05	-7.02034e-05	-1.68078e-05	-6.01538e-05	-7.09155e-05	-0.000192728	-2.18812e-05	-0.000119127
0.647	-2.46029e-05	-7.06577e-05	-1.62668e-05	-6.05738e-05	-7.09399e-05	-0.000193538	-2.18814e-05	-0.000118734
0.648	-2.40497e-05	-7.10363e-05	-1.56811e-05	-6.09243e-05	-7.09643e-05	-0.000194224	-2.18817e-05	-0.000118404
0.649	-2.34459e-05	-7.135e-05	-1.50509e-05	-6.12161e-05	-7.09885e-05	-0.000194806	-2.18819e-05	-0.000118126
0.65	-2.27919e-05	-0.000100941	-1.43766e-05	-9.07944e-05	-7.10125e-05	-0.000237612	-2.18822e-05	-0.000139869
0.651	-2.20882e-05	-9.95179e-05	-1.36586e-05	-8.93612e-05	-7.10364e-05	-0.000235932	-2.18825e-05	-0.000140845
0.652	-2.13354e-05	-9.86565e-05	-1.28972e-05	-8.84957e-05	-7.10602e-05	-0.000234435	-2.18827e-05	-0.00014162
0.653	-2.05339e-05	-9.79221e-05	-1.2093e-05	-8.77629e-05	-7.10837e-05	-0.000233182	-2.18829e-05	-0.000142272
0.654	-1.96845e-05	-9.72929e-05	-1.12465e-05	-8.71412e-05	-7.1107e-05	-0.000232132	-2.18831e-05	-0.000142821
0.655	-1.8788e-05	-9.67091e-05	-1.03601e-05	-8.65718e-05	-7.11301e-05	-0.000231255	-2.18832e-05	-0.000143283
0.656	-1.78508e-05	-9.6137e-05	-9.4669e-06	-8.60482e-05	-7.1153e-05	-0.000230522	-2.18829e-05	-0.000143671
0.657	-1.6877e-05	-9.55597e-05	-8.58728e-06	-8.55696e-05	-7.11755e-05	-0.00022991	-2.18824e-05	-0.000143997
0.658	-1.58709e-05	-9.49687e-05	-7.74164e-06	-8.51434e-05	-7.11978e-05	-0.000229401	-2.18813e-05	-0.000144271
0.659	-1.48362e-05	-9.43571e-05	-6.94621e-06	-8.47753e-05	-7.12198e-05	-0.000228977	-2.18798e-05	-0.000144501
0.66	-1.37543e-05	-2.30874e-05	-6.21404e-06	-1.38497e-05	-7.12458e-05	-0.000126853	-2.18779e-05	-9.18339e-05
0.661	-1.25958e-05	-2.61958e-05	-5.55767e-06	-1.74562e-05	-7.12865e-05	-0.000131634	-2.1876e-05	-8.91833e-05
0.662	-1.14731e-05	-2.77671e-05	-4.98703e-06	-1.95751e-05	-7.13302e-05	-0.000135871	-2.18744e-05	-8.70559e-05
0.663	-1.04357e-05	-2.89401e-05	-4.50704e-06	-2.13035e-05	-7.1372e-05	-0.000139445	-2.18735e-05	-8.52638e-05
0.664	-9.52307e-06	-2.98186e-05	-4.11891e-06	-2.27084e-05	-7.14073e-05	-0.000142461	-2.18731e-05	-8.37536e-05
0.665	-8.75306e-06	-3.04783e-05	-3.82043e-06	-2.38461e-05	-7.14337e-05	-0.000145007	-2.18734e-05	-8.24815e-05
0.666	-8.12475e-06	-3.09716e-05	-3.60641e-06	-2.47639e-05	-7.14512e-05	-0.000147154	-2.18743e-05	-8.14109e-05
0.667	-7.62394e-06	-3.13331e-05	-3.46925e-06	-2.55016e-05	-7.14619e-05	-0.000148963	-2.18757e-05	-8.05109e-05
0.668	-7.22973e-06	-3.15865e-05	-3.39954e-06	-2.60926e-05	-7.14684e-05	-0.000150486	-2.18774e-05	-7.97553e-05
0.669	-6.92049e-06	-3.17506e-05	-3.38656e-06	-2.65651e-05	-7.14739e-05	-0.000151769	-2.18793e-05	-7.91217e-05
0.67	-6.67798e-06	0.000102874	-3.4189e-06	0.000107788	-7.14806e-05	4.15298e-05	-2.18815e-05	2.23729e-05
0.671	-6.48921e-06	9.52978e-05	-3.48489e-06	9.99479e-05	-7.14898e-05	3.0842e-05	-2.18838e-05	2.81456e-05
0.672	-6.34625e-06	9.05734e-05	-3.5731e-06	9.49851e-05	-7.15019e-05	2.1515e-05	-2.18863e-05	3.2842e-05
0.673	-6.24466e-06	8.66174e-05	-3.67275e-06	9.08219e-05	-7.15161e-05	1.36669e-05	-2.18889e-05	3.6791e-05
0.674	-6.1813e-06	8.32952e-05	-3.77393e-06	8.73298e-05	-7.15313e-05	7.06171e-06	-2.18915e-05	4.01117e-05
0.675	-6.1523e-06	8.04954e-05	-3.86797e-06	8.44015e-05	-7.15463e-05	1.50118e-06	-2.18942e-05	4.29043e-05
0.676	-6.15188e-06	7.81273e-05	-3.94749e-06	8.19475e-05	-7.15602e-05	-3.18084e-06	-2.18969e-05	4.52531e-05
0.677	-6.17195e-06	7.61189e-05	-4.00657e-06	7.98936e-05	-7.15724e-05	-7.12373e-06	-2.18995e-05	4.72286e-05
0.678	-6.20266e-06	7.44135e-05	-4.04072e-06	7.81776e-05	-7.1583e-05	-1.04446e-05	-2.1902e-05	4.889e-05
0.679	-6.23356e-06	7.29666e-05	-4.04692e-06	7.67481e-05	-7.15924e-05	-1.32419e-05	-2.19044e-05	5.0287e-05
0.68	-6.25485e-06	-0.000211903	-4.02345e-06	-0.000208113	-7.16013e-05	-0.000425272	-2.19065e-05	-0.000161346
0.681	-6.25852e-06	-0.000197664	-3.96988e-06	-0.000193822	-7.16102e-05	-0.000406841	-2.19083e-05	-0.00017168
0.682	-6.23914e-06	-0.000188551	-3.88682e-06	-0.000184651	-7.16198e-05	-0.000390546	-2.19099e-05	-0.000179957
0.683	-6.19399e-06	-0.000180875	-3.77583e-06	-0.000176913	-7.16303e-05	-0.000376846	-2.19111e-05	-0.000186919
0.684	-6.12286e-06	-0.000174402	-3.63924e-06	-0.000170379	-7.16419e-05	-0.000365326	-2.1912e-05	-0.000192777
0.685	-6.02747e-06	-0.000168939	-3.47992e-06	-0.000164856	-7.16545e-05	-0.00035564	-2.19126e-05	-0.000197704
0.686	-5.91068e-06	-0.000164323	-3.30117e-06	-0.000160181	-7.16679e-05	-0.000347497	-2.19129e-05	-0.000201849
0.687	-5.77586e-06	-0.000160417	-3.10651e-06	-0.000156219	-7.16818e-05	-0.000340652	-2.19128e-05	-0.000205336
0.688	-5.62629e-06	-0.000157107	-2.89954e-06	-0.000152856	-7.16959e-05	-0.0003349	-2.19125e-05	-0.000208268
0.689	-5.46488e-06	-0.000154297	-2.68381e-06	-0.000149995	-7.17102e-05	-0.000330066	-2.19119e-05	-0.000210734
0.69	-5.29405e-06	9.56842e-05	-2.46271e-06	0.000100058	-7.17247e-05	3.08483e-05	-2.1911e-05	-2.74644e-05
0.691	-5.11584e-06	8.36161e-05	-2.23936e-06	8.80302e-05	-7.17394e-05	1.64392e-05	-2.19098e-05	-1.9375e-05
0.692	-4.932e-06	7.66944e-05	-2.01651e-06	8.11425e-05	-7.17544e-05	3.62387e-06	-2.19084e-05	-1.29091e-05
0.693	-4.74419e-06	7.09071e-05	-1.79658e-06	7.53826e-05	-7.17698e-05	-7.157e-06	-2.19067e-05	-7.47133e-06
0.694	-4.55409e-06	6.60748e-05	-1.58151e-06	7.05707e-05	-7.17858e-05	-1.62273e-05	-2.19048e-05	-2.8987e-06
0.695	-4.36341e-06	6.20456e-05	-1.37286e-06	6.65553e-05	-7.18024e-05	-2.38591e-05	-2.19027e-05	9.46564e-07
0.696	-4.17388e-06	5.86916e-05	-1.17172e-06	6.32088e-05	-7.18196e-05	-3.02815e-05	-2.19005e-05	4.18027e-06
0.697	-3.98709e-06	5.59046e-05	-9.78803e-07	6.04241e-05	-7.18374e-05	-3.56867e-05	-2.1898e-05	6.89978e-06
0.698	-3.80442e-06	5.35933e-05	-7.94437e-07	5.81108e-05	-7.18556e-05	-4.02368e-05	-2.18955e-05	9.18695e-06
0.699	-3.62693e-06	5.16811e-05	-6.18615e-07	5.61931e-05	-7.18742e-05	-4.40676e-05	-2.18928e-05	1.11106e-05
0.7	-3.45527e-06	0.000186457	-4.51043e-07	0.000190975	-7.18932e-05	0.000149594	-2.189e-05	0.000115
0.701	-3.2897e-06	0.000177598	-2.91188e-07	0.000182106	-7.19123e-05	0.000136886	-2.18871e-05	0.000121717
0.702	-3.13008e-06	0.000171755	-1.38332e-07	0.000176252	-7.19317e-05	0.000125911	-2.18842e-05	0.000127243
0.703	-2.97603e-06	0.000166869	8.37993e-09	0.000171355	-7.19512e-05	0.000116678	-2.18812e-05	0.000131889
0.704	-2.8232e-06	0.000162704	1.72386e-07	0.000167197	-7.1971e-05	0.000108912	-2.18784e-05	0.000135796
0.705	-2.66965e-06	0.00015921	3.62046e-07	0.000163735	-7.19908e-05	0.000102378	-2.18756e-05	0.00013908
0.706	-2.51422e-06	0.000156275	5.81898e-07	0.00016086	-7.20109e-05	9.68803e-05	-2.1873e-05	0.000141841
0.707	-2.35664e-06	0.000153807	8.31793e-07	0.00015848	-7.20311e-05	9.22539e-05	-2.18705e-05	0.000144163
0.708	-2.19679e-06	0.000151729	1.11153e-06	0.000156519	-7.20513e-05	8.83599e-05	-2.1868e-05	0.000146115
0.709	-2.03469e-06	0.000149978	1.42086e-06	0.000154911	-7.20716e-05	8.50817e-05	-2.18655e-05	0.000147757
0.71	-1.87046e-06	-2.2807e-05	1.75948e-06	-1.7722e-05	-7.20919e-05	-0.000165283	-2.1863e-05	2.05094e-05
0.711	-1.70427e-06	-1.48699e-05	2.12703e-06	-9.58663e-06	-7.21121e-05	-0.000155074	-2.18606e-05	1.49184e-05
0.712	-1.53633e-06	-9.90977e-06	2.52312e-06	-4.40151e-06	-7.21322e-05	-0.000146132	-2.18581e-05	1.03856e-05
0.713	-1.36685e-06	-5.74886e-06	2.94731e-06	1.07659e-08	-7.21521e-05	-0.000138617	-2.18556e-05	6.57354e-06
0.714	-1.19605e-06	-2.2623e-06	3.39911e-06	3.77488e-06	-7.21719e-05	-0.000132302	-2.1853e-05	3.36789e-06
0.715	-1.02414e-06	6.55621e-07	3.87799e-06	6.99623e-06	-7.21915e-05	-0.000126995	-2.18505e-05	6.72216e-07
0.716	-8.51319e-07	3.09383e-06	4.3834e-06	9.7634e-06	-7.22109e-05	-0.000122536	-2.18478e-05	-1.59457e-06
0.717	-6.77789e-07	5.12712e-06	4.91474e-06	1.21508e-05	-7.223e-05	-0.00011879	-2.18451e-05	-3.50067e-06
0.718	-5.03758e-07	6.81846e-06	5.47137e-06	1.42211e-05	-7.22489e-05	-0.000115644	-2.18424e-05	-5.10345e-06
0.719	-3.29435e-07	8.22079e-06	6.05264e-06	1.60266e-05	-7.22676e-05	-0.000113003	-2.18395e-05	-6.45114e-06
0.72	-1.55027e-07	0.00010593	6.65785e-06	0.000114173	-7.2286e-05	2.85953e-05	-2.18366e-05	6.48166e-05
0.721	1.92655e-08	0.00010154	7.28627e-06	0.000110234	-7.23042e-05	2.34116e-05	-2.18337e-05	6.76663e-05
0.722	2.13352e-07	9.88577e-05	7.94101e-06	0.000108007	-7.23217e-05	1.88354e-05	-2.18304e-05	6.99659e-05
0.723	4.35737e-07	9.65807e-05	8.62285e-06	0.000106185	-7.23384e-05	1.4984e-05	-2.18269e-05	7.19e-05
0.724	6.91337e-07	9.46462e-05	9.33187e-06	0.0001047	-7.23542e-05	1.17422e-05	-2.18232e-05	7.35264e-05
0.725	9.81157e-07	9.30003e-05	1.00674e-05	0.000103495	-7.23695e-05	9.01307e-06	-2.18191e-05	7.4894e-05
0.726	1.30609e-06	9.15995e-05	1.08286e-05	0.000102526	-7.23844e-05	6.71505e-06	-2.18148e-05	7.6044e-05
0.727	1.6668e-06	9.04072e-05	1.16147e-05	0.000101756	-7.23991e-05	4.77952e-06	-2.18103e-05	7.70112e-05
0.728	2.06369e-06	8.93926e-05	1.2425e-05	0.000101151	-7.24139e-05	3.14871e-06	-2.18055e-05	7.78246e-05
0.729	2.49679e-06	8.85297e-05	1.32585e-05	0.000100685	-7.2429e-05	1.77401e-06	-2.18005e-05	7.85087e-05
0.73	2.96579e-06	-4.39639e-05	1.41143e-05	-3.14399e-05	-7.24444e-05	-0.000189729	-2.17952e-05	-1.97931e-05
0.731	3.47003e-06	-3.74491e-05	1.49915e-05	-2.4554e-05	-7.24602e-05	-0.000181119	-2.17897e-05	-2.45193e-05
0.732	4.00855e-06	-3.33467e-05	1.58891e-05	-2.00942e-05	-7.24766e-05	-0.000173574	-2.17839e-05	-2.8345e-05
0.733	4.58018e-06	-2.98986e-05	1.68061e-05	-1.63023e-05	-7.24934e-05	-0.000167234	-2.1778e-05	-3.15621e-05
0.734	5.18354e-06	-2.69997e-05	1.77414e-05	-1.30729e-05	-7.25106e-05	-0.000161906	-2.17718e-05	-3.4267e-05
0.735	5.81718e-06	-2.45615e-05	1.8694e-05	-1.0317e-05	-7.25282e-05	-0.00015743	-2.17654e-05	-3.65411e-05
0.736	6.47963e-06	-2.25093e-05	1.96626e-05	-7.95983e-06	-7.25459e-05	-0.000153669	-2.17589e-05	-3.84528e-05
0.737	7.16942e-06	-2.07804e-05	2.06463e-05	-5.93846e-06	-7.25637e-05	-0.000150511	-2.17521e-05	-4.00598e-05
0.738	7.88519e-06	-1.93222e-05	2.16437e-05	-4.19995e-06	-7.25814e-05	-0.000147859	-2.17452e-05	-4.14104e-05
0.739	8.62565e-06	-1.80901e-05	2.26537e-05	-2.69977e-06	-7.2599e-05	-0.000145633	-2.1738e-05	-4.25455e-05
0.74	9.38966e-06	0.000344546	2.3675e-05	0.000360235	-7.26164e-05	0.000378098	-2.17307e-05	0.000227575
0.741	1.01762e-05	0.000325037	2.47063e-05	0.000340967	-7.26335e-05	0.000353034	-2.17233e-05	0.000240888
0.742	1.09842e-05	0.000313133	2.57464e-05	0.000329292	-7.26504e-05	0.000331291	-2.17156e-05	0.000251831
0.743	1.18128e-05	0.000303138	2.6794e-05	0.000319513	-7.2667e-05	0.000313009	-2.17078e-05	0.000261031
0.744	1.26612e-05	0.000294753	2.78476e-05	0.000311329	-7.26833e-05	0.000297639	-2.16998e-05	0.000268764
0.745	1.35284e-05	0.000287722	2.89059e-05	0.000304486	-7.26995e-05	0.000284716	-2.16915e-05	0.000275264
0.746	1.44136e-05	0.00028183	2.99676e-05	0.00029877	-7.27155e-05	0.00027385	-2.16832e-05	0.000280728
0.747	1.53157e-05	0.0002769	3.10313e-05	0.000293998	-7.27315e-05	0.000264712	-2.16746e-05	0.000285321
0.748	1.62337e-05	0.000272779	3.20955e-05	0.000290021	-7.27475e-05	0.000257027	-2.16658e-05	0.000289183
0.749	1.71663e-05	0.00026934	3.31589e-05	0.000286711	-7.27635e-05	0.000250564	-2.16568e-05	0.00029243
0.75	1.81123e-05	7.60451e-05	3.422e-05	9.35077e-05	-7.27796e-05	-3.04322e-05	-2.16477e-05	0.000151999
0.751	1.90703e-05	8.37257e-05	3.52774e-05	0.000101288	-7.27958e-05	-2.08793e-05	-2.16384e-05	0.000146862
0.752	2.00387e-05	8.84547e-05	3.63296e-05	0.0001061	-7.28122e-05	-1.25584e-05	-2.16288e-05	0.000142657
0.753	2.10161e-05	9.24649e-05	3.73753e-05	0.000110179	-7.28286e-05	-5.56619e-06	-2.16192e-05	0.000139121
0.754	2.20007e-05	9.58712e-05	3.84129e-05	0.000113638	-7.28452e-05	3.08471e-07	-2.16093e-05	0.00013615
0.755	2.29911e-05	9.87714e-05	3.94411e-05	0.000116576	-7.28619e-05	5.24367e-06	-2.15994e-05	0.000133652
0.756	2.39854e-05	0.000101248	4.04584e-05	0.000119075	-7.28786e-05	9.3891e-06	-2.15892e-05	0.000131554
0.757	2.49821e-05	0.000103369	4.14633e-05	0.000121205	-7.28953e-05	1.28706e-05	-2.1579e-05	0.00012979
0.758	2.59795e-05	0.000105195	4.24545e-05	0.000123023	-7.2912e-05	1.5794e-05	-2.15686e-05	0.000128308
0.759	2.69761e-05	0.000106772	4.34305e-05	0.00012458	-7.29286e-05	1.82481e-05	-2.15581e-05	0.000127063
0.76	2.79703e-05	-0.000369188	4.439e-05	-0.000351472	-7.29452e-05	-0.000669457	-2.15474e-05	-0.000232311
0.761	2.89605e-05	-0.000342845	4.53315e-05	-0.000325175	-7.29617e-05	-0.000633454	-2.15367e-05	-0.000252292
0.762	2.99454e-05	-0.00032497	4.62536e-05	-0.00030736	-7.29781e-05	-0.000601815	-2.15259e-05	-0.000268359
0.763	3.09233e-05	-0.000309882	4.7155e-05	-0.000292347	-7.29945e-05	-0.000575205	-2.15149e-05	-0.000281877
0.764	3.1893e-05	-0.000297135	4.80343e-05	-0.000279689	-7.30107e-05	-0.000552819	-2.15039e-05	-0.000293251
0.765	3.28529e-05	-0.000286359	4.88903e-05	-0.000269015	-7.30269e-05	-0.000533987	-2.14928e-05	-0.000302821
0.766	3.38018e-05	-0.000277239	4.97217e-05	-0.000260012	-7.3043e-05	-0.000518147	-2.14817e-05	-0.000310873
0.767	3.47381e-05	-0.000269511	5.0527e-05	-0.000252414	-7.30591e-05	-0.000504823	-2.14705e-05	-0.000317646
0.768	3.56605e-05	-0.000262953	5.13052e-05	-0.000245999	-7.30752e-05	-0.000493617	-2.14592e-05	-0.000323345
0.769	3.65676e-05	-0.000257379	5.2055e-05	-0.000240582	-7.30913e-05	-0.000484192	-2.14479e-05	-0.000328138
0.77	3.74579e-05	7.11913e-05	5.27752e-05	8.78573e-05	-7.31073e-05	-9.96419e-06	-2.14365e-05	-8.99941e-05
0.771	3.83301e-05	5.64931e-05	5.34647e-05	7.29749e-05	-7.31234e-05	-2.64092e-05	-2.14252e-05	-8.04602e-05
0.772	3.91827e-05	4.86274e-05	5.41224e-05	6.4913e-05	-7.31394e-05	-4.12608e-05	-2.14138e-05	-7.29504e-05
0.773	4.00144e-05	4.20746e-05	5.47471e-05	5.81523e-05	-7.31555e-05	-5.37537e-05	-2.14024e-05	-6.66339e-05
0.774	4.08238e-05	3.66266e-05	5.53378e-05	5.24848e-05	-7.31716e-05	-6.42636e-05	-2.13911e-05	-6.13212e-05
0.775	4.16095e-05	3.21085e-05	5.58935e-05	4.77361e-05	-7.31877e-05	-7.31059e-05	-2.13797e-05	-5.68526e-05
0.776	4.23702e-05	2.83731e-05	5.64134e-05	4.37593e-05	-7.32037e-05	-8.05455e-05	-2.13684e-05	-5.30938e-05
0.777	4.31046e-05	2.52967e-05	5.68963e-05	4.0431e-05	-7.32197e-05	-8.68057e-05	-2.13571e-05	-4.99319e-05
0.778	4.38114e-05	2.27752e-05	5.73416e-05	3.76475e-05	-7.32357e-05	-9.2074e-05	-2.13459e-05	-4.7272e-05
0.779	4.44895e-05	2.0721e-05	5.77483e-05	3.53214e-05	-7.32517e-05	-9.6508e-05	-2.13347e-05	-4.50342e-05
0.78	4.51378e-05	-0.00030266	5.81157e-05	-0.000288379	-7.32676e-05	-0.000564629	-2.13237e-05	-0.000284365
0.781	4.57551e-05	-0.000286509	5.8443e-05	-0.000272516	-7.32834e-05	-0.0005449	-2.13127e-05	-0.000295742
0.782	4.63403e-05	-0.000276247	5.87296e-05	-0.000262551	-7.32992e-05	-0.000527218	-2.13018e-05	-0.000304727
0.783	4.68926e-05	-0.000267546	5.89748e-05	-0.000254156	-7.33149e-05	-0.000512347	-2.1291e-05	-0.000312286
0.784	4.74109e-05	-0.000260155	5.91781e-05	-0.00024708	-7.33305e-05	-0.000499837	-2.12803e-05	-0.000318646
0.785	4.78944e-05	-0.000253869	5.9339e-05	-0.000241115	-7.33461e-05	-0.000489314	-2.12697e-05	-0.000323997
0.786	4.83422e-05	-0.00024851	5.94569e-05	-0.000236086	-7.33616e-05	-0.000480464	-2.12593e-05	-0.000328498
0.787	4.87535e-05	-0.000243933	5.95315e-05	-0.000231845	-7.3377e-05	-0.000473021	-2.12491e-05	-0.000332285
0.788	4.91277e-05	-0.000240014	5.95624e-05	-0.000228269	-7.33924e-05	-0.000466762	-2.1239e-05	-0.000335471
0.789	4.94639e-05	-0.000236647	5.95493e-05	-0.000225251	-7.34078e-05	-0.000461499	-2.1229e-05	-0.00033815
0.79	4.97615e-05	0.000262912	5.94921e-05	0.000274009	-7.34231e-05	0.000258134	-2.12193e-05	3.10347e-05
0.791	5.002e-05	0.000236321	5.93904e-05	0.000247054	-7.34383e-05	0.000226114	-2.12097e-05	4.88283e-05
0.792	5.02388e-05	0.000221139	5.92442e-05	0.000231505	-7.34535e-05	0.000197768	-2.12003e-05	6.31357e-05
0.793	5.04174e-05	0.000208443	5.90534e-05	0.000218437	-7.34686e-05	0.000173931	-2.11912e-05	7.51659e-05
0.794	5.05554e-05	0.000197838	5.88181e-05	0.000207456	-7.34837e-05	0.000153887	-2.11822e-05	8.52797e-05
0.795	5.06523e-05	0.000188989	5.85383e-05	0.000198228	-7.34987e-05	0.000137031	-2.11735e-05	9.37827e-05
0.796	5.07079e-05	0.000181617	5.82141e-05	0.000190474	-7.35137e-05	0.000122856	-2.1165e-05	0.000100932
0.797	5.07219e-05	0.000175485	5.78457e-05	0.000183957	-7.35285e-05	0.000110934	-2.11568e-05	0.000106943
0.798	5.06941e-05	0.000170395	5.74333e-05	0.000178481	-7.35434e-05	0.000100907	-2.11488e-05	0.000111997
0.799	5.06244e-05	0.00016618	5.69773e-05	0.000173878	-7.35581e-05	9.24732e-05	-2.11411e-05	0.000116247
0.8	5.05127e-05	5.22727e-05	5.64781e-05	5.95689e-05	-7.35728e-05	-7.42243e-05	-2.11336e-05	3.6912e-05
0.801	5.0359e-05	5.53875e-05	5.5936e-05	6.2294e-05	-7.35873e-05	-7.21131e-05	-2.11264e-05	3.55647e-05
0.802	5.01633e-05	5.69217e-05	5.53515e-05	6.3438e-05	-7.36018e-05	-7.00989e-05	-2.11195e-05	3.45403e-05
0.803	4.99259e-05	5.82736e-05	5.47252e-05	6.43996e-05	-7.36162e-05	-6.84087e-05	-2.11129e-05	3.36791e-05
0.804	4.96468e-05	5.94708e-05	5.40578e-05	6.52067e-05	-7.36305e-05	-6.69908e-05	-2.11065e-05	3.29553e-05
0.805	4.93263e-05	6.05369e-05	5.33498e-05	6.58835e-05	-7.36448e-05	-6.58019e-05	-2.11005e-05	3.23472e-05
0.806	4.89648e-05	6.14916e-05	5.2602e-05	6.645e-05	-7.36589e-05	-6.48055e-05	-2.10948e-05	3.18362e-05
0.807	4.85626e-05	6.23514e-05	5.18152e-05	6.69232e-05	-7.3673e-05	-6.39709e-05	-2.10894e-05	3.14069e-05
0.808	4.81201e-05	6.31304e-05	5.09903e-05	6.73174e-05	-7.3687e-05	-6.32724e-05	-2.10843e-05	3.10462e-05
0.809	4.76379e-05	6.38399e-05	5.0128e-05	6.76447e-05	-7.37008e-05	-6.26883e-05	-2.10795e-05	3.07432e-05
0.81	4.71166e-05	0.000107199	4.92295e-05	0.000110629	-7.37146e-05	-5.20896e-07	-2.1075e-05	6.25284e-05
0.811	4.65566e-05	0.000105452	4.82957e-05	0.000108505	-7.37284e-05	-3.23366e-06	-2.10709e-05	6.39961e-05
0.812	4.59587e-05	0.000104507	4.73276e-05	0.000107187	-7.3742e-05	-5.61165e-06	-2.10671e-05	6.51887e-05
0.813	4.53237e-05	0.000103761	4.63264e-05	0.000106072	-7.37555e-05	-7.61439e-06	-2.10636e-05	6.61918e-05
0.814	4.46522e-05	0.000103181	4.52932e-05	0.000105127	-7.3769e-05	-9.30152e-06	-2.10605e-05	6.70354e-05
0.815	4.39452e-05	0.00010274	4.42292e-05	0.000104325	-7.37823e-05	-1.07233e-05	-2.10577e-05	6.77448e-05
0.816	4.32036e-05	0.000102413	4.31358e-05	0.000103643	-7.37956e-05	-1.19219e-05	-2.10552e-05	6.83413e-05
0.817	4.24282e-05	0.00010218	4.20142e-05	0.000103062	-7.38088e-05	-1.29329e-05	-2.1053e-05	6.88429e-05
0.818	4.16202e-05	0.000102026	4.08658e-05	0.000102564	-7.38218e-05	-1.37861e-05	-2.10512e-05	6.92647e-05
0.819	4.07804e-05	0.000101936	3.96919e-05	0.000102135	-7.38348e-05	-1.45067e-05	-2.10498e-05	6.96194e-05
0.82	3.99102e-05	0.000142846	3.8494e-05	0.000142718	-7.38477e-05	4.40393e-05	-2.10486e-05	0.000100647
0.821	3.90105e-05	0.00014061	3.72736e-05	0.000140158	-7.38605e-05	4.0521e-05	-2.10478e-05	0.000102505
0.822	3.80827e-05	0.00013921	3.60322e-05	0.00013844	-7.38732e-05	3.74763e-05	-2.10474e-05	0.000104032
0.823	3.71279e-05	0.000138064	3.47713e-05	0.000136984	-7.38858e-05	3.49132e-05	-2.10472e-05	0.000105316
0.824	3.61475e-05	0.000137132	3.34925e-05	0.000135749	-7.38983e-05	3.27551e-05	-2.10474e-05	0.000106396
0.825	3.51427e-05	0.000136376	3.21974e-05	0.000134699	-7.39107e-05	3.09376e-05	-2.10479e-05	0.000107303
0.826	3.4115e-05	0.000135768	3.08877e-05	0.000133804	-7.3923e-05	2.94065e-05	-2.10488e-05	0.000108066
0.827	3.30658e-05	0.000135281	2.95651e-05	0.000133039	-7.39352e-05	2.81161e-05	-2.10499e-05	0.000108707
0.828	3.19965e-05	0.000134894	2.82311e-05	0.000132383	-7.39473e-05	2.70281e-05	-2.10514e-05	0.000109245
0.829	3.09086e-05	0.00013459	2.68876e-05	0.000131819	-7.39593e-05	2.61103e-05	-2.10532e-05	0.000109698
0.83	2.98036e-05	0.000287443	2.55363e-05	0.000284436	-7.39713e-05	0.000246557	-2.10552e-05	0.000224999
0.831	2.8683e-05	0.000278876	2.4179e-05	0.000275626	-7.39831e-05	0.00023457	-2.10576e-05	0.000231282
0.832	2.75485e-05	0.000273368	2.28173e-05	0.000269885	-7.39949e-05	0.000224237	-2.10602e-05	0.000236477
0.833	2.64016e-05	0.00026875	2.14531e-05	0.000265044	-7.40065e-05	0.000215547	-2.10632e-05	0.000240843
0.834	2.52439e-05	0.00026488	2.00882e-05	0.000260961	-7.40181e-05	0.000208239	-2.10664e-05	0.000244513
0.835	2.40776e-05	0.000261569	1.87278e-05	0.00025745	-7.40295e-05	0.000202093	-2.10699e-05	0.000247598
0.836	2.29128e-05	0.000258693	1.74243e-05	0.00025443	-7.4041e-05	0.000196925	-2.10741e-05	0.00025019
0.837	2.1756e-05	0.000256165	1.62072e-05	0.000251836	-7.40524e-05	0.000192577	-2.10789e-05	0.000252369
0.838	2.06134e-05	0.000253921	1.5104e-05	0.000249625	-7.40639e-05	0.000188919	-2.10846e-05	0.000254199
0.839	1.94902e-05	0.000251908	1.41346e-05	0.00024776	-7.40753e-05	0.000185841	-2.1091e-05	0.000255737
0.84	1.83904e-05	-0.000110679	1.33116e-05	-0.000114593	-7.40867e-05	-0.000338643	-2.1098e-05	-1.41085e-05
0.841	1.73169e-05	-9.34714e-05	1.26409e-05	-9.69865e-05	-7.40981e-05	-0.000314387	-2.11056e-05	-2.72447e-05
0.842	1.62718e-05	-8.22998e-05	1.21227e-05	-8.52926e-05	-7.41095e-05	-0.000293257	-2.11135e-05	-3.79457e-05
0.843	1.52504e-05	-7.30848e-05	1.17527e-05	-7.54318e-05	-7.41197e-05	-0.000275491	-2.11216e-05	-4.69477e-05
0.844	1.42932e-05	-6.55057e-05	1.15283e-05	-6.71258e-05	-7.41288e-05	-0.000260552	-2.11295e-05	-5.45198e-05
0.845	1.3423e-05	-5.92829e-05	1.14408e-05	-6.01263e-05	-7.41375e-05	-0.000247989	-2.1137e-05	-6.08894e-05
0.846	1.26612e-05	-5.41701e-05	1.14788e-05	-5.42195e-05	-7.41465e-05	-0.000237426	-2.11439e-05	-6.62474e-05
0.847	1.20211e-05	-4.99622e-05	1.1628e-05	-4.92273e-05	-7.41563e-05	-0.000228544	-2.11501e-05	-7.07543e-05
0.848	1.15079e-05	-4.64889e-05	1.18722e-05	-4.5001e-05	-7.41671e-05	-0.000221077	-2.11555e-05	-7.45454e-05
0.849	1.11199e-05	-4.36096e-05	1.21939e-05	-4.1416e-05	-7.4179e-05	-0.000214799	-2.11602e-05	-7.7734e-05
0.85	1.08505e-05	-9.30793e-06	1.25752e-05	-6.46368e-06	-7.41916e-05	-0.000163494	-2.11641e-05	-5.65072e-05
0.851	1.0689e-05	-9.06037e-06	1.29983e-05	-5.63498e-06	-7.42046e-05	-0.000161362	-2.11674e-05	-5.74959e-05
0.852	1.06228e-05	-8.49537e-06	1.34476e-05	-4.5581e-06	-7.42176e-05	-0.000159656	-2.117e-05	-5.83691e-05
0.853	1.0641e-05	-8.03004e-06	1.39235e-05	-3.63868e-06	-7.42304e-05	-0.000158225	-2.11722e-05	-5.91032e-05
0.854	1.07313e-05	-7.64423e-06	1.44223e-05	-2.84834e-06	-7.42427e-05	-0.000157025	-2.1174e-05	-5.97204e-05
0.855	1.0882e-05	-7.32075e-06	1.49415e-05	-2.16039e-06	-7.42546e-05	-0.000156018	-2.11757e-05	-6.02395e-05
0.856	1.10812e-05	-7.04687e-06	1.54786e-05	-1.55294e-06	-7.42661e-05	-0.000155173	-2.11771e-05	-6.0676e-05
0.857	1.13179e-05	-6.81312e-06	1.60311e-05	-1.00776e-06	-7.42773e-05	-0.000154466	-2.11784e-05	-6.10432e-05
0.858	1.15812e-05	-6.61279e-06	1.65963e-05	-5.09819e-07	-7.42885e-05	-0.000153874	-2.11797e-05	-6.13521e-05
0.859	1.18608e-05	-6.44971e-06	1.71718e-05	-5.50922e-08	-7.42997e-05	-0.000153378	-2.11809e-05	-6.16121e-05
0.86	1.21525e-05	0.000125193	1.77566e-05	0.000131891	-7.43105e-05	3.68456e-05	-2.1182e-05	3.67605e-05
0.861	1.24571e-05	0.000117942	1.83498e-05	0.000124924	-7.43211e-05	2.76331e-05	-2.1183e-05	4.17707e-05
0.862	1.27737e-05	0.000113389	1.89505e-05	0.00012065	-7.43317e-05	1.95648e-05	-2.11838e-05	4.58376e-05
0.863	1.3102e-05	0.000109548	1.95579e-05	0.000117083	-7.43421e-05	1.27781e-05	-2.11845e-05	4.92574e-05
0.864	1.34415e-05	0.000106306	2.01709e-05	0.00011411	-7.43525e-05	7.06936e-06	-2.11849e-05	5.21328e-05
0.865	1.37917e-05	0.00010357	2.07888e-05	0.000111636	-7.43629e-05	2.26691e-06	-2.11852e-05	5.45503e-05
0.866	1.4152e-05	0.000101259	2.14105e-05	0.000109583	-7.43733e-05	-1.77353e-06	-2.11852e-05	5.6583e-05
0.867	1.45217e-05	9.93076e-05	2.20351e-05	0.000107882	-7.43838e-05	-5.17328e-06	-2.1185e-05	5.82922e-05
0.868	1.49003e-05	9.76591e-05	2.26618e-05	0.000106478	-7.43943e-05	-8.03434e-06	-2.11846e-05	5.97294e-05
0.869	1.52868e-05	9.62663e-05	2.32895e-05	0.000105323	-7.44049e-05	-1.04425e-05	-2.11839e-05	6.0938e-05
0.87	1.56806e-05	0.000158245	2.39173e-05	0.000167539	-7.44156e-05	7.87621e-05	-2.1183e-05	0.000109346
0.871	1.60808e-05	0.000153784	2.45443e-05	0.000163301	-7.44263e-05	7.2422e-05	-2.11819e-05	0.00011268
0.872	1.64866e-05	0.000150729	2.51694e-05	0.000160461	-7.44371e-05	6.69599e-05	-2.11806e-05	0.000115429
0.873	1.6897e-05	0.000148156	2.57917e-05	0.000158097	-7.44479e-05	6.23649e-05	-2.11791e-05	0.000117741
0.874	1.73113e-05	0.000145991	2.64103e-05	0.000156134	-7.44587e-05	5.84991e-05	-2.11773e-05	0.000119684
0.875	1.77286e-05	0.000144171	2.70242e-05	0.000154506	-7.44696e-05	5.52465e-05	-2.11753e-05	0.000121319
0.876	1.8148e-05	0.00014264	2.76324e-05	0.000153161	-7.44804e-05	5.25093e-05	-2.11732e-05	0.000122693
0.877	1.85687e-05	0.000141353	2.8234e-05	0.000152053	-7.44912e-05	5.02055e-05	-2.11708e-05	0.000123849
0.878	1.899e-05	0.000140274	2.8828e-05	0.000151143	-7.4502e-05	4.82661e-05	-2.11682e-05	0.000124821
0.879	1.94109e-05	0.000139369	2.94134e-05	0.0001504	-7.45127e-05	4.66331e-05	-2.11655e-05	0.000125639
0.88	1.98308e-05	-0.000226233	2.99895e-05	-0.000215092	-7.45234e-05	-0.000482025	-2.11625e-05	-0.000147588
0.881	2.02489e-05	-0.000207487	3.05551e-05	-0.000196198	-7.4534e-05	-0.000456826	-2.11594e-05	-0.000161541
0.882	2.06643e-05	-0.000195167	3.11094e-05	-0.00018374	-7.45446e-05	-0.000434669	-2.11561e-05	-0.000172778
0.883	2.10764e-05	-0.000184797	3.16515e-05	-0.00017324	-7.45552e-05	-0.000416034	-2.11527e-05	-0.00018223
0.884	2.14844e-05	-0.000176064	3.21805e-05	-0.000164388	-7.45658e-05	-0.000400361	-2.11491e-05	-0.000190183
0.885	2.18875e-05	-0.000168708	3.26956e-05	-0.000156922	-7.45763e-05	-0.000387179	-2.11453e-05	-0.000196873
0.886	2.2285e-05	-0.000162511	3.31958e-05	-0.000150623	-7.45869e-05	-0.000376092	-2.11414e-05	-0.0002025
0.887	2.2676e-05	-0.000157286	3.36803e-05	-0.000145306	-7.45974e-05	-0.000366768	-2.11374e-05	-0.000207234
0.888	2.30598e-05	-0.000152879	3.41482e-05	-0.000140816	-7.4608e-05	-0.000358927	-2.11333e-05	-0.000211216
0.889	2.34357e-05	-0.000149159	3.45989e-05	-0.000137023	-7.46186e-05	-0.000352333	-2.1129e-05	-0.000214566
0.89	2.38027e-05	-4.71371e-05	3.50314e-05	-3.49248e-05	-7.46291e-05	-0.000204268	-2.11246e-05	-0.000143359
0.891	2.41603e-05	-5.00657e-05	3.54451e-05	-3.77994e-05	-7.46397e-05	-0.000206663	-2.11201e-05	-0.000141773
0.892	2.45075e-05	-5.12823e-05	3.58392e-05	-3.8971e-05	-7.46503e-05	-0.000208992	-2.11155e-05	-0.000140599
0.893	2.48437e-05	-5.22893e-05	3.62129e-05	-3.99424e-05	-7.46609e-05	-0.000210953	-2.11109e-05	-0.00013961
0.894	2.51682e-05	-5.31194e-05	3.65656e-05	-4.07459e-05	-7.46714e-05	-0.000212605	-2.11062e-05	-0.000138779
0.895	2.54801e-05	-5.37999e-05	3.68967e-05	-4.14091e-05	-7.4682e-05	-0.000213997	-2.11014e-05	-0.000138079
0.896	2.57789e-05	-5.43538e-05	3.72054e-05	-4.19547e-05	-7.46925e-05	-0.00021517	-2.10965e-05	-0.000137489
0.897	2.60639e-05	-5.48005e-05	3.74911e-05	-4.24022e-05	-7.47029e-05	-0.000216159	-2.10916e-05	-0.000136993
0.898	2.63344e-05	-5.51564e-05	3.77534e-05	-4.27679e-05	-7.47134e-05	-0.000216993	-2.10867e-05	-0.000136576
0.899	2.65898e-05	-5.54352e-05	3.79916e-05	-4.30654e-05	-7.47238e-05	-0.000217697	-2.10817e-05	-0.000136224
0.9	2.68295e-05	4.74331e-05	3.82052e-05	5.97874e-05	-7.47342e-05	-6.96035e-05	-2.10767e-05	-5.86999e-05
0.901	2.7053e-05	4.14826e-05	3.83937e-05	5.37999e-05	-7.47445e-05	-7.7528e-05	-2.10717e-05	-5.43502e-05
0.902	2.72597e-05	3.77583e-05	3.85567e-05	5.00299e-05	-7.47548e-05	-8.44884e-05	-2.10667e-05	-5.08341e-05
0.903	2.74492e-05	3.46492e-05	3.86938e-05	4.68665e-05	-7.47651e-05	-9.0344e-05	-2.10617e-05	-4.78767e-05
0.904	2.76209e-05	3.2058e-05	3.88045e-05	4.42126e-05	-7.47753e-05	-9.52707e-05	-2.10567e-05	-4.53893e-05
0.905	2.77744e-05	2.9903e-05	3.88886e-05	4.19864e-05	-7.47855e-05	-9.94163e-05	-2.10517e-05	-4.32971e-05
0.906	2.79093e-05	2.8115e-05	3.89457e-05	4.0119e-05	-7.47957e-05	-0.000102905	-2.10467e-05	-4.15372e-05
0.907	2.80251e-05	2.66363e-05	3.89755e-05	3.85528e-05	-7.48058e-05	-0.000105841	-2.10418e-05	-4.00569e-05
0.908	2.81214e-05	2.5418e-05	3.89778e-05	3.72389e-05	-7.48159e-05	-0.000108312	-2.1037e-05	-3.88117e-05
0.909	2.8198e-05	2.44191e-05	3.89524e-05	3.61365e-05	-7.48259e-05	-0.000110393	-2.10322e-05	-3.77641e-05
0.91	2.82544e-05	-0.000416782	3.88991e-05	-0.000405227	-7.4836e-05	-0.000747855	-2.10274e-05	-0.000367088
0.911	2.82904e-05	-0.000393741	3.88178e-05	-0.000382303	-7.48459e-05	-0.000718211	-2.10227e-05	-0.000384177
0.912	2.83057e-05	-0.000378765	3.87084e-05	-0.000367451	-7.48559e-05	-0.00069168	-2.10182e-05	-0.000397673
0.913	2.83e-05	-0.000366138	3.85709e-05	-0.000354955	-7.48658e-05	-0.00066936	-2.10136e-05	-0.00040903
0.914	2.82733e-05	-0.000355483	3.84052e-05	-0.000344439	-7.48756e-05	-0.000650577	-2.10092e-05	-0.000418589
0.915	2.82252e-05	-0.000346489	3.82114e-05	-0.000335591	-7.48854e-05	-0.000634773	-2.10049e-05	-0.000426634
0.916	2.81556e-05	-0.000338894	3.79895e-05	-0.000328148	-7.48952e-05	-0.000621475	-2.10007e-05	-0.000433405
0.917	2.80645e-05	-0.000332475	3.77397e-05	-0.000321889	-7.49049e-05	-0.000610287	-2.09966e-05	-0.000439102
0.918	2.79518e-05	-0.000327047	3.74621e-05	-0.000316626	-7.49145e-05	-0.000600875	-2.09927e-05	-0.000443896
0.919	2.78175e-05	-0.000322452	3.71569e-05	-0.000312203	-7.49241e-05	-0.000592958	-2.09888e-05	-0.00044793
0.92	2.76615e-05	0.000319875	3.68243e-05	0.000330021	-7.49336e-05	0.000332304	-2.09851e-05	2.57143e-05
0.921	2.74838e-05	0.000285083	3.64645e-05	0.000295042	-7.49431e-05	0.00029215	-2.09816e-05	4.82048e-05
0.922	2.72847e-05	0.000265595	3.6078e-05	0.000275362	-7.49525e-05	0.000256454	-2.09782e-05	6.62216e-05
0.923	2.70642e-05	0.000249239	3.5665e-05	0.000258808	-7.49619e-05	0.000226437	-2.09749e-05	8.13696e-05
0.924	2.68223e-05	0.000235515	3.52258e-05	0.000244883	-7.49712e-05	0.0002012	-2.09718e-05	9.41031e-05
0.925	2.65594e-05	0.000224003	3.47611e-05	0.000233167	-7.49804e-05	0.000179979	-2.09688e-05	0.000104807
0.926	2.62756e-05	0.000214352	3.4271e-05	0.000223306	-7.49896e-05	0.000162137	-2.09661e-05	0.000113806
0.927	2.59711e-05	0.000206264	3.37563e-05	0.000215004	-7.49987e-05	0.000147133	-2.09635e-05	0.000121371
0.928	2.56462e-05	0.000199489	3.32174e-05	0.000208012	-7.50077e-05	0.000134516	-2.0961e-05	0.000127731
0.929	2.53013e-05	0.000193818	3.26548e-05	0.000202121	-7.50167e-05	0.000123906	-2.09588e-05	0.000133079
0.93	2.49367e-05	-0.000191646	3.20693e-05	-0.00018361	-7.50257e-05	-0.000435383	-2.09567e-05	-0.000148323
0.931	2.45528e-05	-0.000175358	3.14613e-05	-0.000167547	-7.50345e-05	-0.000415368	-2.09549e-05	-0.000159719
0.932	2.41499e-05	-0.000165272	3.08316e-05	-0.000157688	-7.50433e-05	-0.000397501	-2.09532e-05	-0.00016878
0.933	2.37285e-05	-0.000156763	3.01809e-05	-0.00014941	-7.50521e-05	-0.000382474	-2.09517e-05	-0.000176402
0.934	2.3289e-05	-0.000149583	2.951e-05	-0.000142462	-7.50607e-05	-0.000369836	-2.09504e-05	-0.000182815
0.935	2.28321e-05	-0.00014352	2.88195e-05	-0.000136634	-7.50693e-05	-0.000359206	-2.09493e-05	-0.00018821
0.936	2.23581e-05	-0.000138398	2.81103e-05	-0.00013175	-7.50779e-05	-0.000350266	-2.09484e-05	-0.000192749
0.937	2.18677e-05	-0.000134069	2.73833e-05	-0.000127659	-7.50864e-05	-0.000342749	-2.09477e-05	-0.000196566
0.938	2.13614e-05	-0.000130407	2.66392e-05	-0.000124237	-7.50948e-05	-0.000336427	-2.09472e-05	-0.000199778
0.939	2.08399e-05	-0.000127307	2.58789e-05	-0.000121377	-7.51031e-05	-0.000331111	-2.09469e-05	-0.00020248
0.94	2.03038e-05	0.000256511	2.51034e-05	0.000262242	-7.51114e-05	0.00022287	-2.09468e-05	8.06574e-05
0.941	1.97538e-05	0.000236881	2.43137e-05	0.000242367	-7.51196e-05	0.000198982	-2.09469e-05	9.37855e-05
0.942	1.91906e-05	0.00022543	2.35105e-05	0.000230672	-7.51277e-05	0.000177937	-2.09472e-05	0.000104399
0.943	1.86148e-05	0.000215819	2.2695e-05	0.000220817	-7.51358e-05	0.000160239	-2.09477e-05	0.000113323
0.944	1.80273e-05	0.000207755	2.18682e-05	0.00021251	-7.51438e-05	0.000145359	-2.09484e-05	0.000120825
0.945	1.74287e-05	0.000200992	2.1031e-05	0.000205504	-7.51517e-05	0.000132847	-2.09493e-05	0.000127131
0.946	1.682e-05	0.00019532	2.01845e-05	0.00019959	-7.51596e-05	0.000122325	-2.09504e-05	0.000132432
0.947	1.62033e-05	0.000190499	1.93385e-05	0.000194536	-7.51674e-05	0.000113477	-2.09518e-05	0.000136889
0.948	1.55852e-05	0.000186369	1.85264e-05	0.000190208	-7.51753e-05	0.000106036	-2.09535e-05	0.000140636
0.949	1.49934e-05	0.000182808	1.77703e-05	0.000186479	-7.51835e-05	9.97774e-05	-2.09557e-05	0.000143785
0.95	1.44422e-05	-0.000158304	1.70885e-05	-0.000154804	-7.51916e-05	-0.000394132	-2.09582e-05	-0.000107409
0.951	1.39463e-05	-0.000143012	1.64942e-05	-0.000139612	-7.51997e-05	-0.000374051	-2.09609e-05	-0.000118615
0.952	1.35161e-05	-0.000133441	1.59958e-05	-0.000130111	-7.52076e-05	-0.000356304	-2.09639e-05	-0.000127611
0.953	1.3158e-05	-0.000125453	1.55969e-05	-0.000122167	-7.52153e-05	-0.000341379	-2.0967e-05	-0.000135179
0.954	1.2875e-05	-0.000118786	1.5297e-05	-0.000115519	-7.52229e-05	-0.000328828	-2.09702e-05	-0.000141546
0.955	1.26669e-05	-0.000113219	1.50921e-05	-0.000109951	-7.52304e-05	-0.000318272	-2.09734e-05	-0.000146902
0.956	1.25305e-05	-0.000108566	1.49755e-05	-0.00010528	-7.52379e-05	-0.000309395	-2.09766e-05	-0.000151408
0.957	1.24603e-05	-0.000104671	1.49382e-05	-0.000101355	-7.52453e-05	-0.00030193	-2.09798e-05	-0.000155199
0.958	1.24488e-05	-0.000101404	1.49697e-05	-9.80482e-05	-7.52528e-05	-0.000295652	-2.09828e-05	-0.000158387
0.959	1.24873e-05	-9.86581e-05	1.50584e-05	-9.52547e-05	-7.52603e-05	-0.000290374	-2.09857e-05	-0.00016107
0.96	1.25662e-05	0.000152106	1.51924e-05	0.000155589	-7.52678e-05	7.23226e-05	-2.09884e-05	2.27546e-05
0.961	1.2676e-05	0.000139987	1.536e-05	0.000143524	-7.52753e-05	5.80817e-05	-2.09909e-05	3.06879e-05
0.962	1.2807e-05	0.000132943	1.55499e-05	0.000136535	-7.52826e-05	4.54576e-05	-2.09932e-05	3.7058e-05
0.963	1.29505e-05	0.000127037	1.57515e-05	0.000130683	-7.52899e-05	3.48405e-05	-2.09954e-05	4.24146e-05
0.964	1.30984e-05	0.000122087	1.59554e-05	0.000125785	-7.5297e-05	2.59116e-05	-2.09973e-05	4.69182e-05
0.965	1.32451e-05	0.000117924	1.61572e-05	0.000121673	-7.53042e-05	1.8402e-05	-2.09991e-05	5.07048e-05
0.966	1.33922e-05	0.000114422	1.63576e-05	0.000118222	-7.53116e-05	1.20857e-05	-2.10007e-05	5.38885e-05
0.967	1.35379e-05	0.000111475	1.65558e-05	0.000115324	-7.53191e-05	6.77265e-06	-2.10022e-05	5.65654e-05
0.968	1.36818e-05	0.000108994	1.67515e-05	0.000112892	-7.53267e-05	2.30318e-06	-2.10036e-05	5.88163e-05
0.969	1.38231e-05	0.000106906	1.69442e-05	0.000110852	-7.53344e-05	-1.45704e-06	-2.10049e-05	6.07089e-05
0.97	1.39613e-05	0.000137516	1.71336e-05	0.000141514	-7.53422e-05	4.21385e-05	-2.10061e-05	8.65898e-05
0.971	1.40959e-05	0.000134261	1.73194e-05	0.000138307	-7.53499e-05	3.71054e-05	-2.10072e-05	8.92008e-05
0.972	1.42263e-05	0.000131877	1.75013e-05	0.000135971	-7.53576e-05	3.28026e-05	-2.10082e-05	9.13665e-05
0.973	1.43524e-05	0.000129869	1.76788e-05	0.000134011	-7.53651e-05	2.91827e-05	-2.10092e-05	9.31877e-05
0.974	1.44736e-05	0.000128178	1.78516e-05	0.000132369	-7.53725e-05	2.61372e-05	-2.101e-05	9.47189e-05
0.975	1.45899e-05	0.000126754	1.80194e-05	0.000130993	-7.53797e-05	2.35746e-05	-2.10109e-05	9.60064e-05
0.976	1.47011e-05	0.000125554	1.81819e-05	0.000129842	-7.53868e-05	2.1418e-05	-2.10116e-05	9.70889e-05
0.977	1.4807e-05	0.000124543	1.83387e-05	0.000128878	-7.53938e-05	1.9603e-05	-2.10123e-05	9.7999e-05
0.978	1.49075e-05	0.00012369	1.84895e-05	0.000128073	-7.54007e-05	1.80751e-05	-2.1013e-05	9.87642e-05
0.979	1.50026e-05	0.000122972	1.8634e-05	0.000127401	-7.54074e-05	1.67887e-05	-2.10136e-05	9.94076e-05
0.98	1.50922e-05	-5.13528e-05	1.8772e-05	-4.68976e-05	-7.54142e-05	-0.00023531	-2.10141e-05	-3.04476e-05
0.981	1.51761e-05	-4.25073e-05	1.89031e-05	-3.80068e-05	-7.54209e-05	-0.000223583	-2.10146e-05	-3.68657e-05
0.982	1.52542e-05	-3.68305e-05	1.9027e-05	-3.2286e-05	-7.54277e-05	-0.000213313	-2.1015e-05	-4.20666e-05
0.983	1.53263e-05	-3.20564e-05	1.91435e-05	-2.74695e-05	-7.54344e-05	-0.000204678	-2.10154e-05	-4.64411e-05
0.984	1.53922e-05	-2.8042e-05	1.92523e-05	-2.34142e-05	-7.54413e-05	-0.000197417	-2.10157e-05	-5.01202e-05
0.985	1.54516e-05	-2.46663e-05	1.93532e-05	-1.99991e-05	-7.54481e-05	-0.000191313	-2.1016e-05	-5.32145e-05
0.986	1.55043e-05	-2.18277e-05	1.94459e-05	-1.71226e-05	-7.54551e-05	-0.000186181	-2.10163e-05	-5.5817e-05
0.987	1.555e-05	-1.94407e-05	1.95302e-05	-1.46992e-05	-7.54621e-05	-0.000181867	-2.10165e-05	-5.80057e-05
0.988	1.55885e-05	-1.74336e-05	1.96059e-05	-1.2657e-05	-7.54691e-05	-0.00017824	-2.10167e-05	-5.98465e-05
0.989	1.56194e-05	-1.5746e-05	1.96728e-05	-1.09355e-05	-7.54761e-05	-0.000175192	-2.10169e-05	-6.13946e-05
0.99	1.56426e-05	0.000114636	1.97307e-05	0.000119493	-7.54831e-05	1.34781e-05	-2.10171e-05	3.39739e-05
0.991	1.56579e-05	0.000108644	1.97794e-05	0.000113532	-7.54901e-05	6.26202e-06	-2.10172e-05	3.79723e-05
0.992	1.56651e-05	0.000105124	1.98189e-05	0.000110041	-7.54971e-05	-1.2024e-07	-2.10173e-05	4.11907e-05
0.993	1.5664e-05	0.000102163	1.98488e-05	0.000107109	-7.55041e-05	-5.48861e-06	-2.10175e-05	4.38973e-05
0.994	1.56545e-05	9.96739e-05	1.98691e-05	0.000104647	-7.5511e-05	-1.00042e-05	-2.10176e-05	4.6173e-05
0.995	1.56365e-05	9.75805e-05	1.98797e-05	0.000102579	-7.55178e-05	-1.38028e-05	-2.10177e-05	4.80865e-05
0.996	1.561e-05	9.582e-05	1.98804e-05	0.000100843	-7.55246e-05	-1.69986e-05	-2.10178e-05	4.96954e-05
0.997	1.55749e-05	9.43396e-05	1.98712e-05	9.93859e-05	-7.55314e-05	-1.96874e-05	-2.10179e-05	5.10482e-05
0.998	1.55313e-05	9.30947e-05	1.9852e-05	9.81629e-05	-7.55381e-05	-2.195e-05	-2.1018e-05	5.21857e-05
0.999	1.54791e-05	9.20479e-05	1.98227e-05	9.71365e-05	-7.55448e-05	-2.38542e-05	-2.10182e-05	5.31421e-05
1	1.54183e-05	-2.91644e-05	1.97833e-05	-2.40705e-05	-7.55514e-05	-0.000199274	-2.10183e-05	-3.63445e-05
1.001	1.53489e-05	-2.33677e-05	1.97338e-05	-1.82558e-05	-7.55581e-05	-0.000191887	-2.10185e-05	-4.04347e-05
1.002	1.5271e-05	-1.9762e-05	1.9674e-05	-1.46339e-05	-7.55647e-05	-0.000185379	-2.10186e-05	-4.3732e-05
1.003	1.51846e-05	-1.67292e-05	1.96041e-05	-1.15865e-05	-7.55713e-05	-0.000179908	-2.10188e-05	-4.65054e-05
1.004	1.50897e-05	-1.41784e-05	1.9524e-05	-9.02286e-06	-7.55779e-05	-0.000175308	-2.1019e-05	-4.88378e-05
1.005	1.49863e-05	-1.2033e-05	1.94338e-05	-6.86632e-06	-7.55845e-05	-0.000171442	-2.10193e-05	-5.07996e-05
1.006	1.48745e-05	-1.02285e-05	1.93335e-05	-5.05243e-06	-7.55911e-05	-0.000168191	-2.10195e-05	-5.24494e-05
1.007	1.47543e-05	-8.71089e-06	1.92232e-05	-3.52702e-06	-7.55977e-05	-0.00016546	-2.10198e-05	-5.3837e-05
1.008	1.46257e-05	-7.43449e-06	1.91029e-05	-2.2445e-06	-7.56043e-05	-0.000163164	-2.10201e-05	-5.50041e-05
1.009	1.44889e-05	-6.36104e-06	1.89728e-05	-1.16655e-06	-7.56109e-05	-0.000161235	-2.10205e-05	-5.59856e-05
1.01	1.43439e-05	0.000113561	1.88328e-05	0.000118772	-7.56175e-05	1.21566e-05	-2.10209e-05	3.24115e-05
1.011	1.41907e-05	0.000107694	1.86833e-05	0.000112906	-7.56241e-05	4.87085e-06	-2.10213e-05	3.64184e-05
1.012	1.40296e-05	0.000104158	1.85242e-05	0.000109368	-7.56306e-05	-1.54661e-06	-2.10217e-05	3.96549e-05
1.013	1.38606e-05	0.000101184	1.83558e-05	0.000106392	-7.56371e-05	-6.94446e-06	-2.10223e-05	4.23766e-05
1.014	1.36839e-05	9.86824e-05	1.81781e-05	0.000103887	-7.56436e-05	-1.14848e-05	-2.10228e-05	4.4665e-05
1.015	1.34996e-05	9.65789e-05	1.79915e-05	0.000101779	-7.565e-05	-1.53041e-05	-2.10234e-05	4.6589e-05
1.016	1.33073e-05	9.47957e-05	1.77963e-05	9.99897e-05	-7.56561e-05	-1.85171e-05	-2.10241e-05	4.82067e-05
1.017	1.3115e-05	9.32866e-05	1.75939e-05	9.84676e-05	-7.56618e-05	-2.12202e-05	-2.10247e-05	4.95669e-05
1.018	1.29282e-05	9.20105e-05	1.73852e-05	9.71668e-05	-7.56674e-05	-2.34946e-05	-2.10253e-05	5.07105e-05
1.019	1.27523e-05	9.09346e-05	1.71713e-05	9.60502e-05	-7.56731e-05	-2.54083e-05	-2.10259e-05	5.1672e-05
1.02	1.25912e-05	-0.000198023	1.69528e-05	-0.000193	-7.5679e-05	-0.000443102	-2.10264e-05	-0.000163658
1.021	1.24471e-05	-0.000183287	1.67305e-05	-0.000178343	-7.56853e-05	-0.000423731	-2.10269e-05	-0.000174478
1.022	1.23212e-05	-0.000173784	1.65048e-05	-0.000168941	-7.56919e-05	-0.000406622	-2.10274e-05	-0.000183156
1.023	1.2214e-05	-0.000165799	1.62801e-05	-0.000161073	-7.56988e-05	-0.000392232	-2.10279e-05	-0.000190457
1.024	1.21261e-05	-0.000159087	1.60644e-05	-0.000154491	-7.57058e-05	-0.000380129	-2.10286e-05	-0.000196599
1.025	1.2057e-05	-0.000153449	1.58625e-05	-0.000148986	-7.57127e-05	-0.000369949	-2.10294e-05	-0.000201767
1.026	1.20059e-05	-0.000148712	1.56784e-05	-0.000144384	-7.57196e-05	-0.000361387	-2.10303e-05	-0.000206114
1.027	1.19717e-05	-0.000144735	1.5515e-05	-0.000140537	-7.57264e-05	-0.000354187	-2.10314e-05	-0.000209771
1.028	1.19529e-05	-0.000141394	1.53738e-05	-0.000137321	-7.5733e-05	-0.000348131	-2.10326e-05	-0.000212847
1.029	1.1948e-05	-0.000138589	1.52552e-05	-0.000134632	-7.57396e-05	-0.000343039	-2.10339e-05	-0.000215435
1.03	1.19549e-05	-7.22122e-05	1.5159e-05	-6.83526e-05	-7.5746e-05	-0.000246476	-2.10354e-05	-0.000169683
1.031	1.19717e-05	-7.38436e-05	1.50841e-05	-7.00782e-05	-7.57525e-05	-0.000247435	-2.10369e-05	-0.000168949
1.032	1.1996e-05	-7.44272e-05	1.50287e-05	-7.07439e-05	-7.57589e-05	-0.000248452	-2.10384e-05	-0.00016844
1.033	1.20255e-05	-7.49196e-05	1.49908e-05	-7.13062e-05	-7.57654e-05	-0.000249309	-2.10401e-05	-0.000168011
1.034	1.20578e-05	-7.53352e-05	1.4968e-05	-7.17794e-05	-7.57718e-05	-0.000250031	-2.10417e-05	-0.000167651
1.035	1.20907e-05	-7.56861e-05	1.49578e-05	-7.21758e-05	-7.57783e-05	-0.00025064	-2.10433e-05	-0.000167348
1.036	1.21221e-05	-7.59825e-05	1.49576e-05	-7.25064e-05	-7.57848e-05	-0.000251154	-2.1045e-05	-0.000167093
1.037	1.21503e-05	-7.62342e-05	1.49649e-05	-7.27815e-05	-7.57912e-05	-0.000251588	-2.10466e-05	-0.000166879
1.038	1.21739e-05	-7.64498e-05	1.49775e-05	-7.30106e-05	-7.57974e-05	-0.000251955	-2.10481e-05	-0.000166699
1.039	1.2193e-05	-7.66341e-05	1.49933e-05	-7.32008e-05	-7.58035e-05	-0.000252264	-2.10497e-05	-0.000166547
1.04	1.22073e-05	0.000296581	1.50104e-05	0.000300056	-7.58094e-05	0.000285909	-2.10511e-05	0.000113237
1.041	1.22168e-05	0.000275087	1.50272e-05	0.000278565	-7.58152e-05	0.000258516	-2.10525e-05	0.00012805
1.042	1.22213e-05	0.000261908	1.50424e-05	0.000265392	-7.5821e-05	0.00023458	-2.10539e-05	0.000140118
1.043	1.22208e-05	0.000250825	1.50547e-05	0.000254317	-7.58266e-05	0.000214454	-2.10552e-05	0.000150264
1.044	1.22151e-05	0.000241506	1.50635e-05	0.000245009	-7.58323e-05	0.000197533	-2.10564e-05	0.000158792
1.045	1.22042e-05	0.00023367	1.50679e-05	0.000237186	-7.5838e-05	0.000183307	-2.10576e-05	0.000165961
1.046	1.21882e-05	0.000227081	1.50677e-05	0.000230609	-7.58437e-05	0.000171346	-2.10587e-05	0.000171988
1.047	1.21668e-05	0.000221539	1.50626e-05	0.00022508	-7.58494e-05	0.000161289	-2.10598e-05	0.000177054
1.048	1.21402e-05	0.000216877	1.50526e-05	0.000220432	-7.58552e-05	0.000152832	-2.10609e-05	0.000181313
1.049	1.21081e-05	0.000212954	1.50379e-05	0.000216523	-7.58611e-05	0.000145721	-2.1062e-05	0.000184893
1.05	1.20733e-05	-0.000143049	1.50189e-05	-0.000139506	-7.58673e-05	-0.000370268	-2.1063e-05	-7.70429e-05
1.051	1.20369e-05	-0.000127174	1.4996e-05	-0.000123618	-7.58741e-05	-0.000349634	-2.10641e-05	-8.84951e-05
1.052	1.19976e-05	-0.000117104	1.49699e-05	-0.000113536	-7.5881e-05	-0.000331438	-2.10651e-05	-9.77121e-05
1.053	1.19553e-05	-0.000108641	1.49413e-05	-0.000105059	-7.58877e-05	-0.000316137	-2.10662e-05	-0.000105465
1.054	1.19102e-05	-0.00010153	1.49108e-05	-9.79346e-05	-7.58942e-05	-0.000303269	-2.10673e-05	-0.000111987
1.055	1.18631e-05	-9.5557e-05	1.4879e-05	-9.19477e-05	-7.59003e-05	-0.000292447	-2.10684e-05	-0.000117473
1.056	1.18152e-05	-9.05408e-05	1.48466e-05	-8.69178e-05	-7.5906e-05	-0.000283345	-2.10695e-05	-0.000122088
1.057	1.17679e-05	-8.63289e-05	1.4814e-05	-8.2693e-05	-7.59114e-05	-0.000275692	-2.10706e-05	-0.00012597
1.058	1.17226e-05	-8.27924e-05	1.47818e-05	-7.91455e-05	-7.59167e-05	-0.000269255	-2.10717e-05	-0.000129235
1.059	1.16804e-05	-7.98232e-05	1.47501e-05	-7.61677e-05	-7.59219e-05	-0.000263843	-2.10728e-05	-0.000131982
1.06	1.16418e-05	7.25016e-05	1.47194e-05	7.61797e-05	-7.59272e-05	-4.31913e-05	-2.10739e-05	-2.20467e-05
1.061	1.16071e-05	6.61801e-05	1.46898e-05	6.98605e-05	-7.59326e-05	-5.01789e-05	-2.10751e-05	-1.8047e-05
1.062	1.1576e-05	6.26827e-05	1.46613e-05	6.63632e-05	-7.59381e-05	-5.64589e-05	-2.10762e-05	-1.4877e-05
1.063	1.15482e-05	5.97379e-05	1.46342e-05	6.34165e-05	-7.59436e-05	-6.17411e-05	-2.10773e-05	-1.22111e-05
1.064	1.1523e-05	5.7258e-05	1.46083e-05	6.09335e-05	-7.59492e-05	-6.61845e-05	-2.10785e-05	-9.96946e-06
1.065	1.15e-05	5.5169e-05	1.45837e-05	5.88405e-05	-7.59547e-05	-6.99224e-05	-2.10796e-05	-8.08452e-06
1.066	1.14785e-05	5.34087e-05	1.45601e-05	5.70757e-05	-7.59601e-05	-7.30671e-05	-2.10808e-05	-6.49953e-06
1.067	1.14584e-05	5.19249e-05	1.45375e-05	5.5587e-05	-7.59655e-05	-7.57129e-05	-2.1082e-05	-5.16676e-06
1.068	1.14393e-05	5.06738e-05	1.45157e-05	5.43308e-05	-7.59707e-05	-7.79393e-05	-2.10831e-05	-4.04609e-06
1.069	1.1421e-05	4.96185e-05	1.44946e-05	5.32703e-05	-7.59759e-05	-7.98128e-05	-2.10843e-05	-3.10378e-06
1.07	1.14035e-05	-0.000269581	1.4474e-05	-0.00026597	-7.5981e-05	-0.000540986	-2.10855e-05	-0.000241044
1.071	1.13866e-05	-0.000253146	1.44537e-05	-0.000249539	-7.5986e-05	-0.000519585	-2.10866e-05	-0.000253159
1.072	1.13701e-05	-0.000242584	1.44336e-05	-0.000238982	-7.59911e-05	-0.000500574	-2.10878e-05	-0.000262812
1.073	1.13539e-05	-0.000233702	1.44136e-05	-0.000230104	-7.59962e-05	-0.000484583	-2.1089e-05	-0.000270934
1.074	1.13376e-05	-0.000226231	1.43935e-05	-0.000222638	-7.60013e-05	-0.000471131	-2.10901e-05	-0.000277768
1.075	1.13211e-05	-0.000219948	1.43733e-05	-0.00021636	-7.60065e-05	-0.000459813	-2.10913e-05	-0.000283518
1.076	1.13041e-05	-0.000214665	1.43529e-05	-0.000211081	-7.60116e-05	-0.000450293	-2.10924e-05	-0.000288357
1.077	1.12866e-05	-0.000210223	1.43323e-05	-0.000206644	-7.60167e-05	-0.000442285	-2.10936e-05	-0.000292427
1.078	1.12683e-05	-0.00020649	1.43113e-05	-0.000202915	-7.60219e-05	-0.00043555	-2.10947e-05	-0.000295852
1.079	1.12494e-05	-0.000203352	1.42901e-05	-0.000199782	-7.6027e-05	-0.000429884	-2.10959e-05	-0.000298734
1.08	1.12297e-05	6.78245e-06	1.42686e-05	1.03728e-05	-7.60321e-05	-0.00012622	-2.1097e-05	-0.000145923
1.081	1.12093e-05	-2.90503e-06	1.42468e-05	6.80999e-07	-7.60372e-05	-0.000136973	-2.10981e-05	-0.00013965
1.082	1.11884e-05	-8.31553e-06	1.42248e-05	-4.73338e-06	-7.60422e-05	-0.000146707	-2.10992e-05	-0.000134724
1.083	1.1167e-05	-1.28695e-05	1.42026e-05	-9.29079e-06	-7.60473e-05	-0.000154896	-2.11003e-05	-0.000130581
1.084	1.11452e-05	-1.67035e-05	1.41803e-05	-1.31279e-05	-7.60524e-05	-0.000161784	-2.11014e-05	-0.000127097
1.085	1.11231e-05	-1.9932e-05	1.41578e-05	-1.63592e-05	-7.60575e-05	-0.00016758	-2.11025e-05	-0.000124167
1.086	1.11008e-05	-2.26511e-05	1.41354e-05	-1.90809e-05	-7.60626e-05	-0.000172455	-2.11036e-05	-0.000121703
1.087	1.10784e-05	-2.49419e-05	1.41129e-05	-2.1374e-05	-7.60677e-05	-0.000176557	-2.11047e-05	-0.00011963
1.088	1.10558e-05	-2.68724e-05	1.40904e-05	-2.33066e-05	-7.60729e-05	-0.000180008	-2.11058e-05	-0.000117887
1.089	1.10332e-05	-2.84999e-05	1.4068e-05	-2.4936e-05	-7.6078e-05	-0.000182912	-2.11069e-05	-0.000116421
1.09	1.10105e-05	-9.43736e-05	1.40458e-05	-9.08187e-05	-7.60831e-05	-0.000278412	-2.11079e-05	-0.000163521
1.091	1.0988e-05	-9.19497e-05	1.40237e-05	-8.83961e-05	-7.60882e-05	-0.000275856	-2.1109e-05	-0.000165066
1.092	1.09655e-05	-9.06639e-05	1.40017e-05	-8.71115e-05	-7.60934e-05	-0.000273504	-2.11101e-05	-0.000166262
1.093	1.09432e-05	-8.95861e-05	1.398e-05	-8.6035e-05	-7.60985e-05	-0.000271527	-2.11111e-05	-0.000167269
1.094	1.0921e-05	-8.86831e-05	1.39585e-05	-8.51332e-05	-7.61036e-05	-0.000269865	-2.11122e-05	-0.000168116
1.095	1.08991e-05	-8.79271e-05	1.39371e-05	-8.43785e-05	-7.61087e-05	-0.000268469	-2.11133e-05	-0.000168828
1.096	1.08774e-05	-8.72948e-05	1.3916e-05	-8.37474e-05	-7.61138e-05	-0.000267295	-2.11143e-05	-0.000169427
1.097	1.0856e-05	-8.67665e-05	1.3895e-05	-8.32204e-05	-7.61189e-05	-0.000266309	-2.11154e-05	-0.000169931
1.098	1.08347e-05	-8.63256e-05	1.38743e-05	-8.27808e-05	-7.6124e-05	-0.000265481	-2.11164e-05	-0.000170355
1.099	1.08137e-05	-8.59582e-05	1.38537e-05	-8.24149e-05	-7.61291e-05	-0.000264786	-2.11175e-05	-0.000170712
1.1	1.0793e-05	3.15239e-06	1.38333e-05	6.70419e-06	-7.61342e-05	-0.000136145	-2.11186e-05	-0.000104501
1.101	1.07724e-05	-1.59309e-06	1.38131e-05	1.95671e-06	-7.61392e-05	-0.000142019	-2.11196e-05	-0.00010121
1.102	1.0752e-05	-4.49676e-06	1.3793e-05	-9.48964e-07	-7.61443e-05	-0.000147231	-2.11207e-05	-9.85759e-05
1.103	1.07318e-05	-6.94218e-06	1.3773e-05	-3.39635e-06	-7.61493e-05	-0.000151615	-2.11217e-05	-9.63608e-05
1.104	1.07117e-05	-9.00222e-06	1.37532e-05	-5.45833e-06	-7.61544e-05	-0.000155304	-2.11228e-05	-9.44979e-05
1.105	1.06918e-05	-1.07381e-05	1.37335e-05	-7.19615e-06	-7.61594e-05	-0.000158407	-2.11238e-05	-9.29312e-05
1.106	1.0672e-05	-1.22013e-05	1.37138e-05	-8.6613e-06	-7.61644e-05	-0.000161019	-2.11249e-05	-9.16137e-05
1.107	1.06523e-05	-1.34352e-05	1.36943e-05	-9.8971e-06	-7.61693e-05	-0.000163216	-2.1126e-05	-9.05057e-05
1.108	1.06328e-05	-1.44762e-05	1.36748e-05	-1.094e-05	-7.61743e-05	-0.000165065	-2.1127e-05	-8.95739e-05
1.109	1.06133e-05	-1.53549e-05	1.36554e-05	-1.18206e-05	-7.61792e-05	-0.000166622	-2.11281e-05	-8.87904e-05
1.11	1.0594e-05	0.000200336	1.36361e-05	0.000203892	-7.61841e-05	0.000144369	-2.11291e-05	7.40811e-05
1.111	1.05747e-05	0.000187533	1.36168e-05	0.000191087	-7.6189e-05	0.000127515	-2.11302e-05	8.31712e-05
1.112	1.05555e-05	0.00017942	1.35976e-05	0.000182971	-7.61939e-05	0.000112821	-2.11313e-05	9.05843e-05
1.113	1.05364e-05	0.000172595	1.35785e-05	0.000176143	-7.61987e-05	0.000100465	-2.11323e-05	9.68175e-05
1.114	1.05174e-05	0.000166854	1.35595e-05	0.000170399	-7.62036e-05	9.00753e-05	-2.11334e-05	0.000102058
1.115	1.04985e-05	0.000162024	1.35405e-05	0.000165566	-7.62084e-05	8.13388e-05	-2.11345e-05	0.000106463
1.116	1.04796e-05	0.00015796	1.35216e-05	0.0001615	-7.62132e-05	7.39923e-05	-2.11355e-05	0.000110167
1.117	1.04609e-05	0.000154539	1.35028e-05	0.000158077	-7.62179e-05	6.78142e-05	-2.11366e-05	0.000113281
1.118	1.04422e-05	0.000151661	1.34841e-05	0.000155196	-7.62227e-05	6.26185e-05	-2.11377e-05	0.000115899
1.119	1.04237e-05	0.000149237	1.34655e-05	0.00015277	-7.62274e-05	5.82488e-05	-2.11387e-05	0.0001181
1.12	1.04052e-05	0.000147427	1.3447e-05	0.000150958	-7.62321e-05	5.49075e-05	-2.11398e-05	0.000120124
1.121	1.03869e-05	0.000145696	1.34286e-05	0.000149225	-7.62368e-05	5.17992e-05	-2.11409e-05	0.000121689
1.122	1.03687e-05	0.00014424	1.34103e-05	0.000147766	-7.62414e-05	4.91841e-05	-2.11419e-05	0.000123005
1.123	1.03506e-05	0.000143012	1.33922e-05	0.000146537	-7.6246e-05	4.69842e-05	-2.1143e-05	0.000124111
1.124	1.03326e-05	0.000141977	1.33741e-05	0.0001455	-7.62507e-05	4.51334e-05	-2.1144e-05	0.000125041
1.125	1.03148e-05	0.000141103	1.33562e-05	0.000144624	-7.62553e-05	4.3576e-05	-2.11451e-05	0.000125823
1.126	1.02971e-05	0.000140366	1.33384e-05	0.000143885	-7.62598e-05	4.22654e-05	-2.11462e-05	0.00012648
1.127	1.02795e-05	0.000139743	1.33207e-05	0.00014326	-7.62644e-05	4.11623e-05	-2.11472e-05	0.000127033
1.128	1.0262e-05	0.000139217	1.33032e-05	0.000142732	-7.62689e-05	4.02337e-05	-2.11483e-05	0.000127497
1.129	1.02447e-05	0.000138771	1.32857e-05	0.000142284	-7.62735e-05	3.94519e-05	-2.11493e-05	0.000127888
1.13	1.02275e-05	0.000171895	1.32685e-05	0.00017541	-7.6278e-05	8.72093e-05	-2.11504e-05	0.000153367
1.131	1.02104e-05	0.000169754	1.32513e-05	0.000173267	-7.62825e-05	8.41848e-05	-2.11514e-05	0.000154954
1.132	1.01935e-05	0.000168306	1.32343e-05	0.000171817	-7.6287e-05	8.15802e-05	-2.11524e-05	0.000156264
1.133	1.01767e-05	0.000167086	1.32174e-05	0.000170594	-7.62914e-05	7.93893e-05	-2.11535e-05	0.000157365
1.134	1.01601e-05	0.000166057	1.32006e-05	0.000169563	-7.62959e-05	7.75463e-05	-2.11545e-05	0.00015829
1.135	1.01435e-05	0.000165189	1.3184e-05	0.000168694	-7.63003e-05	7.59957e-05	-2.11555e-05	0.000159069
1.136	1.01271e-05	0.000164457	1.31674e-05	0.00016796	-7.63047e-05	7.4691e-05	-2.11565e-05	0.000159723
1.137	1.01109e-05	0.000163838	1.31511e-05	0.000167339	-7.63091e-05	7.35929e-05	-2.11576e-05	0.000160273
1.138	1.00947e-05	0.000163316	1.31348e-05	0.000166815	-7.63135e-05	7.26687e-05	-2.11586e-05	0.000160735
1.139	1.00787e-05	0.000162874	1.31187e-05	0.000166371	-7.63179e-05	7.18906e-05	-2.11596e-05	0.000161123
1.14	1.00628e-05	-1.36083e-05	1.31026e-05	-1.01327e-05	-7.63223e-05	-0.00018334	-2.11606e-05	2.91989e-05
1.141	1.0047e-05	-4.50992e-06	1.30868e-05	-1.03522e-06	-7.63266e-05	-0.000170999	-2.11616e-05	2.25376e-05
1.142	1.00313e-05	1.41306e-06	1.3071e-05	4.88682e-06	-7.6331e-05	-0.000160256	-2.11626e-05	1.71043e-05
1.143	1.00158e-05	6.39216e-06	1.30554e-05	9.86485e-06	-7.63353e-05	-0.000151224	-2.11636e-05	1.25345e-05
1.144	1.00004e-05	1.05768e-05	1.30398e-05	1.40483e-05	-7.63396e-05	-0.00014363	-2.11645e-05	8.69141e-06
1.145	9.98509e-06	1.40932e-05	1.30244e-05	1.75635e-05	-7.63439e-05	-0.000137244	-2.11655e-05	5.45943e-06
1.146	9.96992e-06	1.70479e-05	1.30092e-05	2.05169e-05	-7.63482e-05	-0.000131876	-2.11665e-05	2.74137e-06
1.147	9.95486e-06	1.95302e-05	1.2994e-05	2.29977e-05	-7.63525e-05	-0.000127362	-2.11675e-05	4.55515e-07
1.148	9.93993e-06	2.16151e-05	1.2979e-05	2.50813e-05	-7.63568e-05	-0.000123567	-2.11684e-05	-1.46688e-06
1.149	9.92511e-06	2.3366e-05	1.29641e-05	2.68307e-05	-7.63611e-05	-0.000120377	-2.11694e-05	-3.08361e-06
1.15	9.91042e-06	8.42134e-05	1.29494e-05	8.76833e-05	-7.63653e-05	-3.19713e-05	-2.11703e-05	4.0086e-05
1.151	9.89585e-06	8.21738e-05	1.29347e-05	8.56419e-05	-7.63696e-05	-3.4041e-05	-2.11713e-05	4.12849e-05
1.152	9.88139e-06	8.11251e-05	1.29202e-05	8.45914e-05	-7.63738e-05	-3.59193e-05	-2.11722e-05	4.22299e-05
1.153	9.86706e-06	8.02408e-05	1.29058e-05	8.37052e-05	-7.63781e-05	-3.74996e-05	-2.11732e-05	4.30246e-05
1.154	9.85286e-06	7.94948e-05	1.28916e-05	8.29576e-05	-7.63823e-05	-3.88294e-05	-2.11741e-05	4.36928e-05
1.155	9.83877e-06	7.88653e-05	1.28774e-05	8.23263e-05	-7.63865e-05	-3.99486e-05	-2.1175e-05	4.42545e-05
1.156	9.82481e-06	7.83337e-05	1.28634e-05	8.1793e-05	-7.63907e-05	-4.08906e-05	-2.11759e-05	4.47268e-05
1.157	9.81098e-06	7.78844e-05	1.28496e-05	8.1342e-05	-7.63949e-05	-4.16837e-05	-2.11768e-05	4.51238e-05
1.158	9.79727e-06	7.75043e-05	1.28358e-05	8.09603e-05	-7.6399e-05	-4.23516e-05	-2.11777e-05	4.54575e-05
1.159	9.78369e-06	7.71825e-05	1.28222e-05	8.06369e-05	-7.64032e-05	-4.29142e-05	-2.11787e-05	4.57381e-05
1.16	9.77023e-06	-0.000194319	1.28088e-05	-0.000190897	-7.64073e-05	-0.000435135	-2.11795e-05	-0.000157522
1.161	9.7569e-06	-0.000179948	1.27954e-05	-0.000176526	-7.64115e-05	-0.000416018	-2.11804e-05	-0.000168149
1.162	9.7437e-06	-0.000170606	1.27822e-05	-0.000167184	-7.64156e-05	-0.000399173	-2.11813e-05	-0.000176691
1.163	9.73062e-06	-0.000162749	1.27691e-05	-0.000159327	-7.64197e-05	-0.000385006	-2.11822e-05	-0.000183877
1.164	9.71768e-06	-0.000156141	1.27562e-05	-0.00015272	-7.64238e-05	-0.000373089	-2.11831e-05	-0.000189922
1.165	9.70486e-06	-0.000150585	1.27433e-05	-0.000147165	-7.64279e-05	-0.000363066	-2.1184e-05	-0.000195008
1.166	9.69218e-06	-0.000145912	1.27306e-05	-0.000142493	-7.6432e-05	-0.000354635	-2.11848e-05	-0.000199286
1.167	9.67962e-06	-0.000141984	1.27181e-05	-0.000138566	-7.6436e-05	-0.000347544	-2.11857e-05	-0.000202885
1.168	9.66719e-06	-0.000138682	1.27057e-05	-0.000135265	-7.64401e-05	-0.00034158	-2.11865e-05	-0.000205913
1.169	9.6549e-06	-0.000135906	1.26934e-05	-0.00013249	-7.64441e-05	-0.000336565	-2.11874e-05	-0.00020846
1.17	9.64273e-06	-2.78281e-05	1.26812e-05	-2.44013e-05	-7.64481e-05	-0.000179919	-2.11882e-05	-0.000131434
1.171	9.6307e-06	-3.18408e-05	1.26692e-05	-2.84158e-05	-7.64521e-05	-0.000183924	-2.11891e-05	-0.000129009
1.172	9.6188e-06	-3.39016e-05	1.26573e-05	-3.04784e-05	-7.64561e-05	-0.000187626	-2.11899e-05	-0.000127137
1.173	9.60702e-06	-3.56368e-05	1.26455e-05	-3.22153e-05	-7.64601e-05	-0.00019074	-2.11907e-05	-0.000125564
1.174	9.59538e-06	-3.70981e-05	1.26338e-05	-3.36784e-05	-7.64641e-05	-0.000193361	-2.11915e-05	-0.00012424
1.175	9.58387e-06	-3.83292e-05	1.26223e-05	-3.49111e-05	-7.6468e-05	-0.000195566	-2.11924e-05	-0.000123127
1.176	9.57249e-06	-3.93665e-05	1.26109e-05	-3.595e-05	-7.6472e-05	-0.000197421	-2.11932e-05	-0.00012219
1.177	9.56125e-06	-4.02409e-05	1.25997e-05	-3.68259e-05	-7.64759e-05	-0.000198983	-2.1194e-05	-0.000121403
1.178	9.55013e-06	-4.0978e-05	1.25886e-05	-3.75647e-05	-7.64798e-05	-0.000200298	-2.11948e-05	-0.000120741
1.179	9.53915e-06	-4.15999e-05	1.25776e-05	-3.8188e-05	-7.64837e-05	-0.000201404	-2.11955e-05	-0.000120184
1.18	9.52829e-06	0.000258583	1.25667e-05	0.000262027	-7.64876e-05	0.000231462	-2.11963e-05	0.0001056
1.181	9.51757e-06	0.000241088	1.2556e-05	0.000244529	-7.64915e-05	0.000208772	-2.11971e-05	0.000117837
1.182	9.50698e-06	0.000230186	1.25453e-05	0.000233624	-7.64954e-05	0.00018898	-2.11979e-05	0.000127819
1.183	9.49652e-06	0.000221018	1.25349e-05	0.000224453	-7.64992e-05	0.000172339	-2.11986e-05	0.000136212
1.184	9.48618e-06	0.000213309	1.25245e-05	0.000216742	-7.6503e-05	0.000158347	-2.11994e-05	0.000143267
1.185	9.47598e-06	0.000206826	1.25143e-05	0.000210257	-7.65069e-05	0.000146584	-2.12002e-05	0.000149197
1.186	9.46591e-06	0.000201375	1.25042e-05	0.000204803	-7.65107e-05	0.000136693	-2.12009e-05	0.000154183
1.187	9.45597e-06	0.00019679	1.24942e-05	0.000200216	-7.65145e-05	0.000128377	-2.12016e-05	0.000158375
1.188	9.44615e-06	0.000192934	1.24844e-05	0.000196358	-7.65182e-05	0.000121384	-2.12024e-05	0.000161898
1.189	9.43647e-06	0.00018969	1.24747e-05	0.000193113	-7.6522e-05	0.000115503	-2.12031e-05	0.000164861
1.19	9.42691e-06	0.000122208	1.24651e-05	0.000125621	-7.65258e-05	1.69406e-05	-2.12038e-05	0.000118718
1.191	9.41749e-06	0.000123402	1.24556e-05	0.000126814	-7.65295e-05	1.75523e-05	-2.12045e-05	0.000118274
1.192	9.40818e-06	0.000123745	1.24463e-05	0.000127155	-7.65332e-05	1.81872e-05	-2.12052e-05	0.00011795
1.193	9.39901e-06	0.000124032	1.24371e-05	0.000127441	-7.6537e-05	1.87202e-05	-2.12059e-05	0.000117678
1.194	9.38996e-06	0.000124271	1.2428e-05	0.000127679	-7.65407e-05	1.91672e-05	-2.12066e-05	0.000117449
1.195	9.38104e-06	0.000124471	1.2419e-05	0.000127878	-7.65444e-05	1.95419e-05	-2.12073e-05	0.000117257
1.196	9.37225e-06	0.000124638	1.24102e-05	0.000128043	-7.6548e-05	1.98561e-05	-2.1208e-05	0.000117095
1.197	9.36358e-06	0.000124776	1.24015e-05	0.00012818	-7.65517e-05	2.01192e-05	-2.12087e-05	0.000116959
1.198	9.35504e-06	0.000124892	1.23929e-05	0.000128294	-7.65554e-05	2.03396e-05	-2.12093e-05	0.000116845
1.199	9.34662e-06	0.000124987	1.23845e-05	0.000128388	-7.6559e-05	2.0524e-05	-2.121e-05	0.000116749
1.2	9.33832e-06	4.48811e-05	1.23762e-05	4.82719e-05	-7.65627e-05	-9.51944e-05	-2.12106e-05	5.64739e-05
1.201	9.33015e-06	4.92776e-05	1.23679e-05	5.26675e-05	-7.65663e-05	-8.91943e-05	-2.12113e-05	5.32509e-05
1.202	9.3221e-06	5.21484e-05	1.23599e-05	5.55373e-05	-7.65699e-05	-8.39835e-05	-2.12119e-05	5.06155e-05
1.203	9.31417e-06	5.45614e-05	1.23519e-05	5.79494e-05	-7.65735e-05	-7.96028e-05	-2.12126e-05	4.83992e-05
1.204	9.30637e-06	5.65892e-05	1.23441e-05	5.99762e-05	-7.65771e-05	-7.59201e-05	-2.12132e-05	4.65354e-05
1.205	9.29869e-06	5.82932e-05	1.23364e-05	6.1679e-05	-7.65807e-05	-7.28242e-05	-2.12138e-05	4.49682e-05
1.206	9.29112e-06	5.97248e-05	1.23288e-05	6.31095e-05	-7.65842e-05	-7.02218e-05	-2.12144e-05	4.36502e-05
1.207	9.28368e-06	6.09274e-05	1.23213e-05	6.4311e-05	-7.65878e-05	-6.80343e-05	-2.1215e-05	4.25419e-05
1.208	9.27636e-06	6.19375e-05	1.23139e-05	6.532e-05	-7.65913e-05	-6.61957e-05	-2.12156e-05	4.16099e-05
1.209	9.26916e-06	6.27858e-05	1.23067e-05	6.61671e-05	-7.65949e-05	-6.46505e-05	-2.12162e-05	4.08261e-05
1.21	9.26208e-06	-0.000230636	1.22996e-05	-0.000227289	-7.65984e-05	-0.000488148	-2.12168e-05	-0.000180498
1.211	9.25512e-06	-0.00021423	1.22926e-05	-0.000210883	-7.66019e-05	-0.000465932	-2.12173e-05	-0.000192807
1.212	9.24827e-06	-0.00020338	1.22858e-05	-0.000200033	-7.66054e-05	-0.000446399	-2.12179e-05	-0.000202715
1.213	9.24154e-06	-0.000194254	1.2279e-05	-0.000190906	-7.66089e-05	-0.00042997	-2.12185e-05	-0.00021105
1.214	9.23493e-06	-0.000186577	1.22724e-05	-0.000183229	-7.66124e-05	-0.000416149	-2.1219e-05	-0.000218063
1.215	9.22844e-06	-0.000180119	1.22659e-05	-0.000176772	-7.66158e-05	-0.000404523	-2.12196e-05	-0.000223963
1.216	9.22206e-06	-0.000174688	1.22595e-05	-0.000171341	-7.66193e-05	-0.000394744	-2.12201e-05	-0.000228927
1.217	9.2158e-06	-0.00017012	1.22532e-05	-0.000166774	-7.66227e-05	-0.000386519	-2.12206e-05	-0.000233103
1.218	9.20966e-06	-0.000166278	1.2247e-05	-0.000162933	-7.66262e-05	-0.0003796	-2.12212e-05	-0.000236616
1.219	9.20363e-06	-0.000163047	1.2241e-05	-0.000159702	-7.66296e-05	-0.00037378	-2.12217e-05	-0.000239571
1.22	9.19771e-06	0.000114692	1.22351e-05	0.000118067	-7.6633e-05	2.74507e-05	-2.12222e-05	-3.62096e-05
1.221	9.19191e-06	0.000101241	1.22292e-05	0.000104613	-7.66364e-05	1.18119e-05	-2.12227e-05	-2.73653e-05
1.222	9.18622e-06	9.353e-05	1.22235e-05	9.69002e-05	-7.66398e-05	-2.13892e-06	-2.12232e-05	-2.03145e-05
1.223	9.18065e-06	8.70449e-05	1.2218e-05	9.04131e-05	-7.66432e-05	-1.38712e-05	-2.12237e-05	-1.43851e-05
1.224	9.17519e-06	8.15908e-05	1.22125e-05	8.4957e-05	-7.66466e-05	-2.37377e-05	-2.12242e-05	-9.39935e-06
1.225	9.16984e-06	7.70037e-05	1.22071e-05	8.03681e-05	-7.66499e-05	-3.20354e-05	-2.12246e-05	-5.20705e-06
1.226	9.1646e-06	7.31455e-05	1.22019e-05	7.65082e-05	-7.66533e-05	-3.90138e-05	-2.12251e-05	-1.68187e-06
1.227	9.15948e-06	6.99004e-05	1.21968e-05	7.32614e-05	-7.66566e-05	-4.48828e-05	-2.12256e-05	1.28238e-06
1.228	9.15446e-06	6.71707e-05	1.21917e-05	7.05303e-05	-7.66599e-05	-4.98191e-05	-2.1226e-05	3.77497e-06
1.229	9.14956e-06	6.48745e-05	1.21868e-05	6.82326e-05	-7.66632e-05	-5.39708e-05	-2.12265e-05	5.87097e-06
1.23	9.14476e-06	7.43551e-05	1.2182e-05	7.77131e-05	-7.66666e-05	-4.09834e-05	-2.12269e-05	1.61935e-05
1.231	9.14007e-06	7.21015e-05	1.21773e-05	7.54581e-05	-7.66699e-05	-4.47509e-05	-2.12273e-05	1.81268e-05
1.232	9.1355e-06	7.03339e-05	1.21727e-05	7.3689e-05	-7.66731e-05	-4.79475e-05	-2.12278e-05	1.97396e-05
1.233	9.13103e-06	6.88467e-05	1.21683e-05	7.22006e-05	-7.66764e-05	-5.06364e-05	-2.12282e-05	2.10958e-05
1.234	9.12667e-06	6.75955e-05	1.21639e-05	7.0948e-05	-7.66797e-05	-5.28982e-05	-2.12286e-05	2.22363e-05
1.235	9.12242e-06	6.65426e-05	1.21597e-05	6.9894e-05	-7.66829e-05	-5.4801e-05	-2.1229e-05	2.31952e-05
1.236	9.11827e-06	6.56567e-05	1.21555e-05	6.90068e-05	-7.66862e-05	-5.64019e-05	-2.12294e-05	2.40016e-05
1.237	9.11423e-06	6.49111e-05	1.21515e-05	6.82599e-05	-7.66894e-05	-5.77489e-05	-2.12298e-05	2.46797e-05
1.238	9.11029e-06	6.42834e-05	1.21475e-05	6.76312e-05	-7.66926e-05	-5.88823e-05	-2.12302e-05	2.52498e-05
1.239	9.10646e-06	6.37551e-05	1.21437e-05	6.71017e-05	-7.66958e-05	-5.98362e-05	-2.12306e-05	2.57292e-05
1.24	9.10274e-06	-7.54283e-05	1.214e-05	-7.20986e-05	-7.6699e-05	-0.000260996	-2.1231e-05	-7.79436e-05
1.241	9.09912e-06	-6.82553e-05	1.21363e-05	-6.49259e-05	-7.67022e-05	-0.00025164	-2.12314e-05	-8.31169e-05
1.242	9.0956e-06	-6.36963e-05	1.21328e-05	-6.03674e-05	-7.67054e-05	-0.000243407	-2.12317e-05	-8.72869e-05
1.243	9.09218e-06	-5.98622e-05	1.21294e-05	-5.65338e-05	-7.67086e-05	-0.000236484	-2.12321e-05	-9.07944e-05
1.244	9.08887e-06	-5.66379e-05	1.21261e-05	-5.33101e-05	-7.67117e-05	-0.000230662	-2.12324e-05	-9.37446e-05
1.245	9.08565e-06	-5.39265e-05	1.21229e-05	-5.05993e-05	-7.67149e-05	-0.000225766	-2.12328e-05	-9.6226e-05
1.246	9.08254e-06	-5.16464e-05	1.21197e-05	-4.832e-05	-7.6718e-05	-0.000221649	-2.12331e-05	-9.83131e-05
1.247	9.07953e-06	-4.97292e-05	1.21167e-05	-4.64035e-05	-7.67212e-05	-0.000218187	-2.12335e-05	-0.000100069
1.248	9.07661e-06	-4.81171e-05	1.21138e-05	-4.47922e-05	-7.67243e-05	-0.000215276	-2.12338e-05	-0.000101545
1.249	9.0738e-06	-4.67616e-05	1.2111e-05	-4.34376e-05	-7.67274e-05	-0.000212828	-2.12341e-05	-0.000102787
1.25	9.07108e-06	7.62228e-05	1.21083e-05	7.95598e-05	-7.67305e-05	-3.49887e-05	-2.12344e-05	-1.25276e-05
1.251	9.06846e-06	7.03633e-05	1.21056e-05	7.36987e-05	-7.67336e-05	-4.20678e-05	-2.12348e-05	-8.57605e-06
1.252	9.06594e-06	6.68963e-05	1.21031e-05	7.02302e-05	-7.67366e-05	-4.8343e-05	-2.12351e-05	-5.40627e-06
1.253	9.06351e-06	6.39803e-05	1.21007e-05	6.73128e-05	-7.67397e-05	-5.36206e-05	-2.12354e-05	-2.74057e-06
1.254	9.06118e-06	6.15279e-05	1.20983e-05	6.4859e-05	-7.67428e-05	-5.80593e-05	-2.12357e-05	-4.99034e-07
1.255	9.05895e-06	5.94653e-05	1.20961e-05	6.27952e-05	-7.67458e-05	-6.17926e-05	-2.1236e-05	1.38584e-06
1.256	9.0568e-06	5.77306e-05	1.2094e-05	6.10592e-05	-7.67488e-05	-6.49327e-05	-2.12362e-05	2.97081e-06
1.257	9.05475e-06	5.62716e-05	1.20919e-05	5.9599e-05	-7.67519e-05	-6.7574e-05	-2.12365e-05	4.3036e-06
1.258	9.0528e-06	5.50444e-05	1.20899e-05	5.83707e-05	-7.67549e-05	-6.97958e-05	-2.12368e-05	5.42434e-06
1.259	9.05093e-06	5.40122e-05	1.20881e-05	5.73373e-05	-7.67579e-05	-7.16649e-05	-2.12371e-05	6.36678e-06
1.26	9.04916e-06	0.000449881	1.20863e-05	0.00045325	-7.67609e-05	0.000499634	-2.12373e-05	0.000304733
1.261	9.04747e-06	0.000426845	1.20846e-05	0.00043021	-7.67639e-05	0.00046891	-2.12376e-05	0.000320819
1.262	9.04588e-06	0.000412344	1.2083e-05	0.000415707	-7.67669e-05	0.000442429	-2.12378e-05	0.000334137
1.263	9.04437e-06	0.000400155	1.20815e-05	0.000403515	-7.67698e-05	0.000420168	-2.12381e-05	0.000345333
1.264	9.04296e-06	0.00038991	1.20801e-05	0.000393268	-7.67728e-05	0.000401459	-2.12383e-05	0.000354741
1.265	9.04163e-06	0.000381301	1.20788e-05	0.000384656	-7.67757e-05	0.000385734	-2.12386e-05	0.000362647
1.266	9.04039e-06	0.000374064	1.20775e-05	0.000377418	-7.67787e-05	0.000372516	-2.12388e-05	0.000369291
1.267	9.03923e-06	0.000367983	1.20764e-05	0.000371334	-7.67816e-05	0.000361407	-2.1239e-05	0.000374875
1.268	9.03816e-06	0.00036287	1.20753e-05	0.000366221	-7.67845e-05	0.000352068	-2.12392e-05	0.000379569
1.269	9.03717e-06	0.000358574	1.20743e-05	0.000361922	-7.67874e-05	0.000344218	-2.12394e-05	0.000383514
1.27	9.03627e-06	-0.000170726	1.20734e-05	-0.000167439	-7.67903e-05	-0.000423622	-2.12397e-05	-8.67921e-06
1.271	9.03545e-06	-0.000146859	1.20726e-05	-0.00014357	-7.67932e-05	-0.000390459	-2.12399e-05	-2.65811e-05
1.272	9.03472e-06	-0.000130877	1.20719e-05	-0.000127587	-7.67961e-05	-0.000361603	-2.12401e-05	-4.11814e-05
1.273	9.03406e-06	-0.000117433	1.20712e-05	-0.000114142	-7.6799e-05	-0.000337338	-2.12403e-05	-5.34632e-05
1.274	9.03349e-06	-0.000106125	1.20706e-05	-0.000102833	-7.68018e-05	-0.000316929	-2.12405e-05	-6.37943e-05
1.275	9.033e-06	-9.66138e-05	1.20701e-05	-9.33214e-05	-7.68047e-05	-0.000299766	-2.12406e-05	-7.24843e-05
1.276	9.03259e-06	-8.86142e-05	1.20697e-05	-8.53215e-05	-7.68075e-05	-0.00028533	-2.12408e-05	-7.97937e-05
1.277	9.03225e-06	-8.18858e-05	1.20694e-05	-7.8593e-05	-7.68104e-05	-0.00027319	-2.1241e-05	-8.59419e-05
1.278	9.032e-06	-7.62266e-05	1.20692e-05	-7.2934e-05	-7.68132e-05	-0.00026298	-2.12412e-05	-9.11131e-05
1.279	9.03182e-06	-7.14669e-05	1.2069e-05	-6.81744e-05	-7.6816e-05	-0.000254394	-2.12413e-05	-9.54626e-05
1.28	9.03172e-06	-0.000268906	1.20689e-05	-0.000265637	-7.68188e-05	-0.000537767	-2.12415e-05	-0.000250065
1.281	9.03169e-06	-0.000254519	1.20689e-05	-0.000251249	-7.68216e-05	-0.000517376	-2.12417e-05	-0.000261239
1.282	9.03175e-06	-0.000244603	1.20689e-05	-0.000241333	-7.68244e-05	-0.000499564	-2.12418e-05	-0.000270283
1.283	9.03187e-06	-0.000236261	1.20691e-05	-0.00023299	-7.68272e-05	-0.000484581	-2.1242e-05	-0.000277891
1.284	9.03207e-06	-0.000229243	1.20693e-05	-0.000225972	-7.683e-05	-0.000471975	-2.12421e-05	-0.000284293
1.285	9.03234e-06	-0.000223338	1.20695e-05	-0.000220067	-7.68327e-05	-0.000461371	-2.12423e-05	-0.000289679
1.286	9.03269e-06	-0.000218369	1.20699e-05	-0.000215098	-7.68355e-05	-0.00045245	-2.12424e-05	-0.000294211
1.287	9.03311e-06	-0.000214189	1.20703e-05	-0.000210919	-7.68382e-05	-0.000444946	-2.12425e-05	-0.000298024
1.288	9.0336e-06	-0.000210673	1.20708e-05	-0.000207402	-7.6841e-05	-0.000438633	-2.12427e-05	-0.000301231
1.289	9.03418e-06	-0.000207714	1.20714e-05	-0.000204444	-7.68437e-05	-0.000433324	-2.12428e-05	-0.00030393
1.29	9.03487e-06	-0.000390561	1.20721e-05	-0.000387313	-7.68464e-05	-0.000695821	-2.12429e-05	-0.000444849
1.291	9.03568e-06	-0.00037808	1.20729e-05	-0.000374831	-7.68491e-05	-0.000679175	-2.1243e-05	-0.000454325
1.292	9.03663e-06	-0.000369808	1.20739e-05	-0.000366558	-7.68518e-05	-0.00066438	-2.12431e-05	-0.000461857
1.293	9.03774e-06	-0.000362847	1.2075e-05	-0.000359598	-7.68545e-05	-0.000651932	-2.12433e-05	-0.000468196
1.294	9.03902e-06	-0.000356989	1.20763e-05	-0.000353739	-7.68572e-05	-0.000641456	-2.12434e-05	-0.000473531
1.295	9.04048e-06	-0.000352058	1.20778e-05	-0.000348809	-7.68599e-05	-0.00063264	-2.12435e-05	-0.000478021
1.296	9.04215e-06	-0.000347909	1.20794e-05	-0.000344659	-7.68626e-05	-0.000625222	-2.12436e-05	-0.0004818
1.297	9.04404e-06	-0.000344417	1.20814e-05	-0.000341168	-7.68652e-05	-0.00061898	-2.12437e-05	-0.000484981
1.298	9.04617e-06	-0.000341478	1.20835e-05	-0.000338229	-7.68679e-05	-0.000613728	-2.12438e-05	-0.000487657
1.299	9.04854e-06	-0.000339005	1.20859e-05	-0.000335757	-7.68705e-05	-0.000609309	-2.12439e-05	-0.000489909
1.3	9.05119e-06	-1.9613e-06	1.20886e-05	1.32425e-06	-7.68731e-05	-0.000123767	-2.12439e-05	-0.000241598
1.301	9.05411e-06	-1.99629e-05	1.20915e-05	-1.66797e-05	-7.68758e-05	-0.000144153	-2.1244e-05	-0.00022966
1.302	9.05732e-06	-3.02047e-05	1.20948e-05	-2.69236e-05	-7.68784e-05	-0.000162613	-2.12441e-05	-0.000220301
1.303	9.06084e-06	-3.88178e-05	1.20983e-05	-3.55387e-05	-7.6881e-05	-0.00017814	-2.12442e-05	-0.00021243
1.304	9.06469e-06	-4.60629e-05	1.21022e-05	-4.27856e-05	-7.68836e-05	-0.000191203	-2.12443e-05	-0.000205809
1.305	9.06887e-06	-5.2157e-05	1.21064e-05	-4.88813e-05	-7.68862e-05	-0.000202192	-2.12443e-05	-0.000200239
1.306	9.07339e-06	-5.7283e-05	1.21109e-05	-5.40088e-05	-7.68887e-05	-0.000211436	-2.12444e-05	-0.000195555
1.307	9.07827e-06	-6.15946e-05	1.21158e-05	-5.83217e-05	-7.68913e-05	-0.000219212	-2.12445e-05	-0.000191615
1.308	9.08351e-06	-6.5221e-05	1.21211e-05	-6.19493e-05	-7.68939e-05	-0.000225754	-2.12445e-05	-0.000188301
1.309	9.08914e-06	-6.8271e-05	1.21267e-05	-6.50005e-05	-7.68964e-05	-0.000231257	-2.12446e-05	-0.000185513
1.31	9.09515e-06	-5.59815e-05	1.21328e-05	-5.27104e-05	-7.6899e-05	-0.000214465	-2.12446e-05	-0.000172043
1.311	9.10155e-06	-5.89749e-05	1.21392e-05	-5.57049e-05	-7.69015e-05	-0.000219419	-2.12447e-05	-0.000169475
1.312	9.10836e-06	-6.13101e-05	1.2146e-05	-5.80412e-05	-7.69041e-05	-0.000223635	-2.12447e-05	-0.00016734
1.313	9.11558e-06	-6.3274e-05	1.21533e-05	-6.00061e-05	-7.69066e-05	-0.000227183	-2.12448e-05	-0.000165545
1.314	9.12321e-06	-6.49257e-05	1.21609e-05	-6.16586e-05	-7.69091e-05	-0.000230167	-2.12448e-05	-0.000164034
1.315	9.13127e-06	-6.63146e-05	1.2169e-05	-6.30485e-05	-7.69116e-05	-0.000232677	-2.12448e-05	-0.000162764
1.316	9.13976e-06	-6.74825e-05	1.21775e-05	-6.42173e-05	-7.69141e-05	-0.000234789	-2.12449e-05	-0.000161696
1.317	9.14869e-06	-6.84646e-05	1.21865e-05	-6.52002e-05	-7.69166e-05	-0.000236566	-2.12449e-05	-0.000160797
1.318	9.15805e-06	-6.92904e-05	1.21958e-05	-6.60267e-05	-7.69191e-05	-0.000238062	-2.12449e-05	-0.000160041
1.319	9.16785e-06	-6.99846e-05	1.22057e-05	-6.67217e-05	-7.69216e-05	-0.00023932	-2.12449e-05	-0.000159406
1.32	9.1781e-06	-0.00015743	1.22159e-05	-0.000154177	-7.6924e-05	-0.000365648	-2.12449e-05	-0.000223934
1.321	9.18879e-06	-0.000153083	1.22267e-05	-0.000149832	-7.69265e-05	-0.000360366	-2.1245e-05	-0.000226977
1.322	9.19994e-06	-0.000150447	1.22378e-05	-0.000147195	-7.69289e-05	-0.000355628	-2.1245e-05	-0.000229382
1.323	9.21153e-06	-0.000148229	1.22494e-05	-0.000144978	-7.69314e-05	-0.000351643	-2.1245e-05	-0.000231405
1.324	9.22357e-06	-0.000146362	1.22615e-05	-0.000143111	-7.69338e-05	-0.000348291	-2.1245e-05	-0.000233107
1.325	9.23605e-06	-0.000144792	1.2274e-05	-0.000141541	-7.69362e-05	-0.000345472	-2.1245e-05	-0.000234539
1.326	9.24899e-06	-0.00014347	1.22869e-05	-0.00014022	-7.69387e-05	-0.000343101	-2.1245e-05	-0.000235744
1.327	9.26236e-06	-0.000142358	1.23003e-05	-0.000139108	-7.69411e-05	-0.000341107	-2.12449e-05	-0.000236758
1.328	9.27618e-06	-0.000141422	1.23141e-05	-0.000138173	-7.69435e-05	-0.00033943	-2.12449e-05	-0.00023761
1.329	9.29043e-06	-0.000140634	1.23284e-05	-0.000137386	-7.69459e-05	-0.00033802	-2.12449e-05	-0.000238327
1.33	9.30511e-06	0.000420614	1.23431e-05	0.000423926	-7.69483e-05	0.00047111	-2.12449e-05	0.000180689
1.331	9.32022e-06	0.000388541	1.23582e-05	0.000391849	-7.69507e-05	0.000431235	-2.12448e-05	0.000202195
1.332	9.33574e-06	0.000369426	1.23737e-05	0.00037273	-7.6953e-05	0.000396398	-2.12448e-05	0.000219744
1.333	9.35168e-06	0.000353357	1.23897e-05	0.000356658	-7.69554e-05	0.000367111	-2.12448e-05	0.000234496
1.334	9.36802e-06	0.000339851	1.2406e-05	0.00034315	-7.69578e-05	0.000342494	-2.12447e-05	0.000246894
1.335	9.38475e-06	0.000328501	1.24227e-05	0.000331797	-7.69601e-05	0.000321801	-2.12447e-05	0.000257314
1.336	9.40188e-06	0.000318961	1.24399e-05	0.000322255	-7.69625e-05	0.000304407	-2.12446e-05	0.000266072
1.337	9.41937e-06	0.000310942	1.24574e-05	0.000314235	-7.69648e-05	0.000289785	-2.12446e-05	0.000273433
1.338	9.43724e-06	0.000304202	1.24752e-05	0.000307493	-7.69671e-05	0.000277493	-2.12445e-05	0.00027962
1.339	9.45545e-06	0.000298537	1.24934e-05	0.000301827	-7.69695e-05	0.00026716	-2.12445e-05	0.000284821
1.34	9.47401e-06	0.000108556	1.2512e-05	0.000111823	-7.69718e-05	-9.56382e-06	-2.12444e-05	0.000149943
1.341	9.4929e-06	0.000114351	1.25309e-05	0.000117618	-7.69741e-05	-3.13584e-06	-2.12443e-05	0.000146381
1.342	9.5121e-06	0.000117498	1.255e-05	0.000120765	-7.69764e-05	2.56931e-06	-2.12443e-05	0.000143502
1.343	9.53161e-06	0.000120146	1.25695e-05	0.000123412	-7.69787e-05	7.3656e-06	-2.12442e-05	0.00014108
1.344	9.5514e-06	0.000122372	1.25893e-05	0.000125639	-7.6981e-05	1.13971e-05	-2.12441e-05	0.000139044
1.345	9.57147e-06	0.000124245	1.26094e-05	0.000127511	-7.69833e-05	1.47859e-05	-2.1244e-05	0.000137332
1.346	9.59179e-06	0.00012582	1.26297e-05	0.000129086	-7.69855e-05	1.76343e-05	-2.12439e-05	0.000135893
1.347	9.61236e-06	0.000127145	1.26502e-05	0.00013041	-7.69878e-05	2.00285e-05	-2.12438e-05	0.000134684
1.348	9.63315e-06	0.00012826	1.2671e-05	0.000131524	-7.69901e-05	2.2041e-05	-2.12437e-05	0.000133666
1.349	9.65414e-06	0.000129198	1.26919e-05	0.000132462	-7.69923e-05	2.37324e-05	-2.12436e-05	0.000132811
1.35	9.67533e-06	7.80134e-05	1.27131e-05	8.12711e-05	-7.69946e-05	-4.9958e-05	-2.12435e-05	9.30719e-05
1.351	9.69668e-06	8.14833e-05	1.27344e-05	8.47407e-05	-7.69968e-05	-4.49464e-05	-2.12434e-05	9.04277e-05
1.352	9.71818e-06	8.38688e-05	1.27559e-05	8.7126e-05	-7.6999e-05	-4.06325e-05	-2.12433e-05	8.82479e-05
1.353	9.73982e-06	8.58757e-05	1.27775e-05	8.91326e-05	-7.70013e-05	-3.70057e-05	-2.12432e-05	8.64149e-05
1.354	9.76158e-06	8.7564e-05	1.27992e-05	9.08205e-05	-7.70035e-05	-3.39568e-05	-2.12431e-05	8.48737e-05
1.355	9.78342e-06	8.89844e-05	1.2821e-05	9.22405e-05	-7.70057e-05	-3.13937e-05	-2.1243e-05	8.35778e-05
1.356	9.80534e-06	9.01796e-05	1.28429e-05	9.34353e-05	-7.70079e-05	-2.9239e-05	-2.12428e-05	8.24881e-05
1.357	9.82731e-06	9.11855e-05	1.28648e-05	9.44406e-05	-7.70101e-05	-2.74278e-05	-2.12427e-05	8.15718e-05
1.358	9.84932e-06	9.20321e-05	1.28868e-05	9.52867e-05	-7.70123e-05	-2.59053e-05	-2.12426e-05	8.08014e-05
1.359	9.87134e-06	9.27449e-05	1.29088e-05	9.5999e-05	-7.70145e-05	-2.46256e-05	-2.12425e-05	8.01536e-05
1.36	9.89334e-06	4.97235e-05	1.29307e-05	5.29722e-05	-7.70167e-05	-8.6568e-05	-2.12423e-05	4.68727e-05
1.361	9.91532e-06	5.25993e-05	1.29527e-05	5.58476e-05	-7.70188e-05	-8.24766e-05	-2.12422e-05	4.46965e-05
1.362	9.93724e-06	5.45576e-05	1.29745e-05	5.78056e-05	-7.7021e-05	-7.89425e-05	-2.1242e-05	4.29094e-05
1.363	9.95909e-06	5.62054e-05	1.29963e-05	5.94531e-05	-7.70232e-05	-7.59713e-05	-2.12419e-05	4.14066e-05
1.364	9.98085e-06	5.7592e-05	1.3018e-05	6.08393e-05	-7.70253e-05	-7.34734e-05	-2.12418e-05	4.01429e-05
1.365	1.00025e-05	5.8759e-05	1.30396e-05	6.20058e-05	-7.70275e-05	-7.13734e-05	-2.12416e-05	3.90802e-05
1.366	1.0024e-05	5.97412e-05	1.30611e-05	6.29875e-05	-7.70296e-05	-6.96081e-05	-2.12415e-05	3.81866e-05
1.367	1.00453e-05	6.05682e-05	1.30824e-05	6.3814e-05	-7.70317e-05	-6.81242e-05	-2.12413e-05	3.74352e-05
1.368	1.00665e-05	6.12646e-05	1.31035e-05	6.45099e-05	-7.70339e-05	-6.68768e-05	-2.12412e-05	3.68034e-05
1.369	1.00874e-05	6.18512e-05	1.31243e-05	6.5096e-05	-7.7036e-05	-6.58284e-05	-2.1241e-05	3.62721e-05
1.37	1.01081e-05	-0.000512125	1.3145e-05	-0.000508946	-7.70381e-05	-0.000894593	-2.12408e-05	-0.000395142
1.371	1.01286e-05	-0.000481362	1.31654e-05	-0.00047818	-7.70402e-05	-0.000853247	-2.12407e-05	-0.000418789
1.372	1.01488e-05	-0.000460761	1.31856e-05	-0.000457577	-7.70423e-05	-0.00081642	-2.12405e-05	-0.000437531
1.373	1.01688e-05	-0.000443423	1.32055e-05	-0.000440237	-7.70444e-05	-0.000785434	-2.12404e-05	-0.000453304
1.374	1.01884e-05	-0.000428828	1.3225e-05	-0.000425641	-7.70465e-05	-0.000759355	-2.12402e-05	-0.000466583
1.375	1.02076e-05	-0.000416543	1.32442e-05	-0.000413355	-7.70486e-05	-0.000737405	-2.124e-05	-0.000477759
1.376	1.02266e-05	-0.000406203	1.32631e-05	-0.000403014	-7.70506e-05	-0.000718933	-2.12399e-05	-0.000487167
1.377	1.02451e-05	-0.000397499	1.32816e-05	-0.000394309	-7.70527e-05	-0.000703388	-2.12397e-05	-0.000495085
1.378	1.02633e-05	-0.000390173	1.32997e-05	-0.000386983	-7.70548e-05	-0.000690306	-2.12396e-05	-0.000501749
1.379	1.0281e-05	-0.000384007	1.33174e-05	-0.000380816	-7.70568e-05	-0.000679298	-2.12394e-05	-0.000507357
1.38	1.02984e-05	0.000420976	1.33347e-05	0.000424258	-7.70589e-05	0.000480115	-2.12392e-05	8.51917e-05
1.381	1.03153e-05	0.000376976	1.33515e-05	0.000380253	-7.70609e-05	0.000430477	-2.12391e-05	0.000112878
1.382	1.03317e-05	0.000352758	1.33679e-05	0.000356031	-7.70629e-05	0.000386408	-2.12389e-05	0.000135103
1.383	1.03476e-05	0.000332402	1.33837e-05	0.000335672	-7.7065e-05	0.000349357	-2.12388e-05	0.000153787
1.384	1.0363e-05	0.000315294	1.33991e-05	0.00031856	-7.7067e-05	0.000318212	-2.12386e-05	0.000169489
1.385	1.0378e-05	0.000300914	1.3414e-05	0.000304178	-7.7069e-05	0.00029203	-2.12384e-05	0.000182687
1.386	1.03923e-05	0.000288828	1.34283e-05	0.000292089	-7.7071e-05	0.000270021	-2.12383e-05	0.00019378
1.387	1.04062e-05	0.000278669	1.34421e-05	0.000281928	-7.7073e-05	0.000251519	-2.12381e-05	0.000203104
1.388	1.04195e-05	0.00027013	1.34553e-05	0.000273388	-7.7075e-05	0.000235964	-2.1238e-05	0.000210942
1.389	1.04322e-05	0.000262953	1.3468e-05	0.000266209	-7.7077e-05	0.000222887	-2.12378e-05	0.000217531
1.39	1.04443e-05	-3.17369e-05	1.34801e-05	-2.85152e-05	-7.7079e-05	-0.000205652	-2.12377e-05	6.15838e-06
1.391	1.04558e-05	-2.14998e-05	1.34915e-05	-1.82777e-05	-7.70809e-05	-0.000193745	-2.12375e-05	-5.73854e-07
1.392	1.04667e-05	-1.5612e-05	1.35024e-05	-1.23897e-05	-7.70829e-05	-0.00018311	-2.12374e-05	-5.9516e-06
1.393	1.0477e-05	-1.06583e-05	1.35126e-05	-7.43582e-06	-7.70848e-05	-0.000174168	-2.12372e-05	-1.04749e-05
1.394	1.04866e-05	-6.49127e-06	1.35223e-05	-3.26872e-06	-7.70868e-05	-0.000166649	-2.12371e-05	-1.42789e-05
1.395	1.04956e-05	-2.98575e-06	1.35312e-05	2.36759e-07	-7.70887e-05	-0.000160326	-2.12369e-05	-1.7478e-05
1.396	1.0504e-05	-3.65676e-08	1.35395e-05	3.18582e-06	-7.70907e-05	-0.000155008	-2.12368e-05	-2.01685e-05
1.397	1.05117e-05	2.44475e-06	1.35472e-05	5.66695e-06	-7.70926e-05	-0.000150537	-2.12366e-05	-2.24311e-05
1.398	1.05187e-05	4.53259e-06	1.35542e-05	7.75456e-06	-7.70945e-05	-0.000146778	-2.12365e-05	-2.43339e-05
1.399	1.05251e-05	6.28953e-06	1.35606e-05	9.51122e-06	-7.70965e-05	-0.000143617	-2.12364e-05	-2.59342e-05
1.4	1.05307e-05	-0.000154574	1.35662e-05	-0.000151372	-7.70984e-05	-0.000375296	-2.12363e-05	-0.000149005
1.401	1.05357e-05	-0.000144475	1.35712e-05	-0.000141272	-7.71003e-05	-0.000361405	-2.12361e-05	-0.000156618
1.402	1.054e-05	-0.000137722	1.35755e-05	-0.000134518	-7.71022e-05	-0.000349252	-2.1236e-05	-0.000162778
1.403	1.05437e-05	-0.00013204	1.35791e-05	-0.000128836	-7.71041e-05	-0.00033903	-2.12359e-05	-0.00016796
1.404	1.05466e-05	-0.000127259	1.3582e-05	-0.000124055	-7.7106e-05	-0.000330433	-2.12358e-05	-0.000172319
1.405	1.05488e-05	-0.000123236	1.35843e-05	-0.000120032	-7.71078e-05	-0.000323201	-2.12357e-05	-0.000175986
1.406	1.05504e-05	-0.000119851	1.35858e-05	-0.000116647	-7.71097e-05	-0.000317118	-2.12356e-05	-0.000179071
1.407	1.05512e-05	-0.000117003	1.35867e-05	-0.000113799	-7.71116e-05	-0.000312003	-2.12355e-05	-0.000181666
1.408	1.05514e-05	-0.000114606	1.35868e-05	-0.000111402	-7.71134e-05	-0.0003077	-2.12354e-05	-0.000183848
1.409	1.05508e-05	-0.000112589	1.35863e-05	-0.000109385	-7.71153e-05	-0.000304081	-2.12353e-05	-0.000185684
1.41	1.05496e-05	-0.00031218	1.35852e-05	-0.000308999	-7.71171e-05	-0.000591246	-2.12352e-05	-0.00033796
1.411	1.05478e-05	-0.000299611	1.35833e-05	-0.00029643	-7.7119e-05	-0.000574514	-2.12351e-05	-0.000347409
1.412	1.05452e-05	-0.000291335	1.35808e-05	-0.000288153	-7.71208e-05	-0.000559685	-2.1235e-05	-0.000354947
1.413	1.0542e-05	-0.000284371	1.35776e-05	-0.000281188	-7.71226e-05	-0.00054721	-2.1235e-05	-0.000361289
1.414	1.05381e-05	-0.00027851	1.35737e-05	-0.000275327	-7.71244e-05	-0.000536713	-2.12349e-05	-0.000366626
1.415	1.05336e-05	-0.000273577	1.35693e-05	-0.000270394	-7.71262e-05	-0.00052788	-2.12348e-05	-0.000371117
1.416	1.05284e-05	-0.000269425	1.35641e-05	-0.000266242	-7.7128e-05	-0.000520449	-2.12348e-05	-0.000374896
1.417	1.05226e-05	-0.000265931	1.35584e-05	-0.000262748	-7.71298e-05	-0.000514197	-2.12347e-05	-0.000378075
1.418	1.05161e-05	-0.00026299	1.3552e-05	-0.000259807	-7.71316e-05	-0.000508937	-2.12347e-05	-0.000380751
1.419	1.05091e-05	-0.000260515	1.3545e-05	-0.000257332	-7.71334e-05	-0.000504511	-2.12346e-05	-0.000383002
1.42	1.05015e-05	0.0001169	1.35375e-05	0.000120126	-7.71352e-05	3.95415e-05	-2.12346e-05	-0.000104289
1.421	1.04933e-05	9.67145e-05	1.35293e-05	9.99381e-05	-7.7137e-05	1.59695e-05	-2.12345e-05	-9.08658e-05
1.422	1.04845e-05	8.5063e-05	1.35206e-05	8.82845e-05	-7.71387e-05	-5.1103e-06	-2.12345e-05	-8.02e-05
1.423	1.04751e-05	7.52662e-05	1.35113e-05	7.84859e-05	-7.71405e-05	-2.28382e-05	-2.12345e-05	-7.12306e-05
1.424	1.04652e-05	6.70284e-05	1.35015e-05	7.02465e-05	-7.71422e-05	-3.77474e-05	-2.12345e-05	-6.36881e-05
1.425	1.04548e-05	6.01016e-05	1.34912e-05	6.33183e-05	-7.7144e-05	-5.02861e-05	-2.12344e-05	-5.73456e-05
1.426	1.04439e-05	5.42773e-05	1.34804e-05	5.74928e-05	-7.71457e-05	-6.08312e-05	-2.12344e-05	-5.20121e-05
1.427	1.04325e-05	4.93801e-05	1.34691e-05	5.25944e-05	-7.71474e-05	-6.96998e-05	-2.12344e-05	-4.75269e-05
1.428	1.04206e-05	4.52625e-05	1.34574e-05	4.84759e-05	-7.71492e-05	-7.71585e-05	-2.12344e-05	-4.37552e-05
1.429	1.04083e-05	4.18006e-05	1.34451e-05	4.5013e-05	-7.71509e-05	-8.34314e-05	-2.12344e-05	-4.05835e-05
1.43	1.03956e-05	0.000387664	1.34325e-05	0.000390915	-7.71526e-05	0.00041478	-2.12344e-05	0.000223604
1.431	1.03824e-05	0.000365524	1.34195e-05	0.000368773	-7.71543e-05	0.000384667	-2.12344e-05	0.000239482
1.432	1.03688e-05	0.000351263	1.34061e-05	0.000354509	-7.7156e-05	0.000358662	-2.12345e-05	0.000252576
1.433	1.03549e-05	0.000339274	1.33923e-05	0.000342518	-7.71577e-05	0.0003368	-2.12345e-05	0.000263585
1.434	1.03407e-05	0.000329198	1.33781e-05	0.000332441	-7.71593e-05	0.000318424	-2.12345e-05	0.000272837
1.435	1.03261e-05	0.00032073	1.33637e-05	0.000323971	-7.7161e-05	0.000302977	-2.12346e-05	0.000280613
1.436	1.03112e-05	0.000313613	1.3349e-05	0.000316852	-7.71627e-05	0.000289992	-2.12346e-05	0.000287149
1.437	1.0296e-05	0.000307631	1.33339e-05	0.000310869	-7.71644e-05	0.000279077	-2.12346e-05	0.000292642
1.438	1.02806e-05	0.000302603	1.33187e-05	0.00030584	-7.7166e-05	0.000269901	-2.12347e-05	0.00029726
1.439	1.0265e-05	0.000298377	1.33032e-05	0.000301613	-7.71677e-05	0.000262187	-2.12347e-05	0.000301142
1.44	1.02491e-05	-4.7779e-06	1.32875e-05	-1.57701e-06	-7.71693e-05	-0.000177892	-2.12348e-05	7.91394e-05
1.441	1.02331e-05	7.92984e-06	1.32717e-05	1.11317e-05	-7.71709e-05	-0.000161222	-2.12348e-05	7.01356e-05
1.442	1.02169e-05	1.59639e-05	1.32557e-05	1.91665e-05	-7.71726e-05	-0.000146678	-2.12349e-05	6.27888e-05
1.443	1.02006e-05	2.2722e-05	1.32395e-05	2.59253e-05	-7.71742e-05	-0.00013445	-2.1235e-05	5.66098e-05
1.444	1.01842e-05	2.84054e-05	1.32233e-05	3.16091e-05	-7.71758e-05	-0.000124168	-2.1235e-05	5.14137e-05
1.445	1.01677e-05	3.31849e-05	1.3207e-05	3.6389e-05	-7.71774e-05	-0.000115523	-2.12351e-05	4.70442e-05
1.446	1.01512e-05	3.72045e-05	1.31907e-05	4.04088e-05	-7.7179e-05	-0.000108253	-2.12352e-05	4.33698e-05
1.447	1.01347e-05	4.05851e-05	1.31743e-05	4.37895e-05	-7.71806e-05	-0.000102141	-2.12353e-05	4.02799e-05
1.448	1.01181e-05	4.34283e-05	1.3158e-05	4.66328e-05	-7.71822e-05	-9.70013e-05	-2.12353e-05	3.76815e-05
1.449	1.01016e-05	4.58195e-05	1.31416e-05	4.90241e-05	-7.71838e-05	-9.26798e-05	-2.12354e-05	3.54965e-05
1.45	1.00851e-05	0.000131749	1.31254e-05	0.000134963	-7.71854e-05	3.2139e-05	-2.12355e-05	9.66107e-05
1.451	1.00688e-05	0.000128829	1.31092e-05	0.000132043	-7.7187e-05	2.90518e-05	-2.12356e-05	9.83625e-05
1.452	1.00525e-05	0.000127307	1.30931e-05	0.00013052	-7.71886e-05	2.62818e-05	-2.12357e-05	9.97593e-05
1.453	1.00364e-05	0.000126027	1.30772e-05	0.00012924	-7.71901e-05	2.39524e-05	-2.12358e-05	0.000100934
1.454	1.00204e-05	0.000124952	1.30614e-05	0.000128164	-7.71917e-05	2.19936e-05	-2.12359e-05	0.000101921
1.455	1.00046e-05	0.000124047	1.30458e-05	0.000127259	-7.71932e-05	2.03465e-05	-2.1236e-05	0.000102752
1.456	9.989e-06	0.000123288	1.30305e-05	0.000126499	-7.71948e-05	1.89612e-05	-2.12361e-05	0.00010345
1.457	9.97365e-06	0.000122649	1.30153e-05	0.00012586	-7.71963e-05	1.77961e-05	-2.12362e-05	0.000104037
1.458	9.95856e-06	0.000122113	1.30004e-05	0.000125323	-7.71979e-05	1.68162e-05	-2.12363e-05	0.00010453
1.459	9.94376e-06	0.000121662	1.29858e-05	0.000124872	-7.71994e-05	1.59919e-05	-2.12364e-05	0.000104945
1.46	9.92926e-06	-5.83937e-05	1.29715e-05	-5.52047e-05	-7.72009e-05	-0.000244331	-2.12365e-05	-2.95782e-05
1.461	9.9151e-06	-4.90469e-05	1.29576e-05	-4.58572e-05	-7.72024e-05	-0.00023184	-2.12366e-05	-3.63936e-05
1.462	9.90129e-06	-4.29976e-05	1.2944e-05	-3.98073e-05	-7.7204e-05	-0.000220914	-2.12367e-05	-4.19216e-05
1.463	9.88785e-06	-3.79093e-05	1.29308e-05	-3.47186e-05	-7.72055e-05	-0.000211727	-2.12368e-05	-4.65712e-05
1.464	9.87482e-06	-3.36296e-05	1.29179e-05	-3.04386e-05	-7.7207e-05	-0.000204	-2.12369e-05	-5.04818e-05
1.465	9.86221e-06	-3.00301e-05	1.29055e-05	-2.68389e-05	-7.72085e-05	-0.000197503	-2.1237e-05	-5.37708e-05
1.466	9.85003e-06	-2.70026e-05	1.28936e-05	-2.38112e-05	-7.721e-05	-0.000192038	-2.12371e-05	-5.6537e-05
1.467	9.83832e-06	-2.44562e-05	1.28821e-05	-2.12647e-05	-7.72115e-05	-0.000187443	-2.12372e-05	-5.88634e-05
1.468	9.8271e-06	-2.23144e-05	1.2871e-05	-1.91229e-05	-7.72129e-05	-0.000183579	-2.12373e-05	-6.082e-05
1.469	9.81637e-06	-2.05129e-05	1.28605e-05	-1.73215e-05	-7.72144e-05	-0.00018033	-2.12374e-05	-6.24656e-05
1.47	9.80616e-06	0.000193225	1.28505e-05	0.000196441	-7.72159e-05	0.000128658	-2.12375e-05	9.52288e-05
1.471	9.79648e-06	0.00018262	1.2841e-05	0.000185834	-7.72174e-05	0.000115478	-2.12376e-05	0.000102417
1.472	9.78736e-06	0.000176254	1.28321e-05	0.000179467	-7.72188e-05	0.000103915	-2.12377e-05	0.000108251
1.473	9.77881e-06	0.000170901	1.28237e-05	0.000174112	-7.72203e-05	9.41936e-05	-2.12378e-05	0.000113157
1.474	9.77084e-06	0.0001664	1.28159e-05	0.000169611	-7.72218e-05	8.60198e-05	-2.12379e-05	0.000117281
1.475	9.76346e-06	0.000162617	1.28088e-05	0.000165827	-7.72232e-05	7.91474e-05	-2.1238e-05	0.000120748
1.476	9.7567e-06	0.000159436	1.28022e-05	0.000162646	-7.72247e-05	7.33691e-05	-2.12381e-05	0.000123663
1.477	9.75056e-06	0.000156762	1.27962e-05	0.000159971	-7.72261e-05	6.85104e-05	-2.12382e-05	0.000126113
1.478	9.74505e-06	0.000154514	1.27909e-05	0.000157722	-7.72275e-05	6.44251e-05	-2.12383e-05	0.000128174
1.479	9.74019e-06	0.000152624	1.27862e-05	0.000155832	-7.7229e-05	6.09898e-05	-2.12383e-05	0.000129906
1.48	9.73599e-06	-0.000294842	1.27821e-05	-0.000291686	-7.72304e-05	-0.000586331	-2.12384e-05	-0.000203408
1.481	9.73244e-06	-0.000272624	1.27787e-05	-0.000269466	-7.72318e-05	-0.000556679	-2.12385e-05	-0.000220011
1.482	9.72957e-06	-0.000258046	1.2776e-05	-0.000254886	-7.72333e-05	-0.000530474	-2.12386e-05	-0.000233306
1.483	9.72737e-06	-0.00024578	1.2774e-05	-0.000242619	-7.72347e-05	-0.000508431	-2.12386e-05	-0.000244492
1.484	9.72585e-06	-0.00023546	1.27726e-05	-0.000232297	-7.72361e-05	-0.000489887	-2.12387e-05	-0.000253904
1.485	9.72503e-06	-0.000226776	1.27719e-05	-0.000223613	-7.72375e-05	-0.000474285	-2.12387e-05	-0.000261824
1.486	9.72489e-06	-0.000219471	1.27719e-05	-0.000216307	-7.72389e-05	-0.000461159	-2.12388e-05	-0.000268488
1.487	9.72544e-06	-0.000213324	1.27726e-05	-0.00021016	-7.72403e-05	-0.000450117	-2.12388e-05	-0.000274094
1.488	9.72669e-06	-0.000208153	1.27739e-05	-0.000204989	-7.72417e-05	-0.000440828	-2.12389e-05	-0.00027881
1.489	9.72863e-06	-0.000203803	1.2776e-05	-0.000200638	-7.72431e-05	-0.000433014	-2.12389e-05	-0.000282778
1.49	9.73127e-06	0.000236136	1.27787e-05	0.000239351	-7.72445e-05	0.000202058	-2.12389e-05	4.03037e-05
1.491	9.7346e-06	0.000213927	1.27822e-05	0.00021714	-7.72459e-05	0.00017613	-2.1239e-05	5.47693e-05
1.492	9.73862e-06	0.000201256	1.27863e-05	0.000204466	-7.72473e-05	0.000153133	-2.1239e-05	6.638e-05
1.493	9.74332e-06	0.000190602	1.27911e-05	0.00019381	-7.72486e-05	0.000133797	-2.1239e-05	7.61427e-05
1.494	9.7487e-06	0.000181645	1.27965e-05	0.000184852	-7.725e-05	0.000117539	-2.1239e-05	8.43498e-05
1.495	9.75475e-06	0.000174115	1.28026e-05	0.00017732	-7.72514e-05	0.00010387	-2.1239e-05	9.12495e-05
1.496	9.76147e-06	0.000167784	1.28094e-05	0.000170988	-7.72528e-05	9.23777e-05	-2.1239e-05	9.70502e-05
1.497	9.76885e-06	0.000162462	1.28169e-05	0.000165665	-7.72541e-05	8.27145e-05	-2.1239e-05	0.000101927
1.498	9.77688e-06	0.000157987	1.28249e-05	0.000161189	-7.72555e-05	7.45893e-05	-2.1239e-05	0.000106027
1.499	9.78555e-06	0.000154225	1.28336e-05	0.000157426	-7.72569e-05	6.77574e-05	-2.1239e-05	0.000109475
1.5	9.79484e-06	7.45808e-05	1.2843e-05	7.77723e-05	-7.72582e-05	-4.85178e-05	-2.12389e-05	5.49561e-05
1.501	9.80475e-06	7.60686e-05	1.28529e-05	7.92598e-05	-7.72596e-05	-4.77492e-05	-2.12389e-05	5.4381e-05
1.502	9.81526e-06	7.65186e-05	1.28634e-05	7.97095e-05	-7.72609e-05	-4.69383e-05	-2.12389e-05	5.39705e-05
1.503	9.82636e-06	7.68976e-05	1.28745e-05	8.00881e-05	-7.72623e-05	-4.62568e-05	-2.12388e-05	5.36252e-05
1.504	9.83803e-06	7.72165e-05	1.28862e-05	8.04066e-05	-7.72636e-05	-4.56842e-05	-2.12388e-05	5.33349e-05
1.505	9.85025e-06	7.74849e-05	1.28984e-05	8.06746e-05	-7.7265e-05	-4.52031e-05	-2.12387e-05	5.30908e-05
1.506	9.86302e-06	7.77109e-05	1.29111e-05	8.09002e-05	-7.72663e-05	-4.4799e-05	-2.12386e-05	5.28857e-05
1.507	9.8763e-06	7.79012e-05	1.29244e-05	8.10902e-05	-7.72676e-05	-4.44596e-05	-2.12386e-05	5.27132e-05
1.508	9.89009e-06	7.80616e-05	1.29381e-05	8.12502e-05	-7.7269e-05	-4.41745e-05	-2.12385e-05	5.25682e-05
1.509	9.90436e-06	7.81969e-05	1.29524e-05	8.13851e-05	-7.72703e-05	-4.39352e-05	-2.12384e-05	5.24463e-05
1.51	9.91909e-06	-4.56395e-05	1.2967e-05	-4.24659e-05	-7.72716e-05	-0.000222767	-2.12383e-05	-4.06573e-05
1.511	9.93426e-06	-3.88172e-05	1.29822e-05	-3.56434e-05	-7.72729e-05	-0.000213604	-2.12382e-05	-4.56544e-05
1.512	9.94985e-06	-3.43804e-05	1.29977e-05	-3.12064e-05	-7.72743e-05	-0.000205593	-2.12381e-05	-4.97084e-05
1.513	9.96584e-06	-3.06483e-05	1.30136e-05	-2.74742e-05	-7.72756e-05	-0.000198856	-2.1238e-05	-5.3118e-05
1.514	9.98219e-06	-2.7509e-05	1.30298e-05	-2.43349e-05	-7.72769e-05	-0.000193191	-2.12379e-05	-5.59857e-05
1.515	9.99889e-06	-2.48684e-05	1.30465e-05	-2.16944e-05	-7.72782e-05	-0.000188426	-2.12378e-05	-5.83975e-05
1.516	1.00159e-05	-2.26471e-05	1.30634e-05	-1.94732e-05	-7.72795e-05	-0.00018442	-2.12376e-05	-6.04259e-05
1.517	1.00332e-05	-2.07784e-05	1.30806e-05	-1.76047e-05	-7.72808e-05	-0.00018105	-2.12375e-05	-6.21318e-05
1.518	1.00508e-05	-1.92064e-05	1.30981e-05	-1.60329e-05	-7.72821e-05	-0.000178217	-2.12374e-05	-6.35665e-05
1.519	1.00687e-05	-1.78838e-05	1.31158e-05	-1.47106e-05	-7.72834e-05	-0.000175835	-2.12372e-05	-6.47731e-05
1.52	1.00867e-05	5.01551e-05	1.31337e-05	5.33356e-05	-7.72847e-05	-7.72513e-05	-2.12371e-05	-1.56216e-05
1.521	1.0105e-05	4.73742e-05	1.31518e-05	5.05539e-05	-7.7286e-05	-8.04107e-05	-2.12369e-05	-1.3823e-05
1.522	1.01234e-05	4.58143e-05	1.31701e-05	4.89934e-05	-7.72873e-05	-8.32407e-05	-2.12367e-05	-1.23931e-05
1.523	1.01419e-05	4.4503e-05	1.31885e-05	4.76814e-05	-7.72886e-05	-8.56208e-05	-2.12366e-05	-1.11905e-05
1.524	1.01606e-05	4.34009e-05	1.32069e-05	4.65786e-05	-7.72899e-05	-8.76226e-05	-2.12364e-05	-1.01793e-05
1.525	1.01793e-05	4.24746e-05	1.32255e-05	4.56517e-05	-7.72912e-05	-8.93062e-05	-2.12362e-05	-9.32886e-06
1.526	1.01981e-05	4.16963e-05	1.32441e-05	4.48728e-05	-7.72925e-05	-9.07224e-05	-2.1236e-05	-8.61372e-06
1.527	1.02169e-05	4.10424e-05	1.32627e-05	4.42183e-05	-7.72938e-05	-9.19136e-05	-2.12358e-05	-8.01231e-06
1.528	1.02356e-05	4.04932e-05	1.32813e-05	4.36684e-05	-7.72951e-05	-9.29156e-05	-2.12356e-05	-7.50656e-06
1.529	1.02544e-05	4.00319e-05	1.32998e-05	4.32066e-05	-7.72963e-05	-9.37585e-05	-2.12354e-05	-7.08123e-06
1.53	1.0273e-05	0.000282519	1.33183e-05	0.000285721	-7.72976e-05	0.000256192	-2.12352e-05	0.000175424
1.531	1.02916e-05	0.000268638	1.33366e-05	0.000271838	-7.72989e-05	0.000237752	-2.1235e-05	0.000185234
1.532	1.031e-05	0.000259855	1.33548e-05	0.000263054	-7.73001e-05	0.000221765	-2.12348e-05	0.000193292
1.533	1.03283e-05	0.000252472	1.33729e-05	0.000255668	-7.73014e-05	0.000208324	-2.12346e-05	0.000200066
1.534	1.03464e-05	0.000246266	1.33908e-05	0.000249461	-7.73027e-05	0.000197025	-2.12343e-05	0.00020576
1.535	1.03642e-05	0.00024105	1.34084e-05	0.000244244	-7.73039e-05	0.000187526	-2.12341e-05	0.000210547
1.536	1.03818e-05	0.000236665	1.34258e-05	0.000239858	-7.73052e-05	0.000179541	-2.12339e-05	0.000214571
1.537	1.03991e-05	0.000232981	1.34429e-05	0.000236172	-7.73064e-05	0.000172828	-2.12337e-05	0.000217953
1.538	1.04162e-05	0.000229883	1.34596e-05	0.000233074	-7.73077e-05	0.000167183	-2.12334e-05	0.000220797
1.539	1.04328e-05	0.00022728	1.34761e-05	0.00023047	-7.73089e-05	0.000162438	-2.12332e-05	0.000223188
1.54	1.04492e-05	-4.62348e-05	1.34921e-05	-4.3077e-05	-7.73102e-05	-0.000233982	-2.1233e-05	2.13259e-05
1.541	1.04651e-05	-3.37275e-05	1.35078e-05	-3.0569e-05	-7.73114e-05	-0.000217436	-2.12327e-05	1.23304e-05
1.542	1.04806e-05	-2.57268e-05	1.35231e-05	-2.25677e-05	-7.73127e-05	-0.000202974	-2.12325e-05	5.0186e-06
1.543	1.04956e-05	-1.89964e-05	1.35379e-05	-1.58369e-05	-7.73139e-05	-0.000190812	-2.12322e-05	-1.13128e-06
1.544	1.05102e-05	-1.33356e-05	1.35522e-05	-1.01758e-05	-7.73151e-05	-0.000180585	-2.1232e-05	-6.30334e-06
1.545	1.05243e-05	-8.5743e-06	1.35661e-05	-5.41438e-06	-7.73164e-05	-0.000171985	-2.12317e-05	-1.0653e-05
1.546	1.05379e-05	-4.5694e-06	1.35794e-05	-1.40944e-06	-7.73176e-05	-0.000164753	-2.12315e-05	-1.43111e-05
1.547	1.05509e-05	-1.20062e-06	1.35921e-05	1.95927e-06	-7.73188e-05	-0.000158671	-2.12312e-05	-1.73874e-05
1.548	1.05633e-05	1.63319e-06	1.36043e-05	4.79294e-06	-7.732e-05	-0.000153557	-2.1231e-05	-1.99746e-05
1.549	1.05752e-05	4.0171e-06	1.36159e-05	7.17666e-06	-7.73213e-05	-0.000149257	-2.12307e-05	-2.21504e-05
1.55	1.05864e-05	0.000155622	1.36269e-05	0.000158799	-7.73225e-05	7.03042e-05	-2.12305e-05	8.81915e-05
1.551	1.0597e-05	0.000149006	1.36372e-05	0.000152181	-7.73237e-05	6.24242e-05	-2.12302e-05	9.25386e-05
1.552	1.06069e-05	0.000145178	1.36469e-05	0.000148353	-7.73249e-05	5.54693e-05	-2.123e-05	9.60484e-05
1.553	1.06161e-05	0.000141961	1.36559e-05	0.000145134	-7.73261e-05	4.96213e-05	-2.12297e-05	9.89999e-05
1.554	1.06247e-05	0.000139256	1.36642e-05	0.000142428	-7.73273e-05	4.47044e-05	-2.12295e-05	0.000101481
1.555	1.06325e-05	0.000136983	1.36718e-05	0.000140155	-7.73285e-05	4.05701e-05	-2.12292e-05	0.000103567
1.556	1.06396e-05	0.000135073	1.36786e-05	0.000138243	-7.73297e-05	3.70939e-05	-2.1229e-05	0.000105321
1.557	1.06459e-05	0.000133467	1.36847e-05	0.000136637	-7.73309e-05	3.41708e-05	-2.12287e-05	0.000106796
1.558	1.06515e-05	0.000132118	1.369e-05	0.000135287	-7.73321e-05	3.17128e-05	-2.12285e-05	0.000108036
1.559	1.06563e-05	0.000130985	1.36946e-05	0.000134153	-7.73332e-05	2.96458e-05	-2.12283e-05	0.000109079
1.56	1.06603e-05	-0.000251442	1.36984e-05	-0.000248318	-7.73344e-05	-0.000523345	-2.1228e-05	-0.000176408
1.561	1.06635e-05	-0.000231974	1.37014e-05	-0.000228849	-7.73356e-05	-0.000497329	-2.12278e-05	-0.000190901
1.562	1.06659e-05	-0.000219218	1.37035e-05	-0.000216091	-7.73368e-05	-0.000474386	-2.12276e-05	-0.000202535
1.563	1.06674e-05	-0.000208486	1.37049e-05	-0.000205358	-7.73379e-05	-0.000455089	-2.12273e-05	-0.000212324
1.564	1.06681e-05	-0.000199456	1.37054e-05	-0.000196327	-7.73391e-05	-0.000438854	-2.12271e-05	-0.000220559
1.565	1.0668e-05	-0.000191858	1.37051e-05	-0.000188729	-7.73403e-05	-0.000425197	-2.12269e-05	-0.000227488
1.566	1.06671e-05	-0.000185466	1.37039e-05	-0.000182336	-7.73414e-05	-0.000413708	-2.12267e-05	-0.000233317
1.567	1.06652e-05	-0.000180088	1.37019e-05	-0.000176958	-7.73426e-05	-0.000404044	-2.12265e-05	-0.000238221
1.568	1.06626e-05	-0.000175563	1.3699e-05	-0.000172432	-7.73437e-05	-0.000395914	-2.12263e-05	-0.000242347
1.569	1.0659e-05	-0.000171755	1.36953e-05	-0.000168625	-7.73449e-05	-0.000389075	-2.12261e-05	-0.000245817
1.57	1.06546e-05	0.000265659	1.36908e-05	0.000268839	-7.7346e-05	0.000242384	-2.12259e-05	7.62396e-05
1.571	1.06494e-05	0.00024328	1.36854e-05	0.000246458	-7.73472e-05	0.000215797	-2.12257e-05	9.09319e-05
1.572	1.06433e-05	0.000230357	1.36791e-05	0.000233533	-7.73483e-05	0.000192319	-2.12255e-05	0.00010278
1.573	1.06363e-05	0.000219493	1.3672e-05	0.000222666	-7.73494e-05	0.000172579	-2.12253e-05	0.000112742
1.574	1.06285e-05	0.00021036	1.36641e-05	0.000213531	-7.73505e-05	0.000155983	-2.12252e-05	0.000121116
1.575	1.06198e-05	0.000202682	1.36553e-05	0.000205852	-7.73517e-05	0.00014203	-2.1225e-05	0.000128155
1.576	1.06103e-05	0.000196228	1.36457e-05	0.000199397	-7.73528e-05	0.0001303	-2.12248e-05	0.000134073
1.577	1.06e-05	0.000190803	1.36352e-05	0.00019397	-7.73539e-05	0.000120437	-2.12247e-05	0.000139048
1.578	1.05888e-05	0.000186242	1.3624e-05	0.000189408	-7.7355e-05	0.000112145	-2.12245e-05	0.000143231
1.579	1.05768e-05	0.000182408	1.36119e-05	0.000185573	-7.73561e-05	0.000105173	-2.12244e-05	0.000146747
1.58	1.05641e-05	0.000289811	1.3599e-05	0.000292988	-7.73572e-05	0.000259232	-2.12242e-05	0.00023278
1.581	1.05505e-05	0.000281064	1.35854e-05	0.00028424	-7.73583e-05	0.0002461	-2.12241e-05	0.000239576
1.582	1.05361e-05	0.000274906	1.3571e-05	0.000278081	-7.73594e-05	0.000234879	-2.1224e-05	0.000245227
1.583	1.0521e-05	0.00026973	1.35558e-05	0.000272903	-7.73605e-05	0.000225446	-2.12239e-05	0.000249978
1.584	1.05052e-05	0.000265379	1.35399e-05	0.000268551	-7.73616e-05	0.000217516	-2.12238e-05	0.000253972
1.585	1.04886e-05	0.000261721	1.35233e-05	0.000264893	-7.73626e-05	0.000210849	-2.12236e-05	0.000257329
1.586	1.04713e-05	0.000258647	1.3506e-05	0.000261818	-7.73637e-05	0.000205244	-2.12236e-05	0.000260151
1.587	1.04533e-05	0.000256063	1.3488e-05	0.000259233	-7.73648e-05	0.000200533	-2.12235e-05	0.000262524
1.588	1.04346e-05	0.000253891	1.34694e-05	0.000257061	-7.73658e-05	0.000196571	-2.12234e-05	0.000264518
1.589	1.04153e-05	0.000252066	1.34501e-05	0.000255235	-7.73669e-05	0.000193241	-2.12233e-05	0.000266195
1.59	1.03954e-05	-0.000167519	1.34302e-05	-0.000164399	-7.7368e-05	-0.000414372	-2.12232e-05	-4.66129e-05
1.591	1.03748e-05	-0.000147022	1.34097e-05	-0.0001439	-7.7369e-05	-0.000386159	-2.12232e-05	-6.19442e-05
1.592	1.03537e-05	-0.00013338	1.33886e-05	-0.000130256	-7.73701e-05	-0.000361544	-2.12231e-05	-7.44032e-05
1.593	1.0332e-05	-0.000121903	1.3367e-05	-0.000118778	-7.73711e-05	-0.000340844	-2.12231e-05	-8.48838e-05
1.594	1.03098e-05	-0.00011225	1.33449e-05	-0.000109124	-7.73721e-05	-0.000323433	-2.1223e-05	-9.36999e-05
1.595	1.02871e-05	-0.00010413	1.33222e-05	-0.000101003	-7.73732e-05	-0.000308789	-2.1223e-05	-0.000101116
1.596	1.02639e-05	-9.73001e-05	1.32992e-05	-9.41722e-05	-7.73742e-05	-0.000296472	-2.1223e-05	-0.000107354
1.597	1.02403e-05	-9.15554e-05	1.32756e-05	-8.84269e-05	-7.73752e-05	-0.000286113	-2.1223e-05	-0.0001126
1.598	1.02163e-05	-8.67235e-05	1.32517e-05	-8.35945e-05	-7.73762e-05	-0.000277401	-2.1223e-05	-0.000117014
1.599	1.01919e-05	-8.26593e-05	1.32274e-05	-7.953e-05	-7.73772e-05	-0.000270073	-2.1223e-05	-0.000120726
1.6	1.01671e-05	-0.000153748	1.32028e-05	-0.000150627	-7.73783e-05	-0.000371375	-2.1223e-05	-0.000179668
1.601	1.0142e-05	-0.000146752	1.31779e-05	-0.000143631	-7.73793e-05	-0.000360874	-2.1223e-05	-0.000185277
1.602	1.01166e-05	-0.000141717	1.31527e-05	-0.000138595	-7.73803e-05	-0.000351808	-2.1223e-05	-0.000189874
1.603	1.0091e-05	-0.000137481	1.31272e-05	-0.000134359	-7.73813e-05	-0.000344183	-2.1223e-05	-0.000193741
1.604	1.00651e-05	-0.000133919	1.31015e-05	-0.000130796	-7.73822e-05	-0.000337769	-2.1223e-05	-0.000196994
1.605	1.0039e-05	-0.000130922	1.30757e-05	-0.000127798	-7.73832e-05	-0.000332374	-2.12231e-05	-0.00019973
1.606	1.00128e-05	-0.000128401	1.30496e-05	-0.000125277	-7.73842e-05	-0.000327836	-2.12231e-05	-0.000202032
1.607	9.98651e-06	-0.000126282	1.30235e-05	-0.000123158	-7.73852e-05	-0.00032402	-2.12232e-05	-0.000203968
1.608	9.96085e-06	-0.000124503	1.29984e-05	-0.000121379	-7.73862e-05	-0.000320809	-2.12232e-05	-0.000205597
1.609	9.93679e-06	-0.000123011	1.29749e-05	-0.000119886	-7.73871e-05	-0.000318109	-2.12233e-05	-0.000206967
1.61	9.91501e-06	-0.000112983	1.29538e-05	-0.000109857	-7.73881e-05	-0.000303189	-2.12234e-05	-0.000201549
1.611	9.89599e-06	-0.000112425	1.29354e-05	-0.000109299	-7.73891e-05	-0.000301903	-2.12235e-05	-0.000202166
1.612	9.88007e-06	-0.000111851	1.29201e-05	-0.000108725	-7.739e-05	-0.00030085	-2.12235e-05	-0.0002027
1.613	9.86739e-06	-0.00011137	1.2908e-05	-0.000108243	-7.7391e-05	-0.000299966	-2.12236e-05	-0.00020315
1.614	9.85797e-06	-0.000110967	1.28991e-05	-0.00010784	-7.7392e-05	-0.000299222	-2.12237e-05	-0.000203528
1.615	9.85167e-06	-0.000110628	1.28933e-05	-0.000107501	-7.7393e-05	-0.000298596	-2.12238e-05	-0.000203846
1.616	9.84828e-06	-0.000110344	1.28903e-05	-0.000107217	-7.7394e-05	-0.00029807	-2.12239e-05	-0.000204113
1.617	9.84751e-06	-0.000110106	1.289e-05	-0.000106978	-7.73949e-05	-0.000297628	-2.1224e-05	-0.000204338
1.618	9.849e-06	-0.000109905	1.28918e-05	-0.000106777	-7.73959e-05	-0.000297256	-2.12241e-05	-0.000204528
1.619	9.85238e-06	-0.000109736	1.28955e-05	-0.000106608	-7.73969e-05	-0.000296944	-2.12241e-05	-0.000204687
1.62	9.85727e-06	0.000179227	1.29007e-05	0.000182388	-7.73978e-05	0.000119697	-2.12242e-05	1.14363e-05
1.621	9.86326e-06	0.00016284	1.29069e-05	0.000165998	-7.73988e-05	9.90748e-05	-2.12243e-05	2.27762e-05
1.622	9.87e-06	0.000152832	1.29138e-05	0.000155989	-7.73997e-05	8.09351e-05	-2.12244e-05	3.194e-05
1.623	9.87712e-06	0.000144418	1.2921e-05	0.000147574	-7.74006e-05	6.56818e-05	-2.12244e-05	3.96455e-05
1.624	9.88436e-06	0.000137343	1.29283e-05	0.000140498	-7.74015e-05	5.28562e-05	-2.12245e-05	4.6124e-05
1.625	9.89177e-06	0.000131395	1.29358e-05	0.000134549	-7.74025e-05	4.20718e-05	-2.12246e-05	5.1571e-05
1.626	9.89928e-06	0.000126394	1.29434e-05	0.000129546	-7.74034e-05	3.30036e-05	-2.12246e-05	5.61508e-05
1.627	9.9069e-06	0.000122189	1.29512e-05	0.00012534	-7.74043e-05	2.53785e-05	-2.12247e-05	6.00016e-05
1.628	9.91461e-06	0.000118653	1.2959e-05	0.000121804	-7.74052e-05	1.89666e-05	-2.12247e-05	6.32394e-05
1.629	9.9224e-06	0.00011568	1.29669e-05	0.00011883	-7.74061e-05	1.35749e-05	-2.12247e-05	6.59618e-05
1.63	9.93025e-06	-0.000139637	1.29748e-05	-0.000136516	-7.7407e-05	-0.000356204	-2.12248e-05	-0.000121478
1.631	9.93815e-06	-0.000128116	1.29828e-05	-0.000124995	-7.74079e-05	-0.000341762	-2.12248e-05	-0.000129623
1.632	9.94609e-06	-0.000120996	1.29908e-05	-0.000117874	-7.74088e-05	-0.000328926	-2.12248e-05	-0.000136125
1.633	9.95405e-06	-0.000115006	1.29989e-05	-0.000111884	-7.74097e-05	-0.000318131	-2.12248e-05	-0.000141595
1.634	9.96201e-06	-0.000109968	1.30069e-05	-0.000106845	-7.74106e-05	-0.000309051	-2.12249e-05	-0.000146196
1.635	9.96997e-06	-0.000105729	1.30149e-05	-0.000102606	-7.74115e-05	-0.000301413	-2.12249e-05	-0.000150067
1.636	9.97791e-06	-0.000102164	1.3023e-05	-9.904e-05	-7.74124e-05	-0.000294989	-2.12249e-05	-0.000153323
1.637	9.98581e-06	-9.91646e-05	1.30309e-05	-9.60407e-05	-7.74132e-05	-0.000289585	-2.12249e-05	-0.000156062
1.638	9.99365e-06	-9.66417e-05	1.30388e-05	-9.35177e-05	-7.74141e-05	-0.000285041	-2.12249e-05	-0.000158366
1.639	1.00014e-05	-9.45195e-05	1.30467e-05	-9.13954e-05	-7.7415e-05	-0.000281218	-2.12249e-05	-0.000160303
1.64	1.00091e-05	2.29235e-05	1.30544e-05	2.60608e-05	-7.74159e-05	-0.000111222	-2.12249e-05	-7.53073e-05
1.641	1.00167e-05	1.79193e-05	1.30621e-05	2.10559e-05	-7.74167e-05	-0.000116825	-2.12248e-05	-7.20724e-05
1.642	1.00242e-05	1.51272e-05	1.30696e-05	1.82631e-05	-7.74176e-05	-0.000121874	-2.12248e-05	-6.95183e-05
1.643	1.00316e-05	1.27791e-05	1.30771e-05	1.59145e-05	-7.74185e-05	-0.000126121	-2.12248e-05	-6.73701e-05
1.644	1.00388e-05	1.08046e-05	1.30843e-05	1.39394e-05	-7.74194e-05	-0.000129692	-2.12248e-05	-6.55635e-05
1.645	1.00459e-05	9.14418e-06	1.30915e-05	1.22785e-05	-7.74202e-05	-0.000132696	-2.12248e-05	-6.40442e-05
1.646	1.00528e-05	7.74795e-06	1.30984e-05	1.08818e-05	-7.74211e-05	-0.000135222	-2.12247e-05	-6.27664e-05
1.647	1.00595e-05	6.57392e-06	1.31052e-05	9.70738e-06	-7.7422e-05	-0.000137347	-2.12247e-05	-6.16918e-05
1.648	1.0066e-05	5.58675e-06	1.31117e-05	8.7198e-06	-7.74228e-05	-0.000139134	-2.12247e-05	-6.07881e-05
1.649	1.00723e-05	4.75673e-06	1.31181e-05	7.88941e-06	-7.74237e-05	-0.000140638	-2.12246e-05	-6.0028e-05
1.65	1.00784e-05	-0.000224677	1.31242e-05	-0.000221571	-7.74245e-05	-0.000472026	-2.12246e-05	-0.000230862
1.651	1.00842e-05	-0.00021277	1.31301e-05	-0.000209663	-7.74254e-05	-0.000456781	-2.12246e-05	-0.000239512
1.652	1.00898e-05	-0.000205224	1.31357e-05	-0.000202116	-7.74262e-05	-0.000443216	-2.12245e-05	-0.000246396
1.653	1.00952e-05	-0.000198876	1.31411e-05	-0.000195768	-7.74271e-05	-0.000431805	-2.12245e-05	-0.000252187
1.654	1.01003e-05	-0.000193535	1.31462e-05	-0.000190426	-7.74279e-05	-0.000422205	-2.12244e-05	-0.000257059
1.655	1.01051e-05	-0.000189041	1.3151e-05	-0.000185932	-7.74288e-05	-0.000414128	-2.12244e-05	-0.000261159
1.656	1.01096e-05	-0.00018526	1.31555e-05	-0.000182151	-7.74296e-05	-0.000407334	-2.12243e-05	-0.000264608
1.657	1.01138e-05	-0.000182079	1.31597e-05	-0.00017897	-7.74304e-05	-0.000401618	-2.12243e-05	-0.000267509
1.658	1.01176e-05	-0.000179403	1.31636e-05	-0.000176293	-7.74313e-05	-0.00039681	-2.12242e-05	-0.00026995
1.659	1.01212e-05	-0.000177151	1.31672e-05	-0.000174041	-7.74321e-05	-0.000392765	-2.12241e-05	-0.000272004
1.66	1.01244e-05	0.000251348	1.31704e-05	0.000254506	-7.74329e-05	0.000225298	-2.12241e-05	4.54992e-05
1.661	1.01273e-05	0.000228223	1.31733e-05	0.000231379	-7.74338e-05	0.000197375	-2.1224e-05	6.09363e-05
1.662	1.01299e-05	0.000214643	1.31759e-05	0.000217797	-7.74346e-05	0.000172726	-2.1224e-05	7.33808e-05
1.663	1.0132e-05	0.000203226	1.3178e-05	0.000206378	-7.74354e-05	0.000152	-2.12239e-05	8.38443e-05
1.664	1.01338e-05	0.000193627	1.31798e-05	0.000196778	-7.74362e-05	0.000134575	-2.12238e-05	9.26404e-05
1.665	1.01353e-05	0.000185558	1.31813e-05	0.000188707	-7.74371e-05	0.000119924	-2.12238e-05	0.000100035
1.666	1.01363e-05	0.000178774	1.31823e-05	0.000181921	-7.74379e-05	0.000107606	-2.12237e-05	0.000106252
1.667	1.0137e-05	0.00017307	1.3183e-05	0.000176216	-7.74387e-05	9.72493e-05	-2.12236e-05	0.000111479
1.668	1.01373e-05	0.000168274	1.31832e-05	0.00017142	-7.74395e-05	8.85413e-05	-2.12236e-05	0.000115873
1.669	1.01372e-05	0.000164243	1.31831e-05	0.000167388	-7.74403e-05	8.12194e-05	-2.12235e-05	0.000119568
1.67	1.01367e-05	-0.00015124	1.31826e-05	-0.000148132	-7.74411e-05	-0.000376011	-2.12235e-05	-0.000111646
1.671	1.01358e-05	-0.00013742	1.31817e-05	-0.000134311	-7.74419e-05	-0.000358592	-2.12234e-05	-0.000121449
1.672	1.01345e-05	-0.00012884	1.31803e-05	-0.00012573	-7.74427e-05	-0.000343124	-2.12233e-05	-0.000129284
1.673	1.01328e-05	-0.000121622	1.31786e-05	-0.000118511	-7.74435e-05	-0.000330115	-2.12233e-05	-0.000135874
1.674	1.01306e-05	-0.00011555	1.31764e-05	-0.000112439	-7.74443e-05	-0.000319173	-2.12232e-05	-0.000141419
1.675	1.01281e-05	-0.000110443	1.31738e-05	-0.000107331	-7.74451e-05	-0.000309969	-2.12231e-05	-0.000146083
1.676	1.01251e-05	-0.000106146	1.31709e-05	-0.000103034	-7.74459e-05	-0.000302227	-2.12231e-05	-0.000150006
1.677	1.01218e-05	-0.000102532	1.31675e-05	-9.94197e-05	-7.74467e-05	-0.000295716	-2.1223e-05	-0.000153306
1.678	1.0118e-05	-9.94921e-05	1.31636e-05	-9.63795e-05	-7.74475e-05	-0.000290239	-2.1223e-05	-0.000156082
1.679	1.01138e-05	-9.69348e-05	1.31594e-05	-9.38221e-05	-7.74483e-05	-0.000285632	-2.12229e-05	-0.000158417
1.68	1.01093e-05	0.000190844	1.31548e-05	0.000193989	-7.74491e-05	0.000130124	-2.12229e-05	5.35507e-05
1.681	1.01043e-05	0.000176437	1.31498e-05	0.000179581	-7.74498e-05	0.000112681	-2.12228e-05	6.31832e-05
1.682	1.00989e-05	0.000167955	1.31443e-05	0.000171097	-7.74506e-05	9.7291e-05	-2.12228e-05	7.09534e-05
1.683	1.00931e-05	0.000160823	1.31385e-05	0.000163964	-7.74514e-05	8.43506e-05	-2.12227e-05	7.74872e-05
1.684	1.00869e-05	0.000154827	1.31323e-05	0.000157966	-7.74522e-05	7.34706e-05	-2.12227e-05	8.29802e-05
1.685	1.00804e-05	0.000149785	1.31257e-05	0.000152924	-7.74529e-05	6.43228e-05	-2.12226e-05	8.75983e-05
1.686	1.00734e-05	0.000145547	1.31187e-05	0.000148685	-7.74537e-05	5.66312e-05	-2.12226e-05	9.14811e-05
1.687	1.00661e-05	0.000141983	1.31113e-05	0.00014512	-7.74545e-05	5.01639e-05	-2.12225e-05	9.47456e-05
1.688	1.00584e-05	0.000138987	1.31036e-05	0.000142123	-7.74552e-05	4.47259e-05	-2.12225e-05	9.74903e-05
1.689	1.00504e-05	0.000136468	1.30955e-05	0.000139603	-7.7456e-05	4.01534e-05	-2.12225e-05	9.9798e-05
1.69	1.0042e-05	0.00011465	1.3087e-05	0.000117783	-7.74567e-05	7.84238e-06	-2.12224e-05	8.69512e-05
1.691	1.00332e-05	0.000113941	1.30783e-05	0.000117073	-7.74575e-05	6.05392e-06	-2.12224e-05	8.78083e-05
1.692	1.00241e-05	0.000113135	1.30691e-05	0.000116267	-7.74583e-05	4.59068e-06	-2.12224e-05	8.85467e-05
1.693	1.00147e-05	0.000112458	1.30597e-05	0.000115589	-7.7459e-05	3.3601e-06	-2.12223e-05	8.91674e-05
1.694	1.0005e-05	0.000111888	1.30499e-05	0.000115019	-7.74597e-05	2.32513e-06	-2.12223e-05	8.96894e-05
1.695	9.995e-06	0.000111409	1.30398e-05	0.000114539	-7.74605e-05	1.45464e-06	-2.12223e-05	9.01284e-05
1.696	9.98468e-06	0.000111006	1.30295e-05	0.000114136	-7.74612e-05	7.22479e-07	-2.12223e-05	9.04975e-05
1.697	9.97408e-06	0.000110667	1.30188e-05	0.000113797	-7.7462e-05	1.06633e-07	-2.12223e-05	9.08079e-05
1.698	9.96322e-06	0.000110382	1.30079e-05	0.000113511	-7.74627e-05	-4.11399e-07	-2.12222e-05	9.10689e-05
1.699	9.95209e-06	0.000110142	1.29967e-05	0.000113271	-7.74634e-05	-8.47178e-07	-2.12222e-05	9.12884e-05
1.7	9.94073e-06	-5.16987e-05	1.29853e-05	-4.85884e-05	-7.74642e-05	-0.000234754	-2.12222e-05	-2.98455e-05
1.701	9.92916e-06	-4.31533e-05	1.29737e-05	-4.00425e-05	-7.74649e-05	-0.000223308	-2.12222e-05	-3.60867e-05
1.702	9.91791e-06	-3.76165e-05	1.29623e-05	-3.45052e-05	-7.74656e-05	-0.000213299	-2.12222e-05	-4.11504e-05
1.703	9.90725e-06	-3.2961e-05	1.29515e-05	-2.98494e-05	-7.74664e-05	-0.000204881	-2.12222e-05	-4.54094e-05
1.704	9.89746e-06	-2.90469e-05	1.29416e-05	-2.59351e-05	-7.74671e-05	-0.000197803	-2.12222e-05	-4.89914e-05
1.705	9.88876e-06	-2.57563e-05	1.29328e-05	-2.26444e-05	-7.74678e-05	-0.00019185	-2.12223e-05	-5.2004e-05
1.706	9.88128e-06	-2.29899e-05	1.29253e-05	-1.9878e-05	-7.74686e-05	-0.000186843	-2.12223e-05	-5.45377e-05
1.707	9.87511e-06	-2.06643e-05	1.2919e-05	-1.75523e-05	-7.74693e-05	-0.000182633	-2.12223e-05	-5.66687e-05
1.708	9.87027e-06	-1.87091e-05	1.29141e-05	-1.55972e-05	-7.747e-05	-0.000179092	-2.12223e-05	-5.84608e-05
1.709	9.86673e-06	-1.70653e-05	1.29105e-05	-1.39534e-05	-7.74707e-05	-0.000176115	-2.12223e-05	-5.99681e-05
1.71	9.86442e-06	6.58381e-05	1.29081e-05	6.89592e-05	-7.74714e-05	-5.59655e-05	-2.12223e-05	-1.27148e-07
1.711	9.86322e-06	6.24718e-05	1.29069e-05	6.55923e-05	-7.74721e-05	-5.97673e-05	-2.12224e-05	2.0337e-06
1.712	9.86301e-06	6.05892e-05	1.29066e-05	6.3709e-05	-7.74728e-05	-6.31704e-05	-2.12224e-05	3.75326e-06
1.713	9.86362e-06	5.90059e-05	1.29071e-05	6.21252e-05	-7.74735e-05	-6.60322e-05	-2.12224e-05	5.19942e-06
1.714	9.86489e-06	5.76747e-05	1.29083e-05	6.07935e-05	-7.74742e-05	-6.84388e-05	-2.12224e-05	6.41547e-06
1.715	9.86664e-06	5.65555e-05	1.291e-05	5.96738e-05	-7.7475e-05	-7.04628e-05	-2.12225e-05	7.43803e-06
1.716	9.86873e-06	5.56145e-05	1.2912e-05	5.87324e-05	-7.74756e-05	-7.21648e-05	-2.12225e-05	8.2979e-06
1.717	9.871e-06	5.48236e-05	1.29142e-05	5.7941e-05	-7.74763e-05	-7.35963e-05	-2.12225e-05	9.02097e-06
1.718	9.87331e-06	5.41587e-05	1.29165e-05	5.72758e-05	-7.7477e-05	-7.48002e-05	-2.12225e-05	9.629e-06
1.719	9.87556e-06	5.35999e-05	1.29187e-05	5.67167e-05	-7.74777e-05	-7.58128e-05	-2.12225e-05	1.01403e-05
1.72	9.87768e-06	-5.56446e-05	1.29208e-05	-5.25407e-05	-7.74784e-05	-0.000233733	-2.12225e-05	-7.10185e-05
1.721	9.87968e-06	-5.01015e-05	1.29228e-05	-4.69973e-05	-7.74791e-05	-0.000226585	-2.12225e-05	-7.49782e-05
1.722	9.88156e-06	-4.6613e-05	1.29247e-05	-4.35085e-05	-7.74798e-05	-0.000220286	-2.12226e-05	-7.81667e-05
1.723	9.88331e-06	-4.36788e-05	1.29264e-05	-4.05742e-05	-7.74804e-05	-0.000214989	-2.12226e-05	-8.08485e-05
1.724	9.88491e-06	-4.1211e-05	1.29279e-05	-3.81063e-05	-7.74811e-05	-0.000210534	-2.12226e-05	-8.31041e-05
1.725	9.88638e-06	-3.91354e-05	1.29294e-05	-3.60307e-05	-7.74818e-05	-0.000206787	-2.12226e-05	-8.50012e-05
1.726	9.88769e-06	-3.73896e-05	1.29306e-05	-3.4285e-05	-7.74825e-05	-0.000203636	-2.12226e-05	-8.65968e-05
1.727	9.88884e-06	-3.59214e-05	1.29318e-05	-3.28168e-05	-7.74831e-05	-0.000200986	-2.12226e-05	-8.79387e-05
1.728	9.88984e-06	-3.46865e-05	1.29327e-05	-3.1582e-05	-7.74838e-05	-0.000198758	-2.12226e-05	-8.90674e-05
1.729	9.89067e-06	-3.36479e-05	1.29336e-05	-3.05435e-05	-7.74845e-05	-0.000196883	-2.12226e-05	-9.00167e-05
1.73	9.89133e-06	-4.07997e-05	1.29342e-05	-3.76963e-05	-7.74851e-05	-0.000206886	-2.12226e-05	-9.68294e-05
1.731	9.89181e-06	-3.96199e-05	1.29347e-05	-3.65166e-05	-7.74858e-05	-0.000204984	-2.12226e-05	-9.78207e-05
1.732	9.89213e-06	-3.87204e-05	1.2935e-05	-3.56172e-05	-7.74865e-05	-0.000203361	-2.12226e-05	-9.86428e-05
1.733	9.89227e-06	-3.79638e-05	1.29351e-05	-3.48607e-05	-7.74871e-05	-0.000201996	-2.12226e-05	-9.93342e-05
1.734	9.89223e-06	-3.73275e-05	1.29351e-05	-3.42246e-05	-7.74878e-05	-0.000200849	-2.12226e-05	-9.99158e-05
1.735	9.89202e-06	-3.67923e-05	1.29349e-05	-3.36895e-05	-7.74884e-05	-0.000199884	-2.12226e-05	-0.000100405
1.736	9.89163e-06	-3.63422e-05	1.29345e-05	-3.32396e-05	-7.74891e-05	-0.000199072	-2.12227e-05	-0.000100816
1.737	9.89106e-06	-3.59637e-05	1.2934e-05	-3.28612e-05	-7.74897e-05	-0.00019839	-2.12227e-05	-0.000101162
1.738	9.89031e-06	-3.56453e-05	1.29332e-05	-3.2543e-05	-7.74904e-05	-0.000197816	-2.12227e-05	-0.000101453
1.739	9.88938e-06	-3.53775e-05	1.29323e-05	-3.22754e-05	-7.7491e-05	-0.000197334	-2.12227e-05	-0.000101698
1.74	9.88827e-06	0.00022973	1.29312e-05	0.000232863	-7.74917e-05	0.000185231	-2.12227e-05	9.65941e-05
1.741	9.88698e-06	0.000214969	1.29299e-05	0.0002181	-7.74923e-05	0.000166277	-2.12227e-05	0.000106855
1.742	9.8855e-06	0.000205851	1.29284e-05	0.00020898	-7.74929e-05	0.000149717	-2.12227e-05	0.000115211
1.743	9.88384e-06	0.000198184	1.29267e-05	0.000201312	-7.74936e-05	0.000135794	-2.12227e-05	0.000122236
1.744	9.882e-06	0.000191739	1.29249e-05	0.000194865	-7.74942e-05	0.000124088	-2.12227e-05	0.000128142
1.745	9.87998e-06	0.00018632	1.29229e-05	0.000189445	-7.74949e-05	0.000114246	-2.12227e-05	0.000133108
1.746	9.87778e-06	0.000181764	1.29207e-05	0.000184889	-7.74955e-05	0.000105972	-2.12227e-05	0.000137282
1.747	9.87539e-06	0.000177934	1.29183e-05	0.000181058	-7.74961e-05	9.90152e-05	-2.12227e-05	0.000140791
1.748	9.87278e-06	0.000174713	1.29158e-05	0.000177836	-7.74967e-05	9.31659e-05	-2.12228e-05	0.000143742
1.749	9.87014e-06	0.000172005	1.29132e-05	0.000175128	-7.74973e-05	8.82478e-05	-2.12228e-05	0.000146223
1.75	9.86754e-06	-2.30754e-05	1.29107e-05	-1.99751e-05	-7.74979e-05	-0.00019459	-2.12228e-05	3.52666e-06
1.751	9.86507e-06	-1.46586e-05	1.29083e-05	-1.15577e-05	-7.74986e-05	-0.000183983	-2.12228e-05	-2.33057e-06
1.752	9.86278e-06	-9.49187e-06	1.29061e-05	-6.39039e-06	-7.74992e-05	-0.000174636	-2.12228e-05	-7.05672e-06
1.753	9.86072e-06	-5.14637e-06	1.2904e-05	-2.04447e-06	-7.74998e-05	-0.000166776	-2.12228e-05	-1.10318e-05
1.754	9.8589e-06	-1.49218e-06	1.29022e-05	1.61002e-06	-7.75004e-05	-0.000160166	-2.12228e-05	-1.43747e-05
1.755	9.85731e-06	1.58067e-06	1.29006e-05	4.68307e-06	-7.7501e-05	-0.000154608	-2.12229e-05	-1.71861e-05
1.756	9.85595e-06	4.16464e-06	1.28992e-05	7.26718e-06	-7.75017e-05	-0.000149934	-2.12229e-05	-1.95505e-05
1.757	9.85481e-06	6.33751e-06	1.2898e-05	9.44013e-06	-7.75023e-05	-0.000146003	-2.12229e-05	-2.15389e-05
1.758	9.85385e-06	8.16466e-06	1.28971e-05	1.12673e-05	-7.75029e-05	-0.000142698	-2.12229e-05	-2.32111e-05
1.759	9.85307e-06	9.70111e-06	1.28963e-05	1.28038e-05	-7.75035e-05	-0.000139918	-2.12229e-05	-2.46173e-05
1.76	9.85245e-06	-0.000187921	1.28957e-05	-0.000184842	-7.75041e-05	-0.000424714	-2.12229e-05	-0.000174949
1.761	9.85196e-06	-0.00017601	1.28952e-05	-0.000172929	-7.75047e-05	-0.000408493	-2.1223e-05	-0.000183899
1.762	9.85158e-06	-0.000168104	1.28949e-05	-0.000165022	-7.75053e-05	-0.000394257	-2.1223e-05	-0.000191117
1.763	9.85129e-06	-0.000161453	1.28946e-05	-0.00015837	-7.75059e-05	-0.000382283	-2.1223e-05	-0.000197188
1.764	9.85107e-06	-0.000155858	1.28944e-05	-0.000152775	-7.75066e-05	-0.000372211	-2.1223e-05	-0.000202297
1.765	9.85088e-06	-0.000151151	1.28942e-05	-0.000148067	-7.75072e-05	-0.000363737	-2.12231e-05	-0.000206594
1.766	9.85071e-06	-0.000147192	1.28941e-05	-0.000144108	-7.75078e-05	-0.00035661	-2.12231e-05	-0.000210209
1.767	9.85054e-06	-0.000143861	1.28939e-05	-0.000140777	-7.75084e-05	-0.000350614	-2.12231e-05	-0.00021325
1.768	9.85033e-06	-0.00014106	1.28937e-05	-0.000137975	-7.7509e-05	-0.000345571	-2.12231e-05	-0.000215808
1.769	9.85009e-06	-0.000138703	1.28934e-05	-0.000135618	-7.75095e-05	-0.000341329	-2.12231e-05	-0.00021796
1.77	9.84979e-06	0.000329361	1.28931e-05	0.000332499	-7.75101e-05	0.000334047	-2.12232e-05	0.000129153
1.771	9.84944e-06	0.000304123	1.28928e-05	0.000307259	-7.75107e-05	0.000303163	-2.12232e-05	0.000145978
1.772	9.84902e-06	0.000289226	1.28924e-05	0.000292359	-7.75113e-05	0.000276067	-2.12232e-05	0.00015964
1.773	9.84855e-06	0.000276701	1.28919e-05	0.000279832	-7.75119e-05	0.000253286	-2.12232e-05	0.000171127
1.774	9.84801e-06	0.000266172	1.28914e-05	0.000269302	-7.75125e-05	0.000234136	-2.12233e-05	0.000180781
1.775	9.84743e-06	0.000257322	1.28908e-05	0.00026045	-7.75131e-05	0.000218038	-2.12233e-05	0.000188897
1.776	9.84679e-06	0.000249882	1.28902e-05	0.000253009	-7.75136e-05	0.000204505	-2.12233e-05	0.000195718
1.777	9.84612e-06	0.000243628	1.28895e-05	0.000246754	-7.75142e-05	0.000193128	-2.12234e-05	0.000201453
1.778	9.84541e-06	0.00023837	1.28888e-05	0.000241495	-7.75148e-05	0.000183564	-2.12234e-05	0.000206273
1.779	9.84468e-06	0.00023395	1.28881e-05	0.000237074	-7.75154e-05	0.000175522	-2.12234e-05	0.000210326
1.78	9.84392e-06	-0.000225153	1.28873e-05	-0.000222082	-7.75159e-05	-0.000489861	-2.12234e-05	-0.000128421
1.781	9.84315e-06	-0.000204405	1.28866e-05	-0.000201332	-7.75165e-05	-0.000462499	-2.12235e-05	-0.000143664
1.782	9.84238e-06	-0.000190996	1.28858e-05	-0.000187921	-7.75171e-05	-0.000438346	-2.12235e-05	-0.000155904
1.783	9.8416e-06	-0.000179715	1.2885e-05	-0.000176639	-7.75176e-05	-0.000418031	-2.12235e-05	-0.000166201
1.784	9.84083e-06	-0.000170225	1.28843e-05	-0.000167148	-7.75182e-05	-0.000400942	-2.12236e-05	-0.000174864
1.785	9.84006e-06	-0.000162242	1.28835e-05	-0.000159164	-7.75187e-05	-0.000386566	-2.12236e-05	-0.000182152
1.786	9.83931e-06	-0.000155526	1.28827e-05	-0.000152448	-7.75193e-05	-0.000374474	-2.12236e-05	-0.000188283
1.787	9.83857e-06	-0.000149877	1.2882e-05	-0.000146798	-7.75199e-05	-0.000364302	-2.12237e-05	-0.000193441
1.788	9.83785e-06	-0.000145125	1.28813e-05	-0.000142046	-7.75204e-05	-0.000355745	-2.12237e-05	-0.00019778
1.789	9.83715e-06	-0.000141128	1.28806e-05	-0.000138048	-7.7521e-05	-0.000348548	-2.12237e-05	-0.00020143
1.79	9.83647e-06	0.000119518	1.28799e-05	0.000122629	-7.75215e-05	2.8378e-05	-2.12238e-05	-1.1872e-05
1.791	9.8358e-06	0.000107709	1.28792e-05	0.000110817	-7.7522e-05	1.49355e-05	-2.12238e-05	-4.246e-06
1.792	9.83515e-06	0.000101073	1.28786e-05	0.000104181	-7.75226e-05	2.92069e-06	-2.12239e-05	1.82639e-06
1.793	9.83451e-06	9.54938e-05	1.28779e-05	9.86005e-05	-7.75231e-05	-7.18254e-06	-2.12239e-05	6.93295e-06
1.794	9.83389e-06	9.0802e-05	1.28773e-05	9.39078e-05	-7.75237e-05	-1.56782e-05	-2.12239e-05	1.12267e-05
1.795	9.83328e-06	8.68567e-05	1.28767e-05	8.99618e-05	-7.75242e-05	-2.28221e-05	-2.1224e-05	1.4837e-05
1.796	9.83268e-06	8.35391e-05	1.28761e-05	8.66436e-05	-7.75247e-05	-2.88295e-05	-2.1224e-05	1.78728e-05
1.797	9.83209e-06	8.07494e-05	1.28755e-05	8.38532e-05	-7.75253e-05	-3.38812e-05	-2.1224e-05	2.04255e-05
1.798	9.83151e-06	7.84034e-05	1.28749e-05	8.15067e-05	-7.75258e-05	-3.81293e-05	-2.12241e-05	2.2572e-05
1.799	9.83093e-06	7.64305e-05	1.28743e-05	7.95334e-05	-7.75263e-05	-4.17016e-05	-2.12241e-05	2.43769e-05
1.8	9.83035e-06	-0.000146293	1.28737e-05	-0.000143216	-7.75269e-05	-0.000363969	-2.12242e-05	-0.000139945
1.801	9.82977e-06	-0.000135708	1.28732e-05	-0.00013263	-7.75274e-05	-0.00035058	-2.12242e-05	-0.000147489
1.802	9.82919e-06	-0.000129112	1.28726e-05	-0.000126033	-7.75279e-05	-0.000338691	-2.12243e-05	-0.000153513
1.803	9.82862e-06	-0.000123563	1.2872e-05	-0.000120484	-7.75284e-05	-0.000328692	-2.12243e-05	-0.000158581
1.804	9.82804e-06	-0.000118895	1.28714e-05	-0.000115816	-7.75289e-05	-0.00032028	-2.12243e-05	-0.000162844
1.805	9.82746e-06	-0.000114969	1.28708e-05	-0.000111889	-7.75295e-05	-0.000313205	-2.12244e-05	-0.00016643
1.806	9.82688e-06	-0.000111667	1.28702e-05	-0.000108586	-7.753e-05	-0.000307254	-2.12244e-05	-0.000169447
1.807	9.82629e-06	-0.000108889	1.28696e-05	-0.000105808	-7.75305e-05	-0.000302248	-2.12245e-05	-0.000171985
1.808	9.82571e-06	-0.000106552	1.28691e-05	-0.000103472	-7.7531e-05	-0.000298037	-2.12245e-05	-0.000174119
1.809	9.82512e-06	-0.000104587	1.28685e-05	-0.000101506	-7.75315e-05	-0.000294496	-2.12246e-05	-0.000175915
1.81	9.82453e-06	-9.78774e-06	1.28679e-05	-6.69621e-06	-7.7532e-05	-0.000157213	-2.12246e-05	-0.000107668
1.811	9.82394e-06	-1.36395e-05	1.28673e-05	-1.05485e-05	-7.75325e-05	-0.000161379	-2.12247e-05	-0.000105221
1.812	9.82336e-06	-1.57365e-05	1.28667e-05	-1.2646e-05	-7.7533e-05	-0.000165165	-2.12247e-05	-0.000103304
1.813	9.82277e-06	-1.75003e-05	1.28661e-05	-1.44102e-05	-7.75335e-05	-0.00016835	-2.12247e-05	-0.000101693
1.814	9.82218e-06	-1.89838e-05	1.28655e-05	-1.58941e-05	-7.75341e-05	-0.000171028	-2.12248e-05	-0.000100337
1.815	9.82159e-06	-2.02317e-05	1.28649e-05	-1.71423e-05	-7.75346e-05	-0.000173281	-2.12248e-05	-9.91966e-05
1.816	9.82101e-06	-2.12813e-05	1.28643e-05	-1.81923e-05	-7.75351e-05	-0.000175176	-2.12249e-05	-9.82376e-05
1.817	9.82042e-06	-2.21642e-05	1.28638e-05	-1.90754e-05	-7.75356e-05	-0.00017677	-2.12249e-05	-9.74311e-05
1.818	9.81984e-06	-2.29068e-05	1.28632e-05	-1.98183e-05	-7.7536e-05	-0.000178111	-2.1225e-05	-9.67528e-05
1.819	9.81927e-06	-2.35314e-05	1.28626e-05	-2.04433e-05	-7.75365e-05	-0.000179238	-2.1225e-05	-9.61823e-05
1.82	9.81869e-06	9.98638e-05	1.2862e-05	0.000102966	-7.7537e-05	-1.38707e-06	-2.12251e-05	-2.83219e-06
1.821	9.81812e-06	9.24831e-05	1.28615e-05	9.55844e-05	-7.75375e-05	-1.11528e-05	-2.12251e-05	2.48228e-06
1.822	9.81756e-06	8.77673e-05	1.28609e-05	9.08676e-05	-7.7538e-05	-1.96917e-05	-2.12252e-05	6.79782e-06
1.823	9.817e-06	8.38014e-05	1.28603e-05	8.69011e-05	-7.75385e-05	-2.68723e-05	-2.12252e-05	1.04269e-05
1.824	9.81644e-06	8.04665e-05	1.28598e-05	8.35655e-05	-7.7539e-05	-3.29104e-05	-2.12253e-05	1.34785e-05
1.825	9.81588e-06	7.76622e-05	1.28592e-05	8.07606e-05	-7.75395e-05	-3.7988e-05	-2.12253e-05	1.60445e-05
1.826	9.81533e-06	7.53039e-05	1.28587e-05	7.84018e-05	-7.754e-05	-4.22579e-05	-2.12254e-05	1.82021e-05
1.827	9.81478e-06	7.33208e-05	1.28581e-05	7.64183e-05	-7.75404e-05	-4.58485e-05	-2.12254e-05	2.00165e-05
1.828	9.81424e-06	7.16531e-05	1.28576e-05	7.47502e-05	-7.75409e-05	-4.88681e-05	-2.12255e-05	2.15422e-05
1.829	9.8137e-06	7.02507e-05	1.2857e-05	7.33473e-05	-7.75414e-05	-5.14073e-05	-2.12255e-05	2.28251e-05
1.83	9.81317e-06	0.000182819	1.28565e-05	0.000185928	-7.75419e-05	0.000110727	-2.12256e-05	0.000109233
1.831	9.81263e-06	0.000175541	1.2856e-05	0.00017865	-7.75423e-05	0.000100601	-2.12257e-05	0.00011461
1.832	9.8121e-06	0.000170718	1.28555e-05	0.000173826	-7.75428e-05	9.18454e-05	-2.12257e-05	0.000119029
1.833	9.81158e-06	0.000166663	1.28549e-05	0.00016977	-7.75433e-05	8.44831e-05	-2.12258e-05	0.000122744
1.834	9.81106e-06	0.000163253	1.28544e-05	0.000166359	-7.75438e-05	7.82932e-05	-2.12258e-05	0.000125867
1.835	9.81054e-06	0.000160386	1.28539e-05	0.000163492	-7.75442e-05	7.30888e-05	-2.12259e-05	0.000128493
1.836	9.81002e-06	0.000157976	1.28534e-05	0.000161081	-7.75447e-05	6.8713e-05	-2.12259e-05	0.0001307
1.837	9.80951e-06	0.000155949	1.28529e-05	0.000159054	-7.75451e-05	6.50338e-05	-2.1226e-05	0.000132556
1.838	9.809e-06	0.000154245	1.28524e-05	0.000157349	-7.75456e-05	6.19403e-05	-2.1226e-05	0.000134117
1.839	9.80849e-06	0.000152812	1.28519e-05	0.000155916	-7.75461e-05	5.93391e-05	-2.12261e-05	0.000135429
1.84	9.80799e-06	-9.07397e-05	1.28514e-05	-8.76641e-05	-7.75465e-05	-0.000293124	-2.12261e-05	-4.54311e-05
1.841	9.80749e-06	-7.8801e-05	1.28509e-05	-7.57244e-05	-7.7547e-05	-0.000277328	-2.12262e-05	-5.40979e-05
1.842	9.80699e-06	-7.11299e-05	1.28504e-05	-6.80523e-05	-7.75474e-05	-0.000263474	-2.12263e-05	-6.11089e-05
1.843	9.8065e-06	-6.46775e-05	1.28499e-05	-6.15991e-05	-7.75479e-05	-0.000251822	-2.12263e-05	-6.7006e-05
1.844	9.80601e-06	-5.92506e-05	1.28494e-05	-5.61716e-05	-7.75483e-05	-0.000242023	-2.12264e-05	-7.19661e-05
1.845	9.80552e-06	-5.46863e-05	1.28489e-05	-5.16068e-05	-7.75488e-05	-0.000233781	-2.12264e-05	-7.6138e-05
1.846	9.80504e-06	-5.08476e-05	1.28484e-05	-4.77677e-05	-7.75492e-05	-0.00022685	-2.12265e-05	-7.96469e-05
1.847	9.80456e-06	-4.7619e-05	1.28479e-05	-4.45389e-05	-7.75497e-05	-0.00022102	-2.12265e-05	-8.25982e-05
1.848	9.80408e-06	-4.49038e-05	1.28474e-05	-4.18233e-05	-7.75501e-05	-0.000216118	-2.12266e-05	-8.50803e-05
1.849	9.80361e-06	-4.26201e-05	1.2847e-05	-3.95396e-05	-7.75506e-05	-0.000211994	-2.12266e-05	-8.7168e-05
1.85	9.80314e-06	7.75736e-05	1.28465e-05	8.06678e-05	-7.7551e-05	-3.78822e-05	-2.12267e-05	-2.87124e-07
1.851	9.80267e-06	7.2588e-05	1.2846e-05	7.56817e-05	-7.75515e-05	-4.35278e-05	-2.12268e-05	2.91935e-06
1.852	9.80221e-06	6.97982e-05	1.28456e-05	7.28913e-05	-7.75519e-05	-4.85786e-05	-2.12268e-05	5.47184e-06
1.853	9.80175e-06	6.74519e-05	1.28451e-05	7.05445e-05	-7.75523e-05	-5.28259e-05	-2.12269e-05	7.61847e-06
1.854	9.80129e-06	6.54789e-05	1.28447e-05	6.8571e-05	-7.75528e-05	-5.63975e-05	-2.12269e-05	9.42348e-06
1.855	9.80084e-06	6.38197e-05	1.28442e-05	6.69115e-05	-7.75532e-05	-5.94009e-05	-2.1227e-05	1.09413e-05
1.856	9.80039e-06	6.24245e-05	1.28438e-05	6.55159e-05	-7.75536e-05	-6.19266e-05	-2.1227e-05	1.22176e-05
1.857	9.79995e-06	6.12512e-05	1.28433e-05	6.43423e-05	-7.75541e-05	-6.40506e-05	-2.12271e-05	1.32908e-05
1.858	9.79951e-06	6.02644e-05	1.28429e-05	6.33552e-05	-7.75545e-05	-6.58368e-05	-2.12272e-05	1.41932e-05
1.859	9.79907e-06	5.94346e-05	1.28424e-05	6.25252e-05	-7.75549e-05	-6.73389e-05	-2.12272e-05	1.49521e-05
1.86	9.79864e-06	-3.85652e-05	1.2842e-05	-3.54861e-05	-7.75553e-05	-0.000209111	-2.12273e-05	-5.73965e-05
1.861	9.79821e-06	-3.38383e-05	1.28416e-05	-3.07589e-05	-7.75558e-05	-0.00020313	-2.12273e-05	-6.07221e-05
1.862	9.79778e-06	-3.09145e-05	1.28412e-05	-2.78349e-05	-7.75562e-05	-0.000197848	-2.12274e-05	-6.33953e-05
1.863	9.79736e-06	-2.84554e-05	1.28407e-05	-2.53756e-05	-7.75566e-05	-0.000193405	-2.12275e-05	-6.56438e-05
1.864	9.79694e-06	-2.63873e-05	1.28403e-05	-2.33073e-05	-7.7557e-05	-0.00018967	-2.12275e-05	-6.75348e-05
1.865	9.79652e-06	-2.4648e-05	1.28399e-05	-2.15679e-05	-7.75574e-05	-0.000186528	-2.12276e-05	-6.91253e-05
1.866	9.79611e-06	-2.31853e-05	1.28395e-05	-2.01051e-05	-7.75578e-05	-0.000183885	-2.12276e-05	-7.04629e-05
1.867	9.7957e-06	-2.19551e-05	1.28391e-05	-1.88749e-05	-7.75583e-05	-0.000181663	-2.12277e-05	-7.15879e-05
1.868	9.7953e-06	-2.09206e-05	1.28387e-05	-1.78404e-05	-7.75587e-05	-0.000179794	-2.12277e-05	-7.25341e-05
1.869	9.7949e-06	-2.00506e-05	1.28383e-05	-1.69704e-05	-7.75591e-05	-0.000178223	-2.12278e-05	-7.33298e-05
1.87	9.7945e-06	2.22483e-05	1.28379e-05	2.53332e-05	-7.75595e-05	-0.000116919	-2.12278e-05	-4.28428e-05
1.871	9.79411e-06	2.05554e-05	1.28375e-05	2.36399e-05	-7.75599e-05	-0.000118809	-2.12279e-05	-4.17554e-05
1.872	9.79372e-06	1.96143e-05	1.28371e-05	2.26986e-05	-7.75603e-05	-0.000120511	-2.1228e-05	-4.08951e-05
1.873	9.79333e-06	1.88228e-05	1.28367e-05	2.19068e-05	-7.75607e-05	-0.000121942	-2.1228e-05	-4.01716e-05
1.874	9.79295e-06	1.81571e-05	1.28363e-05	2.12409e-05	-7.75611e-05	-0.000123145	-2.12281e-05	-3.95631e-05
1.875	9.79257e-06	1.75973e-05	1.28359e-05	2.06808e-05	-7.75615e-05	-0.000124157	-2.12281e-05	-3.90514e-05
1.876	9.79219e-06	1.71264e-05	1.28356e-05	2.02097e-05	-7.75619e-05	-0.000125009	-2.12282e-05	-3.86211e-05
1.877	9.79182e-06	1.67303e-05	1.28352e-05	1.98134e-05	-7.75623e-05	-0.000125725	-2.12282e-05	-3.82592e-05
1.878	9.79145e-06	1.63972e-05	1.28348e-05	1.94801e-05	-7.75627e-05	-0.000126327	-2.12283e-05	-3.79549e-05
1.879	9.79109e-06	1.61169e-05	1.28345e-05	1.91997e-05	-7.75631e-05	-0.000126834	-2.12284e-05	-3.7699e-05
1.88	9.79073e-06	-0.000195183	1.28341e-05	-0.000192125	-7.75635e-05	-0.000431923	-2.12284e-05	-0.000195735
1.881	9.79037e-06	-0.000183873	1.28337e-05	-0.000180814	-7.75639e-05	-0.000417184	-2.12285e-05	-0.00020401
1.882	9.79001e-06	-0.000176622	1.28334e-05	-0.000173561	-7.75643e-05	-0.000404133	-2.12285e-05	-0.000210629
1.883	9.78966e-06	-0.000170522	1.2833e-05	-0.000167461	-7.75647e-05	-0.000393155	-2.12286e-05	-0.000216197
1.884	9.78932e-06	-0.00016539	1.28327e-05	-0.000162328	-7.75651e-05	-0.000383921	-2.12286e-05	-0.000220881
1.885	9.78897e-06	-0.000161073	1.28323e-05	-0.000158011	-7.75655e-05	-0.000376152	-2.12287e-05	-0.000224822
1.886	9.78863e-06	-0.000157441	1.2832e-05	-0.000154379	-7.75658e-05	-0.000369617	-2.12287e-05	-0.000228137
1.887	9.7883e-06	-0.000154386	1.28317e-05	-0.000151323	-7.75662e-05	-0.000364119	-2.12288e-05	-0.000230926
1.888	9.78797e-06	-0.000151816	1.28313e-05	-0.000148753	-7.75666e-05	-0.000359495	-2.12288e-05	-0.000233273
1.889	9.78764e-06	-0.000149654	1.2831e-05	-0.000146591	-7.7567e-05	-0.000355605	-2.12289e-05	-0.000235246
1.89	9.78731e-06	3.77189e-05	1.28307e-05	4.08033e-05	-7.75674e-05	-8.49075e-05	-2.12289e-05	-9.80133e-05
1.891	9.78699e-06	2.8684e-05	1.28304e-05	3.17675e-05	-7.75678e-05	-9.54271e-05	-2.1229e-05	-9.20024e-05
1.892	9.78667e-06	2.34691e-05	1.28301e-05	2.65517e-05	-7.75681e-05	-0.00010485	-2.12291e-05	-8.72339e-05
1.893	9.78636e-06	1.90834e-05	1.28297e-05	2.21652e-05	-7.75685e-05	-0.000112774	-2.12291e-05	-8.32234e-05
1.894	9.78605e-06	1.53949e-05	1.28294e-05	1.84761e-05	-7.75689e-05	-0.000119438	-2.12292e-05	-7.98506e-05
1.895	9.78574e-06	1.22929e-05	1.28291e-05	1.53734e-05	-7.75693e-05	-0.000125043	-2.12292e-05	-7.70141e-05
1.896	9.78544e-06	9.68392e-06	1.28288e-05	1.2764e-05	-7.75696e-05	-0.000129757	-2.12293e-05	-7.46286e-05
1.897	9.78514e-06	7.48975e-06	1.28285e-05	1.05694e-05	-7.757e-05	-0.000133722	-2.12293e-05	-7.26225e-05
1.898	9.78484e-06	5.64439e-06	1.28282e-05	8.72362e-06	-7.75704e-05	-0.000137057	-2.12294e-05	-7.09353e-05
1.899	9.78455e-06	4.0924e-06	1.28279e-05	7.17127e-06	-7.75707e-05	-0.000139861	-2.12294e-05	-6.95165e-05
1.9	9.78426e-06	0.00028553	1.28277e-05	0.000288641	-7.75711e-05	0.000265832	-2.12295e-05	0.000143625
[truncated: 13,100 more rows]

## Sheet: Tire force
Time (s)	Reference longitudinal force of front left tire (N)	Estimated longitudinal force of front left tire (N)	Reference longitudinal force of rear left tire (N)	Estimated longitudinal force of rear left tire (N)	Reference lateral force of front left tire (N)	Estimated lateral force of front left tire (N)	Reference lateral force of rear left tire (N)	Estimated lateral force of rear left tire (N)	Reference vertical force of front left tire (N)	Estimated vertical force of front left tire (N)	Reference vertical force of rear left tire (N)	Estimated vertical force of rear left tire (N)
[truncated: 15,001 more rows]

[truncated: 1 more sheets: TRFC estimation]
