# Supplementary material for: A hierarchical estimator development for estimation of tire-road friction coefficient
Source: PLoS One. 2017 Feb 8;12(2):e0171085. doi: 10.1371/journal.pone.0171085 (PMC5298280; doi:10.1371/journal.pone.0171085)
Supplement: S2 Table — (XLSX) [file pone.0171085.s002.xlsx]

## Sheet: Control input and vehicle state
Time (s)	Applied torque of each wheel (N.m)	Reference value of longitudinal velocity (km/h)	Estimated value of longitudinal velocity (km/h)	Reference value of lateral velocity (km/h)	Estimated value of lateral velocity (km/h)	Reference value of yaw rate (rad/s)	Estimated value of yaw rate (rad/s)	Yaw rate with sensor noise (rad/s)
0	1.27898e-12	72	71.9993	0	0.000251902	0.00368391	0.0036828	0.0136305
0.001	1.29177e-12	72	72.0047	0	-0.00031496	0.00368391	0.00366073	0.0136305
0.002	0.0351653	71.9996	71.9931	1.82051e-21	0.00251179	0.00368391	0.0036144	0.0136305
0.003	0.0707002	71.9992	71.9922	-5.62219e-17	0.00266119	0.00368391	0.00357314	0.0136305
0.004	0.106618	71.9988	71.9914	-5.04547e-16	0.00266284	0.00368391	0.00353521	0.0136305
0.005	0.142934	71.9984	71.9906	-2.06652e-15	0.00265664	0.00368391	0.0035002	0.0136305
0.006	0.179662	71.998	71.9898	-5.53086e-15	0.00265053	0.00368391	0.00346809	0.0136305
0.007	0.216815	71.9976	71.9891	-1.09998e-14	0.00264497	0.00368391	0.0034389	0.0136305
0.008	0.254405	71.9973	71.9884	-1.67113e-14	0.00263997	0.00368391	0.00341262	0.0136305
0.009	0.292443	71.9969	71.9877	-1.75833e-14	0.00263552	0.00368391	0.00338916	0.0136305
0.01	0.330939	71.9965	71.9877	-3.61172e-15	0.00198823	0.00198224	0.0032769	0.00733429
0.011	0.369903	71.9961	71.9871	4.17226e-14	0.00157717	0.00198224	0.00301895	0.00733429
0.012	0.409343	71.9957	71.9865	1.42907e-13	0.00151588	0.00198224	0.0028067	0.00733429
0.013	0.449267	71.9953	71.9859	3.33544e-13	0.00148086	0.00198224	0.00263109	0.00733429
0.014	0.48968	71.9949	71.9854	6.57164e-13	0.00145267	0.00198224	0.00248523	0.00733429
0.015	0.530589	71.9945	71.9848	1.16758e-12	0.00142925	0.00198224	0.00236377	0.00733429
0.016	0.571998	71.9941	71.9843	1.92886e-12	0.00140973	0.00198224	0.00226246	0.00733429
0.017	0.613911	71.9937	71.9839	3.01478e-12	0.00139344	0.00198224	0.00217785	0.00733429
0.018	0.656331	71.9932	71.9834	4.50806e-12	0.00137982	0.00198224	0.00210712	0.00733429
0.019	0.699261	71.9928	71.983	6.4992e-12	0.00136845	0.00198224	0.00204798	0.00733429
0.02	0.742701	71.9924	71.9832	9.08516e-12	0.000700228	0.000237424	0.00190995	0.00087847
0.021	0.786652	71.992	71.9828	1.23679e-11	0.000275743	0.000237424	0.00163243	0.00087847
0.022	0.831114	71.9916	71.9825	1.64531e-11	0.000209784	0.000237424	0.00140028	0.00087847
0.023	0.876086	71.9912	71.9821	2.14485e-11	0.00017089	0.000237424	0.00120603	0.00087847
0.024	0.921566	71.9908	71.9818	2.74627e-11	0.00013925	0.000237424	0.00104349	0.00087847
0.025	0.967553	71.9903	71.9814	3.46044e-11	0.00011281	0.000237424	0.000907454	0.00087847
0.026	1.01404	71.9899	71.9811	4.29807e-11	9.0676e-05	0.000237425	0.000793602	0.00087847
0.027	1.06103	71.9895	71.9808	5.26972e-11	7.21435e-05	0.000237425	0.000698312	0.00087847
0.028	1.10852	71.9891	71.9805	6.38567e-11	5.66267e-05	0.000237425	0.000618556	0.00087847
0.029	1.15649	71.9887	71.9803	7.65588e-11	4.36348e-05	0.000237425	0.000551799	0.00087847
0.03	1.20495	71.9882	71.9797	9.08995e-11	0.000362902	0.00111188	0.000540225	0.00411395
0.031	1.25389	71.9878	71.9794	1.06972e-10	0.000562708	0.00111188	0.000611653	0.00411395
0.032	1.3033	71.9874	71.9792	1.24864e-10	0.000584872	0.00111188	0.000671428	0.00411395
0.033	1.35317	71.987	71.979	1.4466e-10	0.000595237	0.00111188	0.00072146	0.00411395
0.034	1.40351	71.9865	71.9788	1.66438e-10	0.000603453	0.00111188	0.000763339	0.00411395
0.035	1.45429	71.9861	71.9786	1.90274e-10	0.000610307	0.00111188	0.000798393	0.00411395
0.036	1.50551	71.9857	71.9784	2.16236e-10	0.000616043	0.00111188	0.000827735	0.00411395
0.037	1.55716	71.9852	71.9782	2.44388e-10	0.000620846	0.00111188	0.000852295	0.00411395
0.038	1.60924	71.9848	71.978	2.74786e-10	0.000624866	0.00111188	0.000872852	0.00411395
0.039	1.66173	71.9844	71.9779	3.07483e-10	0.00062823	0.00111188	0.00089006	0.00411395
0.04	1.71462	71.9839	71.979	3.42524e-10	-0.000620292	-0.00220257	0.000736548	-0.00814949
0.041	1.76791	71.9835	71.9788	3.79948e-10	-0.00140993	-0.00220257	0.000300616	-0.00814949
0.042	1.82155	71.9831	71.9786	4.19912e-10	-0.00152107	-0.00220257	-6.42343e-05	-0.00814949
0.043	1.87553	71.9826	71.9784	4.62587e-10	-0.00158307	-0.00220256	-0.000369627	-0.00814949
0.044	1.92979	71.9822	71.9782	5.08045e-10	-0.00163321	-0.00220256	-0.000625254	-0.00814949
0.045	1.98431	71.9818	71.9779	5.56326e-10	-0.00167506	-0.00220256	-0.000839224	-0.00814949
0.046	2.03906	71.9814	71.9777	6.07419e-10	-0.00171007	-0.00220256	-0.00101833	-0.00814949
0.047	2.09401	71.9809	71.9774	6.61269e-10	-0.00173934	-0.00220256	-0.00116824	-0.00814949
0.048	2.14915	71.9805	71.9771	7.17782e-10	-0.00176381	-0.00220256	-0.00129373	-0.00814949
0.049	2.20443	71.9801	71.9768	7.76835e-10	-0.00178425	-0.00220256	-0.00139877	-0.00814949
0.05	2.25985	71.9797	71.9736	8.38289e-10	0.00105534	0.00536367	-0.00110337	0.0198456
0.051	2.31539	71.9793	71.9733	9.02003e-10	0.00284928	0.00536367	-0.000154286	0.0198456
0.052	2.37102	71.9789	71.973	9.67836e-10	0.00309444	0.00536367	0.000640032	0.0198456
0.053	2.42687	71.9784	71.9729	1.03563e-09	0.00322844	0.00536367	0.0013049	0.0198456
0.054	2.48297	71.978	71.9728	1.10449e-09	0.00333648	0.00536367	0.00186142	0.0198456
0.055	2.53933	71.9776	71.9728	1.17405e-09	0.00342659	0.00536367	0.00232725	0.0198456
0.056	2.59594	71.9772	71.9727	1.24392e-09	0.00350191	0.00536367	0.00271717	0.0198456
0.057	2.65279	71.9768	71.9726	1.31391e-09	0.00356487	0.00536367	0.00304354	0.0198456
0.058	2.70987	71.9764	71.9726	1.38398e-09	0.00361749	0.00536367	0.00331673	0.0198456
0.059	2.76715	71.976	71.9725	1.45426e-09	0.00366146	0.00536367	0.0035454	0.0198456
0.06	2.82463	71.9756	71.9745	1.525e-09	0.00174419	0.000186765	0.00347454	0.000691026
0.061	2.88228	71.9752	71.9744	1.59651e-09	0.000540767	0.000186765	0.00293505	0.000691026
0.062	2.9401	71.9748	71.9743	1.66911e-09	0.000391296	0.000186765	0.00248354	0.000691026
0.063	2.99808	71.9744	71.9743	1.74314e-09	0.000314492	0.000186765	0.00210561	0.000691026
0.064	3.05619	71.974	71.9742	1.81888e-09	0.000252919	0.000186765	0.00178926	0.000691026
0.065	3.11442	71.9737	71.9742	1.89653e-09	0.000201527	0.000186765	0.00152447	0.000691026
0.066	3.17275	71.9733	71.9741	1.97622e-09	0.000158517	0.000186765	0.00130282	0.000691026
0.067	3.23118	71.9729	71.974	2.058e-09	0.000122517	0.000186765	0.0011173	0.000691026
0.068	3.28969	71.9725	71.974	2.14187e-09	9.23864e-05	0.000186764	0.000962006	0.000691026
0.069	3.34827	71.9721	71.9739	2.22774e-09	6.71703e-05	0.000186764	0.00083202	0.000691026
0.07	3.40689	71.9718	71.9717	2.3155e-09	0.00212062	0.00568284	0.00100165	0.0210265
0.071	3.46554	71.9714	71.9717	2.40504e-09	0.0034139	0.00568284	0.00165343	0.0210265
0.072	3.52422	71.971	71.9716	2.49624e-09	0.00358448	0.00568284	0.00219893	0.0210265
0.073	3.5829	71.9707	71.9715	2.58904e-09	0.00367564	0.00568284	0.00265553	0.0210265
0.074	3.64158	71.9703	71.9715	2.68339e-09	0.00374886	0.00568284	0.00303772	0.0210265
0.075	3.70023	71.97	71.9714	2.77932e-09	0.00380982	0.00568284	0.00335762	0.0210265
0.076	3.75884	71.9696	71.9713	2.87688e-09	0.00386067	0.00568284	0.0036254	0.0210265
0.077	3.81741	71.9693	71.9713	2.9762e-09	0.00390308	0.00568284	0.00384954	0.0210265
0.078	3.87592	71.9689	71.9712	3.07745e-09	0.00393843	0.00568284	0.00403715	0.0210265
0.079	3.93434	71.9686	71.9711	3.18082e-09	0.00396788	0.00568284	0.00419419	0.0210265
0.08	3.99268	71.9682	71.9729	3.28653e-09	0.00216308	0.000835058	0.00408004	0.00308971
0.081	4.05091	71.9679	71.9728	3.39479e-09	0.00102954	0.000835058	0.00353486	0.00308971
0.082	4.10903	71.9676	71.9728	3.50583e-09	0.000883935	0.000835057	0.00307857	0.00308971
0.083	4.16701	71.9673	71.9727	3.61984e-09	0.000807281	0.000835057	0.00269664	0.00308971
0.084	4.22486	71.967	71.9726	3.73701e-09	0.000745672	0.000835057	0.00237694	0.00308971
0.085	4.28254	71.9666	71.9725	3.85749e-09	0.000694249	0.000835057	0.00210935	0.00308971
0.086	4.34007	71.9663	71.9724	3.9814e-09	0.000651216	0.000835057	0.00188536	0.00308971
0.087	4.39741	71.966	71.9723	4.10884e-09	0.0006152	0.000835056	0.00169787	0.00308971
0.088	4.45456	71.9657	71.9722	4.23987e-09	0.000585054	0.000835056	0.00154093	0.00308971
0.089	4.5115	71.9654	71.9722	4.37454e-09	0.00055982	0.000835056	0.00140957	0.00308971
0.09	4.56823	71.9652	71.9713	4.51289e-09	0.0012637	0.00275647	0.00139696	0.0101989
0.091	4.62473	71.9649	71.9712	4.65492e-09	0.00170361	0.00275647	0.00156461	0.0101989
0.092	4.681	71.9646	71.9711	4.80066e-09	0.00175302	0.00275647	0.00170493	0.0101989
0.093	4.73701	71.9643	71.971	4.9501e-09	0.00177632	0.00275647	0.00182238	0.0101989
0.094	4.79276	71.9641	71.9709	5.10322e-09	0.00179471	0.00275647	0.00192069	0.0101989
0.095	4.84824	71.9638	71.9708	5.26002e-09	0.00180997	0.00275647	0.00200298	0.0101989
0.096	4.90345	71.9636	71.9707	5.42047e-09	0.00182266	0.00275647	0.00207185	0.0101989
0.097	4.95835	71.9633	71.9707	5.58451e-09	0.0018332	0.00275647	0.00212951	0.0101989
0.098	5.01296	71.9631	71.9705	5.75209e-09	0.00184195	0.00275647	0.00217777	0.0101989
0.099	5.06725	71.9629	71.9704	5.92311e-09	0.0018492	0.00275647	0.00221816	0.0101989
0.1	5.12123	71.9626	71.9732	6.09746e-09	-0.000909756	-0.0045732	0.00188064	-0.0169208
0.101	5.17487	71.9624	71.9731	6.27497e-09	-0.00264904	-0.0045732	0.000918285	-0.0169208
0.102	5.22817	71.9622	71.9729	6.45545e-09	-0.00288919	-0.0045732	0.00011282	-0.0169208
0.103	5.28112	71.962	71.9728	6.63866e-09	-0.00302143	-0.0045732	-0.000561384	-0.0169208
0.104	5.33371	71.9618	71.9727	6.8243e-09	-0.00312809	-0.00457321	-0.00112572	-0.0169208
0.105	5.38594	71.9616	71.9726	7.01203e-09	-0.00321698	-0.00457321	-0.0015981	-0.0169208
0.106	5.43779	71.9614	71.9725	7.20147e-09	-0.0032912	-0.00457321	-0.0019935	-0.0169208
0.107	5.48926	71.9612	71.9724	7.39217e-09	-0.00335315	-0.00457321	-0.00232447	-0.0169208
0.108	5.54034	71.961	71.9723	7.58364e-09	-0.00340483	-0.00457321	-0.0026015	-0.0169208
0.109	5.59101	71.9608	71.9722	7.77533e-09	-0.00344792	-0.00457321	-0.00283339	-0.0169208
0.11	5.64129	71.9607	71.9712	7.96664e-09	-0.00259512	-0.00221729	-0.00290814	-0.00820395
0.111	5.69114	71.9605	71.9711	8.15691e-09	-0.00206355	-0.00221729	-0.00275218	-0.00820395
0.112	5.74058	71.9604	71.971	8.34544e-09	-0.00201005	-0.0022173	-0.00262166	-0.00820395
0.113	5.78959	71.9602	71.9709	8.53145e-09	-0.0019874	-0.0022173	-0.00251242	-0.00820395
0.114	5.83817	71.9601	71.9708	8.71413e-09	-0.00196964	-0.0022173	-0.00242097	-0.00820395
0.115	5.8863	71.9599	71.9707	8.8926e-09	-0.00195478	-0.0022173	-0.00234443	-0.00820395
0.116	5.93399	71.9598	71.9706	9.0659e-09	-0.00194229	-0.0022173	-0.00228036	-0.00820395
0.117	5.98123	71.9597	71.9705	9.23305e-09	-0.00193176	-0.0022173	-0.00222673	-0.00820395
0.118	6.028	71.9596	71.9704	9.39296e-09	-0.00192289	-0.0022173	-0.00218185	-0.00820396
0.119	6.07431	71.9595	71.9703	9.5445e-09	-0.00191539	-0.0022173	-0.00214427	-0.00820396
0.12	6.12016	71.9594	71.9678	9.68647e-09	0.000412921	0.00394012	-0.00180088	0.0145785
0.121	6.16553	71.9593	71.9677	9.81757e-09	0.00188235	0.00394012	-0.000942336	0.0145785
0.122	6.21041	71.9592	71.9676	9.93647e-09	0.00208909	0.00394012	-0.000223748	0.0145785
0.123	6.25482	71.9591	71.9675	1.00417e-08	0.00220397	0.00394011	0.000377732	0.0145785
0.124	6.29873	71.959	71.9674	1.01319e-08	0.00229659	0.00394011	0.000881194	0.0145785
0.125	6.34215	71.9589	71.9673	1.02053e-08	0.00237369	0.00394011	0.00130261	0.0145785
0.126	6.38507	71.9589	71.9672	1.02604e-08	0.00243801	0.00394011	0.00165535	0.0145785
0.127	6.42749	71.9588	71.9672	1.02954e-08	0.00249166	0.00394011	0.00195061	0.0145785
0.128	6.46941	71.9587	71.9671	1.03086e-08	0.0025364	0.00394011	0.00219775	0.0145785
0.129	6.51081	71.9587	71.967	1.0298e-08	0.0025737	0.00394011	0.00240462	0.0145785
0.13	6.5517	71.9587	71.9692	1.02617e-08	0.000357897	-0.00202066	0.0022758	-0.00747634
0.131	6.59208	71.9586	71.9691	1.01978e-08	-0.00102939	-0.00202066	0.00161511	-0.00747634
0.132	6.63193	71.9586	71.969	1.0104e-08	-0.00120188	-0.00202066	0.00106213	-0.00747634
0.133	6.67127	71.9586	71.9689	9.97836e-09	-0.00129037	-0.00202067	0.000599265	-0.00747635
0.134	6.71007	71.9586	71.9689	9.81851e-09	-0.00136119	-0.00202067	0.000211826	-0.00747635
0.135	6.74835	71.9585	71.9688	9.62217e-09	-0.00142018	-0.00202067	-0.000112477	-0.00747635
0.136	6.7861	71.9585	71.9687	9.38699e-09	-0.00146945	-0.00202067	-0.000383933	-0.00747635
0.137	6.82332	71.9585	71.9686	9.11051e-09	-0.0015106	-0.00202067	-0.000611153	-0.00747635
0.138	6.86	71.9585	71.9686	8.79023e-09	-0.00154494	-0.00202067	-0.000801346	-0.00747636
0.139	6.89614	71.9586	71.9685	8.42358e-09	-0.0015736	-0.00202068	-0.000960546	-0.00747636
0.14	6.93175	71.9586	71.967	8.0079e-09	-0.000147722	0.00182569	-0.000898943	0.00675519
0.141	6.96682	71.9586	71.9669	7.54048e-09	0.000744737	0.00182568	-0.000490629	0.00675519
0.142	7.00134	71.9586	71.9668	7.01857e-09	0.000852826	0.00182568	-0.000148876	0.00675518
0.143	7.03532	71.9587	71.9668	6.43932e-09	0.000907075	0.00182568	0.000137181	0.00675518
0.144	7.06876	71.9587	71.9667	5.79985e-09	0.000950349	0.00182568	0.000376622	0.00675518
0.145	7.10165	71.9588	71.9667	5.0972e-09	0.000986374	0.00182568	0.000577042	0.00675518
0.146	7.13399	71.9588	71.9666	4.32837e-09	0.00101645	0.00182567	0.000744801	0.00675518
0.147	7.16578	71.9589	71.9666	3.49031e-09	0.00104156	0.00182567	0.000885222	0.00675517
0.148	7.19703	71.9589	71.9666	2.57992e-09	0.00106252	0.00182567	0.00100276	0.00675517
0.149	7.22773	71.959	71.9665	1.59404e-09	0.00108002	0.00182567	0.00110114	0.00675517
0.15	7.25788	71.9591	71.9676	5.29467e-10	-2.23161e-05	-0.00113859	0.00103332	-0.00421258
0.151	7.28748	71.9592	71.9676	-6.17027e-10	-0.000711953	-0.00113859	0.000701619	-0.00421258
0.152	7.31653	71.9592	71.9676	-1.84872e-09	-0.000797181	-0.0011386	0.000423986	-0.00421258
0.153	7.34503	71.9593	71.9675	-3.16893e-09	-0.000840664	-0.0011386	0.000191596	-0.00421259
0.154	7.37298	71.9594	71.9675	-4.58101e-09	-0.000875429	-0.0011386	-2.92375e-06	-0.00421259
0.155	7.40038	71.9595	71.9675	-6.08832e-09	-0.00090438	-0.0011386	-0.000165746	-0.00421259
0.156	7.42723	71.9596	71.9675	-7.69427e-09	-0.000928551	-0.00113861	-0.000302035	-0.00421259
0.157	7.45353	71.9598	71.9675	-9.40229e-09	-0.000948728	-0.00113861	-0.000416115	-0.0042126
0.158	7.47929	71.9599	71.9674	-1.12158e-08	-0.000965566	-0.00113861	-0.000511606	-0.0042126
0.159	7.50449	71.96	71.9674	-1.31383e-08	-0.00097961	-0.00113861	-0.000591536	-0.0042126
0.16	7.52915	71.9601	71.9672	-1.51733e-08	-0.000723901	-0.000428834	-0.000622483	-0.0015864
0.161	7.55326	71.9602	71.9672	-1.73242e-08	-0.0005656	-0.000428836	-0.000582556	-0.00158641
0.162	7.57683	71.9604	71.9672	-1.95945e-08	-0.000550965	-0.000428839	-0.000549139	-0.00158641
0.163	7.59985	71.9605	71.9672	-2.19878e-08	-0.000545366	-0.000428842	-0.000521168	-0.00158641
0.164	7.62233	71.9607	71.9672	-2.45075e-08	-0.000541038	-0.000428845	-0.000497757	-0.00158642
0.165	7.64427	71.9608	71.9672	-2.71571e-08	-0.00053742	-0.000428848	-0.000478161	-0.00158642
0.166	7.66566	71.961	71.9672	-2.99401e-08	-0.000534374	-0.000428851	-0.000461759	-0.00158642
0.167	7.68652	71.9611	71.9672	-3.286e-08	-0.000531806	-0.000428854	-0.000448031	-0.00158642
0.168	7.70684	71.9613	71.9673	-3.59202e-08	-0.000529638	-0.000428857	-0.00043654	-0.00158643
0.169	7.72662	71.9615	71.9673	-3.91242e-08	-0.000527805	-0.00042886	-0.000426923	-0.00158643
0.17	7.74587	71.9616	71.9688	-4.24753e-08	-0.00197208	-0.00426712	-0.000613324	-0.015788
0.171	7.76458	71.9618	71.9688	-4.5977e-08	-0.0028791	-0.00426712	-0.00112534	-0.015788
0.172	7.78276	71.962	71.9688	-4.96326e-08	-0.00300069	-0.00426712	-0.00155391	-0.015788
0.173	7.80042	71.9622	71.9689	-5.34454e-08	-0.00306628	-0.00426713	-0.00191264	-0.015788
0.174	7.81754	71.9624	71.9689	-5.74187e-08	-0.00311904	-0.00426713	-0.00221291	-0.015788
0.175	7.83414	71.9625	71.969	-6.15558e-08	-0.00316299	-0.00426713	-0.00246425	-0.015788
0.176	7.85022	71.9627	71.969	-6.58598e-08	-0.00319967	-0.00426713	-0.00267463	-0.015788
0.177	7.86577	71.9629	71.9691	-7.03338e-08	-0.00323029	-0.00426714	-0.00285073	-0.015788
0.178	7.88081	71.9631	71.9691	-7.4981e-08	-0.00325582	-0.00426714	-0.00299814	-0.015788
0.179	7.89532	71.9634	71.9692	-7.98043e-08	-0.0032771	-0.00426714	-0.00312152	-0.015788
0.18	7.90933	71.9636	71.9692	-8.48068e-08	-0.00320086	-0.00401768	-0.00321216	-0.014865
0.181	7.92282	71.9638	71.9692	-8.99914e-08	-0.00315653	-0.00401768	-0.00326489	-0.014865
0.182	7.9358	71.964	71.9693	-9.53608e-08	-0.00316084	-0.00401769	-0.00330903	-0.014865
0.183	7.94828	71.9642	71.9694	-1.00918e-07	-0.00316672	-0.00401769	-0.00334598	-0.014865
0.184	7.96025	71.9644	71.9694	-1.06665e-07	-0.00317171	-0.00401769	-0.00337691	-0.014865
0.185	7.97172	71.9647	71.9695	-1.12606e-07	-0.00317583	-0.0040177	-0.0034028	-0.014865
0.186	7.98269	71.9649	71.9696	-1.18741e-07	-0.00317921	-0.0040177	-0.00342447	-0.014865
0.187	7.99316	71.9651	71.9697	-1.25075e-07	-0.00318198	-0.0040177	-0.00344261	-0.014865
0.188	8.00314	71.9654	71.9698	-1.31609e-07	-0.00318423	-0.00401771	-0.00345779	-0.014865
0.189	8.01263	71.9656	71.9699	-1.38345e-07	-0.00318606	-0.00401771	-0.00347051	-0.014865
0.19	8.02164	71.9659	71.9672	-1.45287e-07	-0.000501755	0.00311329	-0.00311988	0.0115197
0.191	8.03016	71.9661	71.9673	-1.52435e-07	0.00118406	0.00311328	-0.002165	0.0115197
0.192	8.03819	71.9664	71.9674	-1.59791e-07	0.00140901	0.00311328	-0.00136574	0.0115197
0.193	8.04575	71.9666	71.9675	-1.67359e-07	0.00152991	0.00311328	-0.000696736	0.0115197
0.194	8.05283	71.9669	71.9676	-1.75138e-07	0.00162713	0.00311327	-0.000136756	0.0115197
0.195	8.05945	71.9671	71.9678	-1.83132e-07	0.00170817	0.00311327	0.000331969	0.0115197
0.196	8.06559	71.9674	71.9679	-1.91341e-07	0.00177587	0.00311327	0.000724309	0.0115197
0.197	8.07127	71.9676	71.968	-1.99768e-07	0.00183246	0.00311326	0.00105271	0.0115197
0.198	8.07648	71.9679	71.9681	-2.08413e-07	0.00187975	0.00311326	0.0013276	0.0115197
0.199	8.08124	71.9682	71.9682	-2.17277e-07	0.00191928	0.00311326	0.00155769	0.0115197
0.2	8.08554	71.9685	71.9696	-2.26362e-07	0.000726572	-0.000142155	0.00158536	-0.000525352
0.201	8.08938	71.9687	71.9697	-2.35668e-07	-1.3798e-05	-0.000142158	0.00130659	-0.000525356
0.202	8.09278	71.969	71.9698	-2.45197e-07	-9.31185e-05	-0.000142161	0.00107326	-0.000525359
0.203	8.09574	71.9693	71.97	-2.5495e-07	-0.000128974	-0.000142165	0.000877948	-0.000525362
0.204	8.09825	71.9696	71.9701	-2.64926e-07	-0.00015725	-0.000142168	0.000714465	-0.000525365
0.205	8.10032	71.9698	71.9702	-2.75126e-07	-0.000180808	-0.000142171	0.000577623	-0.000525368
0.206	8.10196	71.9701	71.9704	-2.85551e-07	-0.00020051	-0.000142174	0.000463081	-0.000525371
0.207	8.10317	71.9704	71.9705	-2.96201e-07	-0.000216989	-0.000142177	0.000367203	-0.000525374
0.208	8.10395	71.9707	71.9707	-3.07076e-07	-0.000230772	-0.00014218	0.00028695	-0.000525377
0.209	8.10431	71.971	71.9708	-3.18176e-07	-0.000242299	-0.000142183	0.000219774	-0.00052538
0.21	8.10425	71.9713	71.9719	-3.295e-07	-0.0011498	-0.00252674	4.27388e-05	-0.00934825
0.211	8.10378	71.9716	71.972	-3.41049e-07	-0.00172087	-0.00252675	-0.000326608	-0.00934826
0.212	8.10289	71.9719	71.9722	-3.52822e-07	-0.00180277	-0.00252675	-0.000635766	-0.00934826
0.213	8.10159	71.9722	71.9723	-3.64818e-07	-0.0018489	-0.00252675	-0.000894542	-0.00934826
0.214	8.09989	71.9725	71.9725	-3.77037e-07	-0.00188622	-0.00252676	-0.00111115	-0.00934826
0.215	8.09779	71.9728	71.9726	-3.89478e-07	-0.00191737	-0.00252676	-0.00129246	-0.00934827
0.216	8.09529	71.9731	71.9728	-4.0214e-07	-0.00194343	-0.00252676	-0.00144422	-0.00934827
0.217	8.0924	71.9734	71.973	-4.15022e-07	-0.00196522	-0.00252676	-0.00157126	-0.00934827
0.218	8.08912	71.9737	71.9731	-4.28122e-07	-0.00198344	-0.00252677	-0.00167759	-0.00934827
0.219	8.08545	71.974	71.9733	-4.4144e-07	-0.00199867	-0.00252677	-0.00176659	-0.00934828
0.22	8.08141	71.9743	71.9734	-4.54974e-07	-0.0019712	-0.00241998	-0.00183568	-0.00895313
0.221	8.07698	71.9746	71.9736	-4.68721e-07	-0.00195661	-0.00241998	-0.00188361	-0.00895313
0.222	8.07219	71.9749	71.9738	-4.82681e-07	-0.00196214	-0.00241998	-0.00192373	-0.00895314
0.223	8.06702	71.9752	71.9739	-4.96852e-07	-0.00196776	-0.00241998	-0.00195731	-0.00895314
0.224	8.06149	71.9755	71.9741	-5.11231e-07	-0.00197252	-0.00241998	-0.00198542	-0.00895314
0.225	8.05561	71.9758	71.9743	-5.25817e-07	-0.00197649	-0.00241999	-0.00200895	-0.00895314
0.226	8.04936	71.9761	71.9745	-5.40607e-07	-0.0019798	-0.00241999	-0.00202864	-0.00895315
0.227	8.04276	71.9764	71.9747	-5.55598e-07	-0.00198257	-0.00241999	-0.00204513	-0.00895315
0.228	8.03582	71.9767	71.9748	-5.70789e-07	-0.00198488	-0.00241999	-0.00205893	-0.00895315
0.229	8.02853	71.9771	71.975	-5.86176e-07	-0.00198681	-0.00242	-0.00207048	-0.00895315
0.23	8.0209	71.9774	71.9732	-6.01758e-07	-5.12588e-05	0.00272474	-0.0018195	0.0100824
0.231	8.01293	71.9777	71.9734	-6.1753e-07	0.00116253	0.00272473	-0.00113226	0.0100824
0.232	8.00463	71.978	71.9736	-6.33491e-07	0.00132303	0.00272473	-0.000557017	0.0100824
0.233	7.99601	71.9783	71.9738	-6.49636e-07	0.00140886	0.00272473	-7.55198e-05	0.0100824
0.234	7.98706	71.9786	71.974	-6.65963e-07	0.00147791	0.00272473	0.000327512	0.0100823
0.235	7.9778	71.979	71.9742	-6.82469e-07	0.00153552	0.00272473	0.000664865	0.0100823
0.236	7.96822	71.9793	71.9744	-6.99149e-07	0.0015837	0.00272472	0.000947243	0.0100823
0.237	7.95832	71.9796	71.9746	-7.16001e-07	0.001624	0.00272472	0.0011836	0.0100823
0.238	7.94813	71.9799	71.9748	-7.33021e-07	0.00165773	0.00272472	0.00138145	0.0100823
0.239	7.93763	71.9802	71.975	-7.50205e-07	0.00168595	0.00272472	0.00154705	0.0100823
0.24	7.92683	71.9805	71.9763	-7.67549e-07	0.000616709	-0.000178126	0.0015386	-0.000658184
0.241	7.91574	71.9809	71.9765	-7.8505e-07	-4.8008e-05	-0.000178127	0.0012623	-0.000658186
0.242	7.90437	71.9812	71.9767	-8.02742e-07	-0.000122393	-0.000178128	0.00103103	-0.000658187
0.243	7.89272	71.9815	71.9769	-8.20667e-07	-0.000157427	-0.000178129	0.000837446	-0.000658188
0.244	7.88081	71.9818	71.9772	-8.38831e-07	-0.000185237	-0.00017813	0.000675409	-0.000658189
0.245	7.86865	71.9821	71.9774	-8.57226e-07	-0.000208452	-0.000178131	0.000539776	-0.000658189
0.246	7.85625	71.9824	71.9777	-8.75831e-07	-0.000227905	-0.000178131	0.000426246	-0.00065819
0.247	7.84362	71.9828	71.9779	-8.9462e-07	-0.000244209	-0.000178132	0.000331218	-0.00065819
0.248	7.83077	71.9831	71.9782	-9.13561e-07	-0.000257874	-0.000178132	0.000251675	-0.00065819
0.249	7.81771	71.9834	71.9784	-9.32624e-07	-0.000269325	-0.000178131	0.000185095	-0.00065819
0.25	7.80445	71.9837	71.978	-9.51783e-07	0.000399407	0.00162343	0.000220636	0.00600758
0.251	7.79099	71.984	71.9783	-9.71018e-07	0.000816543	0.00162343	0.000417477	0.00600758
0.252	7.77733	71.9843	71.9786	-9.90316e-07	0.000866381	0.00162343	0.00058224	0.00600758
0.253	7.76349	71.9846	71.9789	-1.00967e-06	0.000891183	0.00162343	0.000720153	0.00600758
0.254	7.74947	71.9849	71.9792	-1.02908e-06	0.000911008	0.00162343	0.000835592	0.00600759
0.255	7.73526	71.9853	71.9794	-1.04855e-06	0.000927571	0.00162343	0.00093222	0.00600759
0.256	7.72088	71.9856	71.9797	-1.06808e-06	0.000941453	0.00162343	0.0010131	0.00600759
0.257	7.70634	71.9859	71.98	-1.08769e-06	0.000953093	0.00162343	0.0010808	0.00600759
0.258	7.69162	71.9862	71.9803	-1.10736e-06	0.000962854	0.00162343	0.00113747	0.00600759
0.259	7.67674	71.9865	71.9806	-1.12711e-06	0.000971039	0.00162344	0.00118491	0.00600759
0.26	7.6617	71.9868	71.981	-1.14694e-06	0.000838834	0.00125409	0.0012059	0.00464101
0.261	7.64651	71.9871	71.9813	-1.16682e-06	0.000757446	0.00125409	0.00118921	0.00464101
0.262	7.63116	71.9874	71.9816	-1.18676e-06	0.000750674	0.00125409	0.00117525	0.00464101
0.263	7.61565	71.9877	71.9819	-1.20675e-06	0.000748478	0.00125409	0.00116356	0.00464101
0.264	7.6	71.988	71.9822	-1.22675e-06	0.000746839	0.00125409	0.00115378	0.00464102
0.265	7.5842	71.9883	71.9825	-1.24678e-06	0.000745482	0.0012541	0.00114559	0.00464102
0.266	7.56826	71.9886	71.9827	-1.26679e-06	0.000744351	0.0012541	0.00113874	0.00464102
0.267	7.55217	71.9889	71.983	-1.28678e-06	0.000743411	0.0012541	0.001133	0.00464102
0.268	7.53595	71.9891	71.9833	-1.30675e-06	0.000742631	0.0012541	0.0011282	0.00464102
0.269	7.51959	71.9894	71.9836	-1.32666e-06	0.000741987	0.0012541	0.00112418	0.00464102
0.27	7.50309	71.9897	71.9834	-1.34652e-06	0.00116958	0.00239106	0.00117842	0.00884777
0.271	7.48646	71.99	71.9837	-1.36632e-06	0.00143748	0.00239106	0.00132927	0.00884777
0.272	7.46971	71.9903	71.984	-1.38605e-06	0.00147287	0.00239107	0.00145554	0.00884778
0.273	7.45282	71.9906	71.9843	-1.40571e-06	0.00149184	0.00239107	0.00156123	0.00884778
0.274	7.43581	71.9909	71.9845	-1.42529e-06	0.00150713	0.00239107	0.00164969	0.00884778
0.275	7.41868	71.9912	71.9848	-1.44479e-06	0.00151992	0.00239107	0.00172375	0.00884778
0.276	7.40143	71.9914	71.9851	-1.46421e-06	0.00153064	0.00239107	0.00178573	0.00884778
0.277	7.38406	71.9917	71.9854	-1.48353e-06	0.00153963	0.00239107	0.00183761	0.00884778
0.278	7.36657	71.992	71.9856	-1.50277e-06	0.00154717	0.00239108	0.00188104	0.00884779
0.279	7.34897	71.9923	71.9859	-1.52191e-06	0.0015535	0.00239108	0.0019174	0.00884779
0.28	7.33126	71.9925	71.9866	-1.54094e-06	0.00113521	0.00126615	0.00189083	0.00468556
0.281	7.31344	71.9928	71.9869	-1.55986e-06	0.000874172	0.00126615	0.00176426	0.00468556
0.282	7.29552	71.9931	71.9871	-1.57867e-06	0.000842503	0.00126616	0.00165832	0.00468557
0.283	7.27749	71.9934	71.9874	-1.59735e-06	0.000826555	0.00126616	0.00156965	0.00468557
0.284	7.25937	71.9936	71.9876	-1.6159e-06	0.000813804	0.00126616	0.00149542	0.00468557
0.285	7.24114	71.9939	71.9879	-1.63432e-06	0.000803167	0.00126616	0.00143329	0.00468557
0.286	7.22282	71.9941	71.9882	-1.65259e-06	0.000794269	0.00126616	0.00138129	0.00468557
0.287	7.20441	71.9944	71.9884	-1.67072e-06	0.000786825	0.00126617	0.00133776	0.00468558
0.288	7.1859	71.9947	71.9887	-1.6887e-06	0.0007806	0.00126617	0.00130132	0.00468558
0.289	7.16731	71.9949	71.9889	-1.70653e-06	0.000775395	0.00126617	0.00127082	0.00468558
0.29	7.14863	71.9952	71.9913	-1.7242e-06	-0.00130343	-0.00424209	0.000966232	-0.015695
0.291	7.12987	71.9954	71.9915	-1.74171e-06	-0.00260881	-0.00424209	0.000200386	-0.015695
0.292	7.11103	71.9957	71.9918	-1.75906e-06	-0.00278647	-0.00424209	-0.000440652	-0.015695
0.293	7.09211	71.996	71.992	-1.77625e-06	-0.00288349	-0.00424209	-0.000977225	-0.015695
0.294	7.07312	71.9962	71.9923	-1.79326e-06	-0.0029619	-0.00424209	-0.00142636	-0.015695
0.295	7.05405	71.9965	71.9925	-1.81011e-06	-0.00302747	-0.00424208	-0.0018023	-0.015695
0.296	7.03492	71.9967	71.9927	-1.82679e-06	-0.00308243	-0.00424208	-0.00211699	-0.015695
0.297	7.01571	71.997	71.993	-1.8433e-06	-0.00312851	-0.00424208	-0.00238039	-0.015695
0.298	6.99645	71.9972	71.9932	-1.85963e-06	-0.00316715	-0.00424208	-0.00260087	-0.015695
0.299	6.97712	71.9974	71.9935	-1.87578e-06	-0.00319956	-0.00424208	-0.00278541	-0.015695
0.3	6.95773	71.9977	71.9916	-1.89175e-06	-0.00118208	0.00118573	-0.0026649	0.00438789
0.301	6.93828	71.9979	71.9918	-1.90754e-06	8.04222e-05	0.00118573	-0.00206058	0.00438789
0.302	6.91879	71.9982	71.9921	-1.92314e-06	0.00023395	0.00118573	-0.00155476	0.00438789
0.303	6.89924	71.9984	71.9923	-1.93855e-06	0.000311195	0.00118574	-0.00113136	0.00438789
0.304	6.87964	71.9986	71.9925	-1.95378e-06	0.000372946	0.00118574	-0.000776965	0.00438789
0.305	6.85999	71.9989	71.9928	-1.96881e-06	0.000424469	0.00118574	-0.00048032	0.0043879
0.306	6.8403	71.9991	71.993	-1.98365e-06	0.00046759	0.00118574	-0.000232015	0.0043879
0.307	6.82058	71.9993	71.9932	-1.9983e-06	0.000503688	0.00118574	-2.41736e-05	0.0043879
0.308	6.80081	71.9995	71.9934	-2.01275e-06	0.000533912	0.00118575	0.000149799	0.0043879
0.309	6.78101	71.9998	71.9936	-2.02701e-06	0.00055922	0.00118575	0.000295421	0.00438791
0.31	6.76117	72	71.9929	-2.04106e-06	0.00147392	0.00355784	0.000537492	0.0131646
0.311	6.74131	72.0002	71.9932	-2.05492e-06	0.00205246	0.00355784	0.000960129	0.0131646
0.312	6.72142	72.0004	71.9934	-2.06858e-06	0.0021425	0.00355785	0.00131389	0.0131646
0.313	6.7015	72.0006	71.9936	-2.08204e-06	0.00219557	0.00355785	0.00161	0.0131646
0.314	6.68156	72.0009	71.9938	-2.0953e-06	0.00223876	0.00355785	0.00185785	0.0131647
0.315	6.6616	72.0011	71.994	-2.10835e-06	0.00227487	0.00355785	0.00206532	0.0131647
0.316	6.64163	72.0013	71.9942	-2.12121e-06	0.00230513	0.00355786	0.00223898	0.0131647
0.317	6.62164	72.0015	71.9944	-2.13386e-06	0.00233048	0.00355786	0.00238434	0.0131647
0.318	6.60164	72.0017	71.9946	-2.1463e-06	0.00235174	0.00355786	0.00250601	0.0131647
0.319	6.58162	72.0019	71.9948	-2.15854e-06	0.00236957	0.00355786	0.00260786	0.0131647
0.32	6.56161	72.0021	71.9955	-2.17057e-06	0.00191219	0.00230396	0.00262958	0.00852521
0.321	6.54158	72.0023	71.9957	-2.1824e-06	0.00162848	0.00230396	0.00253146	0.00852521
0.322	6.52156	72.0025	71.9959	-2.19402e-06	0.00159925	0.00230396	0.00244934	0.00852521
0.323	6.50153	72.0027	71.9961	-2.20543e-06	0.00158657	0.00230397	0.00238059	0.00852522
0.324	6.48151	72.0029	71.9963	-2.21664e-06	0.00157663	0.00230397	0.00232306	0.00852522
0.325	6.4615	72.0031	71.9965	-2.22764e-06	0.00156836	0.00230397	0.0022749	0.00852522
0.326	6.44149	72.0033	71.9966	-2.23842e-06	0.00156145	0.00230397	0.00223458	0.00852522
0.327	6.42149	72.0035	71.9968	-2.249e-06	0.00155569	0.00230398	0.00220084	0.00852523
0.328	6.40151	72.0037	71.997	-2.25937e-06	0.00155088	0.00230398	0.0021726	0.00852523
0.329	6.38154	72.0039	71.9972	-2.26953e-06	0.00154687	0.00230398	0.00214896	0.00852523
0.33	6.36159	72.004	72.0011	-2.27949e-06	-0.00215683	-0.00751835	0.00163154	-0.0278174
0.331	6.34166	72.0042	72.0013	-2.28923e-06	-0.00448444	-0.00751835	0.000287398	-0.0278174
0.332	6.32175	72.0044	72.0015	-2.29876e-06	-0.00480136	-0.00751835	-0.000837678	-0.0278174
0.333	6.30186	72.0046	72.0016	-2.30808e-06	-0.00497457	-0.00751835	-0.00177941	-0.0278174
0.334	6.28201	72.0047	72.0018	-2.31719e-06	-0.00511464	-0.00751834	-0.00256769	-0.0278174
0.335	6.26218	72.0049	72.002	-2.3261e-06	-0.00523184	-0.00751834	-0.00322751	-0.0278174
0.336	6.24238	72.0051	72.0021	-2.33479e-06	-0.00533013	-0.00751834	-0.0037798	-0.0278174
0.337	6.22262	72.0053	72.0023	-2.34327e-06	-0.00541257	-0.00751834	-0.0042421	-0.0278174
0.338	6.20289	72.0054	72.0025	-2.35154e-06	-0.00548173	-0.00751833	-0.00462907	-0.0278174
0.339	6.1832	72.0056	72.0026	-2.35961e-06	-0.00553976	-0.00751833	-0.00495297	-0.0278174
0.34	6.16355	72.0058	72.0002	-2.36746e-06	-0.00308134	-0.000865934	-0.00488706	-0.00320353
0.341	6.14395	72.0059	72.0004	-2.3751e-06	-0.00154203	-0.000865931	-0.00421484	-0.00320353
0.342	6.12438	72.0061	72.0006	-2.38254e-06	-0.00136181	-0.000865929	-0.00365219	-0.00320352
0.343	6.10487	72.0062	72.0007	-2.38976e-06	-0.00127402	-0.000865926	-0.00318123	-0.00320352
0.344	6.0854	72.0064	72.0009	-2.39677e-06	-0.00120414	-0.000865924	-0.00278702	-0.00320352
0.345	6.06599	72.0065	72.001	-2.40358e-06	-0.00114587	-0.000865921	-0.00245705	-0.00320352
0.346	6.04662	72.0067	72.0012	-2.41018e-06	-0.00109712	-0.000865918	-0.00218085	-0.00320351
0.347	6.02732	72.0068	72.0013	-2.41656e-06	-0.00105633	-0.000865916	-0.00194966	-0.00320351
0.348	6.00807	72.007	72.0015	-2.42274e-06	-0.0010222	-0.000865913	-0.00175615	-0.00320351
0.349	5.98887	72.0071	72.0016	-2.42871e-06	-0.000993635	-0.000865911	-0.00159416	-0.00320351
0.35	5.96974	72.0073	72.0018	-2.43448e-06	-0.00102832	-0.00102136	-0.00146645	-0.00377867
0.351	5.95067	72.0074	72.0019	-2.44004e-06	-0.00104519	-0.00102136	-0.00137397	-0.00377866
0.352	5.93167	72.0075	72.0021	-2.44538e-06	-0.00103346	-0.00102135	-0.00129656	-0.00377866
0.353	5.91273	72.0077	72.0022	-2.45053e-06	-0.00102219	-0.00102135	-0.00123176	-0.00377866
0.354	5.89386	72.0078	72.0023	-2.45546e-06	-0.00101269	-0.00102135	-0.00117752	-0.00377866
0.355	5.87506	72.0079	72.0025	-2.46019e-06	-0.00100474	-0.00102134	-0.00113212	-0.00377865
0.356	5.85634	72.0081	72.0026	-2.46472e-06	-0.000998096	-0.00102134	-0.00109412	-0.00377865
0.357	5.83768	72.0082	72.0027	-2.46904e-06	-0.00099255	-0.00102134	-0.00106231	-0.00377865
0.358	5.81911	72.0083	72.0029	-2.47315e-06	-0.000987921	-0.00102134	-0.00103568	-0.00377865
0.359	5.80061	72.0084	72.003	-2.47706e-06	-0.00098406	-0.00102133	-0.0010134	-0.00377864
0.36	5.78219	72.0086	72.0023	-2.48077e-06	-0.000217011	0.00100546	-0.000892055	0.00372049
0.361	5.76385	72.0087	72.0024	-2.48427e-06	0.000266352	0.00100546	-0.000602493	0.00372049
0.362	5.74559	72.0088	72.0026	-2.48758e-06	0.00033383	0.00100547	-0.000360126	0.00372049
0.363	5.72741	72.0089	72.0027	-2.49067e-06	0.000371203	0.00100547	-0.000157256	0.0037205
0.364	5.70932	72.009	72.0028	-2.49357e-06	0.000401415	0.00100547	1.25553e-05	0.0037205
0.365	5.69132	72.0091	72.0029	-2.49627e-06	0.000426651	0.00100547	0.000154695	0.0037205
0.366	5.67341	72.0092	72.003	-2.49876e-06	0.000447781	0.00100548	0.000273672	0.0037205
0.367	5.65559	72.0093	72.0031	-2.50106e-06	0.000465477	0.00100548	0.000373261	0.00372051
0.368	5.63786	72.0094	72.0032	-2.50315e-06	0.000480299	0.00100548	0.000456622	0.00372051
0.369	5.62022	72.0095	72.0033	-2.50505e-06	0.000492714	0.00100548	0.000526399	0.00372051
0.37	5.60267	72.0096	72.0044	-2.50675e-06	-0.000485073	-0.00161655	0.000451963	-0.00598101
0.371	5.58523	72.0097	72.0045	-2.50825e-06	-0.00109813	-0.00161655	0.000146455	-0.00598101
0.372	5.56788	72.0098	72.0046	-2.50956e-06	-0.00117543	-0.00161654	-0.000109257	-0.00598101
0.373	5.55063	72.0099	72.0047	-2.51067e-06	-0.00121548	-0.00161654	-0.000323296	-0.00598101
0.374	5.53348	72.01	72.0048	-2.51158e-06	-0.00124765	-0.00161654	-0.000502456	-0.005981
0.375	5.51643	72.0101	72.0049	-2.5123e-06	-0.00127453	-0.00161654	-0.000652419	-0.005981
0.376	5.49948	72.0102	72.005	-2.51283e-06	-0.00129706	-0.00161653	-0.000777945	-0.005981
0.377	5.48264	72.0103	72.0051	-2.51316e-06	-0.00131595	-0.00161653	-0.000883015	-0.005981
0.378	5.4659	72.0104	72.0052	-2.5133e-06	-0.00133178	-0.00161653	-0.000970963	-0.00598099
0.379	5.44927	72.0105	72.0052	-2.51324e-06	-0.00134507	-0.00161653	-0.00104458	-0.00598099
0.38	5.43275	72.0105	72.0047	-2.513e-06	-0.000749334	-6.50943e-06	-0.00102463	-2.39387e-05
0.381	5.41634	72.0106	72.0048	-2.51257e-06	-0.000376457	-6.50688e-06	-0.000858591	-2.39362e-05
0.382	5.40003	72.0107	72.0049	-2.51195e-06	-0.000332173	-6.50434e-06	-0.000719619	-2.39336e-05
0.383	5.38384	72.0108	72.0049	-2.51113e-06	-0.000310299	-6.5018e-06	-0.000603295	-2.39311e-05
0.384	5.36776	72.0108	72.005	-2.51014e-06	-0.000292849	-6.49926e-06	-0.000505926	-2.39286e-05
0.385	5.3518	72.0109	72.0051	-2.50895e-06	-0.000278291	-6.49674e-06	-0.000424423	-2.3926e-05
0.386	5.33594	72.011	72.0052	-2.50758e-06	-0.000266109	-6.49422e-06	-0.000356202	-2.39235e-05
0.387	5.32021	72.011	72.0052	-2.50602e-06	-0.000255913	-6.4917e-06	-0.000299097	-2.3921e-05
0.388	5.30459	72.0111	72.0053	-2.50428e-06	-0.00024738	-6.48919e-06	-0.000251298	-2.39185e-05
0.389	5.28909	72.0112	72.0054	-2.50236e-06	-0.000240239	-6.48669e-06	-0.000211288	-2.3916e-05
0.39	5.2737	72.0112	72.0035	-2.50025e-06	0.00168317	0.0050802	7.99156e-05	0.0187968
0.391	5.25844	72.0113	72.0035	-2.49796e-06	0.002895	0.00508021	0.000795479	0.0187968
0.392	5.2433	72.0113	72.0036	-2.49549e-06	0.00306349	0.00508021	0.00139441	0.0187968
0.393	5.22828	72.0114	72.0036	-2.49285e-06	0.00315663	0.00508021	0.00189573	0.0187968
0.394	5.21338	72.0114	72.0037	-2.49002e-06	0.0032319	0.00508021	0.00231536	0.0187968
0.395	5.1986	72.0115	72.0038	-2.48702e-06	0.00329477	0.00508022	0.00266661	0.0187968
0.396	5.18395	72.0115	72.0038	-2.48383e-06	0.00334743	0.00508022	0.00296061	0.0187969
0.397	5.16942	72.0116	72.0039	-2.48048e-06	0.00339154	0.00508022	0.00320671	0.0187969
0.398	5.15501	72.0116	72.0039	-2.47695e-06	0.00342851	0.00508022	0.0034127	0.0187969
0.399	5.14074	72.0117	72.004	-2.47324e-06	0.00345949	0.00508023	0.00358513	0.0187969
0.4	5.12659	72.0117	72.0049	-2.46936e-06	0.00258094	0.0026805	0.00360788	0.00991785
0.401	5.11257	72.0117	72.005	-2.46531e-06	0.00203417	0.0026805	0.00340434	0.00991785
0.402	5.09867	72.0118	72.005	-2.46109e-06	0.001975	0.0026805	0.00323398	0.00991785
0.403	5.08491	72.0118	72.005	-2.4567e-06	0.00194799	0.0026805	0.00309138	0.00991785
0.404	5.07127	72.0118	72.0051	-2.45215e-06	0.00192667	0.00268051	0.00297203	0.00991786
0.405	5.05777	72.0119	72.0051	-2.44742e-06	0.0019089	0.00268051	0.00287212	0.00991786
0.406	5.04439	72.0119	72.0051	-2.44253e-06	0.00189404	0.00268051	0.00278849	0.00991786
0.407	5.03115	72.0119	72.0052	-2.43747e-06	0.00188162	0.00268051	0.00271849	0.00991786
0.408	5.01804	72.012	72.0052	-2.43225e-06	0.00187123	0.00268051	0.0026599	0.00991787
0.409	5.00506	72.012	72.0052	-2.42687e-06	0.00186255	0.00268052	0.00261086	0.00991787
0.41	4.99221	72.012	72.006	-2.42132e-06	0.00116442	0.000847828	0.00247696	0.00313691
0.411	4.9795	72.012	72.006	-2.41562e-06	0.000723653	0.000847831	0.00219489	0.00313692
0.412	4.96693	72.012	72.006	-2.40975e-06	0.000659157	0.000847833	0.00195879	0.00313692
0.413	4.95448	72.0121	72.006	-2.40373e-06	0.000622379	0.000847835	0.00176118	0.00313692
0.414	4.94217	72.0121	72.0061	-2.39755e-06	0.000592555	0.000847838	0.00159576	0.00313692
0.415	4.93	72.0121	72.0061	-2.39121e-06	0.000567636	0.00084784	0.0014573	0.00313692
0.416	4.91796	72.0121	72.0061	-2.38472e-06	0.000546775	0.000847842	0.00134141	0.00313693
0.417	4.90606	72.0121	72.0061	-2.37807e-06	0.000529308	0.000847844	0.0012444	0.00313693
0.418	4.89429	72.0121	72.0061	-2.37128e-06	0.000514686	0.000847847	0.0011632	0.00313693
0.419	4.88267	72.0121	72.0061	-2.36433e-06	0.000502445	0.000847849	0.00109523	0.00313693
0.42	4.87117	72.0121	72.0076	-2.35723e-06	-0.00092847	-0.00292029	0.000847426	-0.0108052
0.421	4.85982	72.0121	72.0076	-2.34998e-06	-0.00183218	-0.00292028	0.000290493	-0.0108052
0.422	4.8486	72.0122	72.0076	-2.34259e-06	-0.00196233	-0.00292028	-0.00017566	-0.0108052
0.423	4.83752	72.0122	72.0076	-2.33505e-06	-0.00203584	-0.00292028	-0.000565848	-0.0108052
0.424	4.82658	72.0122	72.0076	-2.32736e-06	-0.00209543	-0.00292028	-0.000892452	-0.0108052
0.425	4.81578	72.0122	72.0076	-2.31953e-06	-0.00214526	-0.00292028	-0.00116583	-0.0108052
0.426	4.80512	72.0122	72.0076	-2.31156e-06	-0.00218701	-0.00292027	-0.00139467	-0.0108052
0.427	4.79459	72.0121	72.0076	-2.30345e-06	-0.002222	-0.00292027	-0.00158621	-0.0108052
0.428	4.7842	72.0121	72.0076	-2.2952e-06	-0.00225133	-0.00292027	-0.00174654	-0.0108052
0.429	4.77396	72.0121	72.0076	-2.28681e-06	-0.00227591	-0.00292027	-0.00188074	-0.0108052
0.43	4.76385	72.0121	72.0066	-2.27828e-06	-0.00127937	-0.000222876	-0.00185641	-0.00082481
0.431	4.75388	72.0121	72.0066	-2.26962e-06	-0.000654856	-0.000222874	-0.00158584	-0.000824808
0.432	4.74405	72.0121	72.0066	-2.26082e-06	-0.000581021	-0.000222872	-0.00135939	-0.000824806
0.433	4.73436	72.0121	72.0066	-2.25189e-06	-0.000544713	-0.00022287	-0.00116983	-0.000824804
0.434	4.7248	72.0121	72.0066	-2.24283e-06	-0.000515765	-0.000222867	-0.00101117	-0.000824802
0.435	4.71539	72.0121	72.0066	-2.23364e-06	-0.000491617	-0.000222866	-0.000878363	-0.0008248
0.436	4.70612	72.012	72.0066	-2.22432e-06	-0.00047141	-0.000222864	-0.000767197	-0.000824798
0.437	4.69698	72.012	72.0065	-2.21487e-06	-0.000454498	-0.000222862	-0.000674145	-0.000824796
0.438	4.68799	72.012	72.0065	-2.2053e-06	-0.000440342	-0.00022286	-0.000596257	-0.000824794
0.439	4.67914	72.012	72.0065	-2.1956e-06	-0.000428493	-0.000222858	-0.000531061	-0.000824792
0.44	4.67042	72.012	72.0062	-2.18578e-06	-0.000158164	0.000467756	-0.000441499	0.00173047
0.441	4.66184	72.0119	72.0062	-2.17583e-06	1.43489e-05	0.000467758	-0.000302474	0.00173048
0.442	4.65341	72.0119	72.0062	-2.16577e-06	4.38833e-05	0.00046776	-0.000186108	0.00173048
0.443	4.64511	72.0119	72.0062	-2.15559e-06	6.20928e-05	0.000467762	-8.87052e-05	0.00173048
0.444	4.63695	72.0119	72.0062	-2.14529e-06	7.69699e-05	0.000467764	-7.17468e-06	0.00173048
0.445	4.62893	72.0118	72.0061	-2.13487e-06	8.94049e-05	0.000467766	6.10701e-05	0.00173048
0.446	4.62105	72.0118	72.0061	-2.12434e-06	9.98154e-05	0.000467768	0.000118194	0.00173049
0.447	4.6133	72.0118	72.0061	-2.11369e-06	0.000108532	0.000467769	0.00016601	0.00173049
0.448	4.6057	72.0117	72.0061	-2.10294e-06	0.000115832	0.000467771	0.000206034	0.00173049
0.449	4.59823	72.0117	72.006	-2.09207e-06	0.000121944	0.000467773	0.000239536	0.00173049
0.45	4.5909	72.0117	72.0069	-2.08109e-06	-0.000713597	-0.00176158	0.00015463	-0.00651813
0.451	4.58371	72.0116	72.0068	-2.07001e-06	-0.00123945	-0.00176158	-0.000123225	-0.00651813
0.452	4.57666	72.0116	72.0068	-2.05882e-06	-0.00130894	-0.00176158	-0.000355785	-0.00651813
0.453	4.56974	72.0115	72.0068	-2.04753e-06	-0.0013461	-0.00176158	-0.000550447	-0.00651813
0.454	4.56296	72.0115	72.0067	-2.03613e-06	-0.00137604	-0.00176158	-0.000713387	-0.00651813
0.455	4.55632	72.0115	72.0067	-2.02463e-06	-0.00140105	-0.00176158	-0.000849774	-0.00651812
0.456	4.54981	72.0114	72.0067	-2.01304e-06	-0.001422	-0.00176157	-0.000963936	-0.00651812
0.457	4.54344	72.0114	72.0066	-2.00134e-06	-0.00143955	-0.00176157	-0.00105949	-0.00651812
0.458	4.5372	72.0113	72.0066	-1.98955e-06	-0.00145426	-0.00176157	-0.00113948	-0.00651812
0.459	4.53111	72.0113	72.0066	-1.97766e-06	-0.00146658	-0.00176157	-0.00120643	-0.00651812
0.46	4.52514	72.0112	72.0062	-1.96568e-06	-0.00121407	-0.00106464	-0.00122716	-0.00393948
0.461	4.51931	72.0112	72.0062	-1.9536e-06	-0.00105684	-0.00106464	-0.00117987	-0.00393948
0.462	4.51362	72.0111	72.0062	-1.94144e-06	-0.00104119	-0.00106464	-0.00114029	-0.00393948
0.463	4.50805	72.0111	72.0061	-1.92918e-06	-0.00103467	-0.00106463	-0.00110716	-0.00393948
0.464	4.50263	72.011	72.0061	-1.91684e-06	-0.00102959	-0.00106463	-0.00107943	-0.00393948
0.465	4.49733	72.011	72.006	-1.90441e-06	-0.00102537	-0.00106463	-0.00105622	-0.00393947
0.466	4.49217	72.0109	72.006	-1.8919e-06	-0.00102184	-0.00106463	-0.00103679	-0.00393947
0.467	4.48714	72.0109	72.0059	-1.87931e-06	-0.00101889	-0.00106463	-0.00102052	-0.00393947
0.468	4.48224	72.0108	72.0059	-1.86663e-06	-0.00101642	-0.00106463	-0.00100691	-0.00393947
0.469	4.47748	72.0108	72.0058	-1.85387e-06	-0.00101436	-0.00106463	-0.000995514	-0.00393947
0.47	4.47284	72.0107	72.0049	-1.84104e-06	-0.000115884	0.0013132	-0.000865505	0.00485847
0.471	4.46834	72.0107	72.0048	-1.82812e-06	0.000451406	0.0013132	-0.000536123	0.00485847
0.472	4.46396	72.0106	72.0048	-1.81514e-06	0.00053067	0.0013132	-0.000260434	0.00485847
0.473	4.45972	72.0105	72.0047	-1.80208e-06	0.000574574	0.0013132	-2.96734e-05	0.00485848
0.474	4.4556	72.0105	72.0047	-1.78894e-06	0.000610055	0.0013132	0.000163483	0.00485848
0.475	4.45161	72.0104	72.0046	-1.77574e-06	0.000639684	0.0013132	0.000325164	0.00485848
0.476	4.44775	72.0104	72.0046	-1.76247e-06	0.000664484	0.00131321	0.000460498	0.00485848
0.477	4.44402	72.0103	72.0045	-1.74913e-06	0.000685247	0.00131321	0.000573778	0.00485848
0.478	4.44041	72.0102	72.0045	-1.73573e-06	0.000702632	0.00131321	0.000668598	0.00485848
0.479	4.43693	72.0102	72.0044	-1.72226e-06	0.000717189	0.00131321	0.000747967	0.00485848
0.48	4.43358	72.0101	72.003	-1.70872e-06	0.00209197	0.00492638	0.00099746	0.0182272
0.481	4.43035	72.01	72.0029	-1.69513e-06	0.00296101	0.00492639	0.00154144	0.0182272
0.482	4.42725	72.01	72.0028	-1.68148e-06	0.00308776	0.00492639	0.00199674	0.0182272
0.483	4.42427	72.0099	72.0028	-1.66777e-06	0.00315983	0.00492639	0.00237785	0.0182272
0.484	4.42141	72.0098	72.0027	-1.65401e-06	0.00321824	0.00492639	0.00269685	0.0182272
0.485	4.41867	72.0098	72.0027	-1.64019e-06	0.00326701	0.00492639	0.00296386	0.0182272
0.486	4.41606	72.0097	72.0026	-1.62631e-06	0.00330784	0.00492639	0.00318737	0.0182272
0.487	4.41357	72.0096	72.0025	-1.61239e-06	0.00334202	0.00492639	0.00337445	0.0182272
0.488	4.4112	72.0096	72.0025	-1.59841e-06	0.00337065	0.00492639	0.00353105	0.0182272
0.489	4.40895	72.0095	72.0024	-1.58439e-06	0.00339462	0.0049264	0.00366212	0.0182272
0.49	4.40682	72.0094	72.0072	-1.57032e-06	-0.00135767	-0.00772939	0.00313065	-0.0285992
0.491	4.40481	72.0094	72.0071	-1.55621e-06	-0.00434878	-0.00772939	0.00151191	-0.0285992
0.492	4.40291	72.0093	72.0071	-1.54205e-06	-0.00475104	-0.00772939	0.000157038	-0.0285992
0.493	4.40113	72.0092	72.007	-1.52785e-06	-0.00496907	-0.00772939	-0.000977044	-0.0285992
0.494	4.39947	72.0091	72.0069	-1.51361e-06	-0.00514514	-0.00772939	-0.00192632	-0.0285992
0.495	4.39793	72.0091	72.0069	-1.49933e-06	-0.00529235	-0.00772939	-0.00272091	-0.0285992
0.496	4.3965	72.009	72.0068	-1.48502e-06	-0.00541571	-0.00772939	-0.00338602	-0.0285992
0.497	4.39518	72.0089	72.0067	-1.47067e-06	-0.00551909	-0.00772939	-0.00394275	-0.0285992
0.498	4.39398	72.0088	72.0067	-1.45628e-06	-0.0056057	-0.00772939	-0.00440875	-0.0285992
0.499	4.39289	72.0088	72.0066	-1.44187e-06	-0.00567826	-0.00772939	-0.00479882	-0.0285992
0.5	4.39192	72.0087	72.0049	-1.42742e-06	-0.00413326	-0.00347263	-0.00490966	-0.0128492
0.501	4.39105	72.0086	72.0048	-1.41294e-06	-0.0031681	-0.00347263	-0.00460758	-0.0128492
0.502	4.3903	72.0085	72.0047	-1.39844e-06	-0.00306951	-0.00347263	-0.00435477	-0.0128492
0.503	4.38966	72.0084	72.0047	-1.38391e-06	-0.0030274	-0.00347263	-0.00414315	-0.0128492
0.504	4.38912	72.0084	72.0046	-1.36936e-06	-0.00299445	-0.00347263	-0.00396602	-0.0128492
0.505	4.38869	72.0083	72.0045	-1.35478e-06	-0.002967	-0.00347263	-0.00381775	-0.0128492
0.506	4.38838	72.0082	72.0045	-1.34018e-06	-0.00294404	-0.00347263	-0.00369365	-0.0128492
0.507	4.38816	72.0081	72.0044	-1.32556e-06	-0.00292482	-0.00347263	-0.00358977	-0.0128492
0.508	4.38806	72.0081	72.0043	-1.31093e-06	-0.00290874	-0.00347263	-0.00350281	-0.0128492
0.509	4.38806	72.008	72.0042	-1.29628e-06	-0.00289528	-0.00347263	-0.00343003	-0.0128492
0.51	4.38816	72.0079	72.0015	-1.28161e-06	-0.000235039	0.0035503	-0.0030133	0.0131356
0.511	4.38837	72.0078	72.0014	-1.26693e-06	0.00144796	0.0035503	-0.00201304	0.0131356
0.512	4.38868	72.0077	72.0013	-1.25223e-06	0.00168721	0.0035503	-0.00117585	0.0131356
0.513	4.38909	72.0076	72.0013	-1.23753e-06	0.00182092	0.0035503	-0.000475088	0.0131356
0.514	4.3896	72.0076	72.0012	-1.22282e-06	0.00192901	0.0035503	0.000111476	0.0131356
0.515	4.39022	72.0075	72.0011	-1.2081e-06	0.00201921	0.0035503	0.000602453	0.0131356
0.516	4.39093	72.0074	72.001	-1.19338e-06	0.00209466	0.0035503	0.00101342	0.0131356
0.517	4.39174	72.0073	72.001	-1.17865e-06	0.00215779	0.0035503	0.00135742	0.0131356
0.518	4.39265	72.0072	72.0009	-1.16391e-06	0.00221062	0.0035503	0.00164536	0.0131356
0.519	4.39365	72.0071	72.0008	-1.14918e-06	0.00225482	0.0035503	0.00188638	0.0131356
0.52	4.39475	72.0071	72.0014	-1.13445e-06	0.00164668	0.00183957	0.00200145	0.00680594
0.521	4.39595	72.007	72.0013	-1.11972e-06	0.00127103	0.00183957	0.00193909	0.00680594
0.522	4.39724	72.0069	72.0012	-1.10499e-06	0.00124087	0.00183957	0.0018869	0.00680594
0.523	4.39862	72.0068	72.0011	-1.09026e-06	0.00123172	0.00183957	0.00184322	0.00680594
0.524	4.4001	72.0067	72.0011	-1.07555e-06	0.00122497	0.00183957	0.00180666	0.00680594
0.525	4.40167	72.0066	72.001	-1.06084e-06	0.00121937	0.00183957	0.00177606	0.00680594
0.526	4.40333	72.0066	72.0009	-1.04614e-06	0.00121469	0.00183958	0.00175044	0.00680594
0.527	4.40507	72.0065	72.0008	-1.03145e-06	0.00121078	0.00183958	0.001729	0.00680594
0.528	4.40691	72.0064	72.0008	-1.01677e-06	0.00120751	0.00183958	0.00171105	0.00680594
0.529	4.40884	72.0063	72.0007	-1.00211e-06	0.00120478	0.00183958	0.00169603	0.00680594
0.53	4.41085	72.0062	72.0016	-9.87456e-07	0.00018517	-0.000857914	0.00154679	-0.00317478
0.531	4.41295	72.0061	72.0015	-9.72823e-07	-0.000458257	-0.000857914	0.00117166	-0.00317478
0.532	4.41513	72.006	72.0015	-9.58208e-07	-0.00054855	-0.000857914	0.000857688	-0.00317478
0.533	4.4174	72.006	72.0014	-9.43612e-07	-0.00059875	-0.000857914	0.00059488	-0.00317478
0.534	4.41975	72.0059	72.0013	-9.29036e-07	-0.000639346	-0.000857913	0.000374897	-0.00317478
0.535	4.42218	72.0058	72.0012	-9.14483e-07	-0.000673253	-0.000857913	0.000190763	-0.00317478
0.536	4.4247	72.0057	72.0012	-8.99952e-07	-0.000701635	-0.000857913	3.66342e-05	-0.00317478
0.537	4.42729	72.0056	72.0011	-8.85447e-07	-0.000725393	-0.000857913	-9.23781e-05	-0.00317478
0.538	4.42997	72.0055	72.001	-8.70968e-07	-0.000745281	-0.000857913	-0.000200367	-0.00317478
0.539	4.43272	72.0054	72.0009	-8.56516e-07	-0.000761927	-0.000857913	-0.000290758	-0.00317478
0.54	4.43555	72.0054	72	-8.42093e-07	4.17872e-05	0.00130997	-0.000256586	0.0048464
0.541	4.43846	72.0053	71.9999	-8.277e-07	0.000546128	0.00130997	-2.68989e-05	0.0048464
0.542	4.44144	72.0052	71.9998	-8.1334e-07	0.000607724	0.00130997	0.000165342	0.0048464
0.543	4.44451	72.0051	71.9998	-7.99015e-07	0.000638833	0.00130997	0.000326253	0.0048464
0.544	4.44764	72.005	71.9997	-7.84727e-07	0.000663714	0.00130997	0.000460942	0.0048464
0.545	4.45086	72.0049	71.9996	-7.70477e-07	0.000684474	0.00130997	0.000573683	0.0048464
0.546	4.45415	72.0048	71.9995	-7.56266e-07	0.000701847	0.00130997	0.000668052	0.0048464
0.547	4.45751	72.0048	71.9995	-7.42097e-07	0.000716389	0.00130997	0.000747042	0.0048464
0.548	4.46095	72.0047	71.9994	-7.2797e-07	0.000728563	0.00130997	0.00081316	0.0048464
0.549	4.46446	72.0046	71.9993	-7.13885e-07	0.000738754	0.00130997	0.000868504	0.0048464
0.55	4.46805	72.0045	72.0009	-6.99846e-07	-0.000912842	-0.00309193	0.000691812	-0.0114407
0.551	4.47171	72.0044	72.0009	-6.85851e-07	-0.00195318	-0.00309194	0.000135615	-0.0114407
0.552	4.47544	72.0043	72.0008	-6.71903e-07	-0.00209224	-0.00309194	-0.000329913	-0.0114407
0.553	4.47925	72.0042	72.0007	-6.58003e-07	-0.00216717	-0.00309194	-0.000719576	-0.0114407
0.554	4.48312	72.0042	72.0006	-6.44151e-07	-0.00222757	-0.00309194	-0.00104574	-0.0114407
0.555	4.48707	72.0041	72.0006	-6.3035e-07	-0.00227801	-0.00309194	-0.00131876	-0.0114407
0.556	4.49109	72.004	72.0005	-6.166e-07	-0.00232024	-0.00309194	-0.00154728	-0.0114407
0.557	4.49517	72.0039	72.0004	-6.02902e-07	-0.00235559	-0.00309194	-0.00173857	-0.0114407
0.558	4.49933	72.0038	72.0004	-5.89259e-07	-0.00238518	-0.00309194	-0.00189868	-0.0114407
0.559	4.50355	72.0037	72.0003	-5.75671e-07	-0.00240994	-0.00309194	-0.00203271	-0.0114407
0.56	4.50784	72.0036	72.0003	-5.62139e-07	-0.00248274	-0.00322998	-0.00215188	-0.0119514
0.561	4.51219	72.0036	72.0002	-5.48665e-07	-0.00253299	-0.00322998	-0.00226444	-0.0119514
0.562	4.51661	72.0035	72.0002	-5.3525e-07	-0.00255207	-0.00322998	-0.00235866	-0.0119514
0.563	4.5211	72.0034	72.0001	-5.21895e-07	-0.00256673	-0.00322998	-0.00243752	-0.0119514
0.564	4.52565	72.0033	72	-5.086e-07	-0.00257893	-0.00322998	-0.00250353	-0.0119514
0.565	4.53026	72.0032	72	-4.95368e-07	-0.00258912	-0.00322998	-0.00255879	-0.0119514
0.566	4.53494	72.0031	71.9999	-4.82198e-07	-0.00259765	-0.00322998	-0.00260504	-0.0119514
0.567	4.53967	72.0031	71.9998	-4.69092e-07	-0.00260479	-0.00322998	-0.00264375	-0.0119514
0.568	4.54447	72.003	71.9998	-4.5605e-07	-0.00261075	-0.00322998	-0.00267616	-0.0119514
0.569	4.54932	72.0029	71.9997	-4.43073e-07	-0.00261573	-0.00322998	-0.00270328	-0.0119514
0.57	4.55424	72.0028	71.998	-4.30162e-07	-0.00102262	0.0010048	-0.00251144	0.00371727
0.571	4.55921	72.0027	71.998	-4.17318e-07	-1.69699e-05	0.0010048	-0.00195805	0.00371727
0.572	4.56424	72.0026	71.9979	-4.04542e-07	0.000119811	0.0010048	-0.00149488	0.00371726
0.573	4.56932	72.0026	71.9978	-3.91834e-07	0.000194216	0.0010048	-0.00110719	0.00371726
0.574	4.57446	72.0025	71.9978	-3.79195e-07	0.000254204	0.0010048	-0.000782673	0.00371726
0.575	4.57965	72.0024	71.9977	-3.66626e-07	0.000304268	0.0010048	-0.000511042	0.00371726
0.576	4.58489	72.0023	71.9977	-3.54128e-07	0.000346152	0.0010048	-0.000283676	0.00371726
0.577	4.59018	72.0022	71.9976	-3.41702e-07	0.0003812	0.0010048	-9.33613e-05	0.00371726
0.578	4.59553	72.0021	71.9975	-3.29349e-07	0.000410532	0.00100479	6.59402e-05	0.00371726
0.579	4.60092	72.0021	71.9975	-3.17068e-07	0.000435079	0.00100479	0.000199282	0.00371726
0.58	4.60636	72.002	71.996	-3.04862e-07	0.00188485	0.00479453	0.000502896	0.0177393
0.581	4.61185	72.0019	71.9959	-2.9273e-07	0.0028033	0.00479453	0.00110855	0.0177393
0.582	4.61738	72.0018	71.9959	-2.80674e-07	0.0029419	0.00479453	0.00161548	0.0177393
0.583	4.62296	72.0017	71.9958	-2.68695e-07	0.00302217	0.00479453	0.00203979	0.0177393
0.584	4.62858	72.0017	71.9957	-2.56792e-07	0.0030873	0.00479453	0.00239496	0.0177393
0.585	4.63425	72.0016	71.9957	-2.44967e-07	0.00314167	0.00479453	0.00269225	0.0177393
0.586	4.63995	72.0015	71.9956	-2.3322e-07	0.00318715	0.00479453	0.00294109	0.0177393
0.587	4.6457	72.0014	71.9956	-2.21552e-07	0.0032252	0.00479453	0.00314939	0.0177393
0.588	4.65148	72.0013	71.9955	-2.09964e-07	0.00325703	0.00479453	0.00332374	0.0177393
0.589	4.65731	72.0013	71.9955	-1.98456e-07	0.00328366	0.00479452	0.00346967	0.0177393
0.59	4.66317	72.0012	71.9963	-1.87029e-07	0.00239172	0.00237008	0.003469	0.00876885
0.591	4.66906	72.0011	71.9963	-1.75684e-07	0.00183464	0.00237008	0.00324356	0.00876885
0.592	4.67499	72.001	71.9962	-1.6442e-07	0.00177097	0.00237008	0.00305487	0.00876885
0.593	4.68095	72.001	71.9962	-1.5324e-07	0.00174042	0.00237008	0.00289694	0.00876885
0.594	4.68695	72.0009	71.9961	-1.42142e-07	0.00171613	0.00237008	0.00276474	0.00876885
0.595	4.69297	72.0008	71.9961	-1.31129e-07	0.00169587	0.00237008	0.00265409	0.00876885
0.596	4.69902	72.0007	71.996	-1.20201e-07	0.00167892	0.00237008	0.00256146	0.00876885
0.597	4.70511	72.0007	71.996	-1.09358e-07	0.00166473	0.00237008	0.00248393	0.00876885
0.598	4.71122	72.0006	71.9959	-9.86006e-08	0.00165284	0.00237008	0.00241904	0.00876884
0.599	4.71735	72.0005	71.9959	-8.793e-08	0.0016429	0.00237008	0.00236471	0.00876884
0.6	4.72352	72.0004	71.9973	-7.73465e-08	0.000135425	-0.00160533	0.00211784	-0.00594015
0.601	4.7297	72.0004	71.9973	-6.68508e-08	-0.000816516	-0.00160533	0.00154246	-0.00594015
0.602	4.73591	72.0003	71.9972	-5.64435e-08	-0.00095285	-0.00160533	0.00106087	-0.00594015
0.603	4.74214	72.0002	71.9972	-4.6125e-08	-0.00102959	-0.00160533	0.000657763	-0.00594015
0.604	4.74838	72.0001	71.9971	-3.58961e-08	-0.00109173	-0.00160533	0.000320345	-0.00594015
0.605	4.75465	72.0001	71.9971	-2.57572e-08	-0.00114364	-0.00160533	3.7911e-05	-0.00594015
0.606	4.76094	72	71.997	-1.57089e-08	-0.00118708	-0.00160533	-0.000198498	-0.00594015
0.607	4.76724	71.9999	71.997	-5.75181e-09	-0.00122345	-0.00160533	-0.000396383	-0.00594015
0.608	4.77356	71.9999	71.9969	4.11356e-09	-0.00125389	-0.00160533	-0.000562022	-0.00594015
0.609	4.77989	71.9998	71.9969	1.38867e-08	-0.00127936	-0.00160533	-0.000700668	-0.00594016
0.61	4.78624	71.9997	71.9951	2.35669e-08	0.000360642	0.00279972	-0.000593546	0.0103585
0.611	4.7926	71.9997	71.9951	3.31538e-08	0.00139103	0.00279972	-9.52886e-05	0.0103585
0.612	4.79896	71.9996	71.995	4.26469e-08	0.00152073	0.00279972	0.000321738	0.0103585
0.613	4.80534	71.9995	71.995	5.20454e-08	0.0015877	0.00279972	0.000670803	0.0103585
0.614	4.81173	71.9995	71.9949	6.13491e-08	0.00164137	0.00279971	0.000962984	0.0103585
0.615	4.81813	71.9994	71.9949	7.05572e-08	0.00168615	0.00279971	0.00120755	0.0103585
0.616	4.82453	71.9993	71.9948	7.96693e-08	0.00172359	0.00279971	0.00141226	0.0103585
0.617	4.83094	71.9993	71.9948	8.8685e-08	0.00175492	0.00279971	0.00158362	0.0103585
0.618	4.83735	71.9992	71.9947	9.76036e-08	0.00178114	0.00279971	0.00172705	0.0103585
0.619	4.84376	71.9991	71.9947	1.06425e-07	0.00180307	0.00279971	0.0018471	0.0103585
0.62	4.85018	71.9991	71.996	1.15148e-07	0.000469911	-0.000784395	0.00176601	-0.00290265
0.621	4.8566	71.999	71.996	1.23772e-07	-0.000366574	-0.000784396	0.0013657	-0.00290266
0.622	4.86301	71.9989	71.9959	1.32298e-07	-0.000471164	-0.000784397	0.00103064	-0.00290266
0.623	4.86943	71.9989	71.9959	1.40724e-07	-0.000524985	-0.000784398	0.000750188	-0.00290266
0.624	4.87585	71.9988	71.9958	1.49051e-07	-0.000568134	-0.000784399	0.000515437	-0.00290266
0.625	4.88226	71.9988	71.9958	1.57277e-07	-0.000604144	-0.0007844	0.00031894	-0.00290266
0.626	4.88867	71.9987	71.9957	1.65402e-07	-0.000634277	-0.000784401	0.000154464	-0.00290266
0.627	4.89507	71.9987	71.9957	1.73426e-07	-0.000659496	-0.000784402	1.67899e-05	-0.00290266
0.628	4.90147	71.9986	71.9956	1.81348e-07	-0.000680599	-0.000784403	-9.84493e-05	-0.00290266
0.629	4.90786	71.9985	71.9956	1.89169e-07	-0.000698258	-0.000784404	-0.00019491	-0.00290266
0.63	4.91424	71.9985	71.9961	1.96887e-07	-0.00128325	-0.00229647	-0.000352257	-0.00849729
0.631	4.92061	71.9984	71.9961	2.04502e-07	-0.00165542	-0.00229647	-0.000624215	-0.00849729
0.632	4.92697	71.9984	71.996	2.12014e-07	-0.00171546	-0.00229647	-0.000851844	-0.00849729
0.633	4.93332	71.9983	71.996	2.19422e-07	-0.00175144	-0.00229647	-0.00104238	-0.00849729
0.634	4.93966	71.9983	71.996	2.26726e-07	-0.00178074	-0.00229647	-0.00120186	-0.00849729
0.635	4.94599	71.9982	71.9959	2.33926e-07	-0.00180521	-0.00229647	-0.00133536	-0.00849729
0.636	4.9523	71.9982	71.9959	2.41021e-07	-0.00182568	-0.00229647	-0.0014471	-0.00849729
0.637	4.9586	71.9981	71.9958	2.48011e-07	-0.0018428	-0.00229647	-0.00154064	-0.0084973
0.638	4.96489	71.9981	71.9958	2.54895e-07	-0.00185713	-0.00229647	-0.00161893	-0.0084973
0.639	4.97115	71.998	71.9957	2.61674e-07	-0.0018691	-0.00229647	-0.00168446	-0.0084973
0.64	4.9774	71.998	71.9954	2.68347e-07	-0.00154376	-0.00140722	-0.00169426	-0.00520704
0.641	4.98363	71.9979	71.9953	2.74914e-07	-0.0013404	-0.00140722	-0.00161998	-0.00520704
0.642	4.98985	71.9979	71.9953	2.81374e-07	-0.00131816	-0.00140722	-0.00155782	-0.00520704
0.643	4.99604	71.9978	71.9952	2.87728e-07	-0.00130794	-0.00140722	-0.00150578	-0.00520704
0.644	5.00221	71.9978	71.9952	2.93974e-07	-0.00129985	-0.00140722	-0.00146222	-0.00520704
0.645	5.00836	71.9977	71.9952	3.00113e-07	-0.0012931	-0.00140722	-0.00142577	-0.00520704
0.646	5.01449	71.9977	71.9951	3.06144e-07	-0.00128745	-0.00140722	-0.00139525	-0.00520704
0.647	5.0206	71.9976	71.9951	3.12068e-07	-0.0012827	-0.00140722	-0.00136971	-0.00520704
0.648	5.02668	71.9976	71.995	3.17883e-07	-0.00127873	-0.00140723	-0.00134832	-0.00520705
0.649	5.03274	71.9975	71.995	3.23591e-07	-0.00127539	-0.00140723	-0.00133043	-0.00520705
0.65	5.03877	71.9975	71.9952	3.2919e-07	-0.00147277	-0.00193808	-0.00134234	-0.00717121
0.651	5.04478	71.9975	71.9951	3.34681e-07	-0.00159676	-0.00193808	-0.00140156	-0.00717121
0.652	5.05076	71.9974	71.9951	3.40063e-07	-0.00161221	-0.00193808	-0.00145111	-0.00717121
0.653	5.05671	71.9974	71.995	3.45337e-07	-0.00162012	-0.00193809	-0.0014926	-0.00717121
0.654	5.06264	71.9973	71.995	3.50501e-07	-0.00162645	-0.00193809	-0.00152732	-0.00717121
0.655	5.06853	71.9973	71.995	3.55557e-07	-0.00163171	-0.00193809	-0.00155639	-0.00717121
0.656	5.0744	71.9973	71.9949	3.60504e-07	-0.00163611	-0.00193809	-0.00158072	-0.00717122
0.657	5.08024	71.9972	71.9949	3.65342e-07	-0.00163978	-0.00193809	-0.00160108	-0.00717122
0.658	5.08604	71.9972	71.9949	3.7007e-07	-0.00164284	-0.00193809	-0.00161813	-0.00717122
0.659	5.09182	71.9971	71.9948	3.7469e-07	-0.00164539	-0.00193809	-0.0016324	-0.00717122
0.66	5.09756	71.9971	71.9943	3.792e-07	-0.00116603	-0.00066127	-0.00157965	-0.00244697
0.661	5.10327	71.9971	71.9943	3.83601e-07	-0.000863923	-0.000661271	-0.00141707	-0.00244697
0.662	5.10895	71.997	71.9942	3.87894e-07	-0.000823514	-0.000661272	-0.00128099	-0.00244698
0.663	5.11459	71.997	71.9942	3.92077e-07	-0.000801756	-0.000661273	-0.00116709	-0.00244698
0.664	5.1202	71.997	71.9942	3.96151e-07	-0.000784224	-0.000661275	-0.00107175	-0.00244698
0.665	5.12578	71.9969	71.9941	4.00116e-07	-0.000769585	-0.000661276	-0.000991948	-0.00244698
0.666	5.13132	71.9969	71.9941	4.03973e-07	-0.00075733	-0.000661277	-0.00092515	-0.00244698
0.667	5.13682	71.9969	71.9941	4.0772e-07	-0.000747069	-0.000661278	-0.000869237	-0.00244698
0.668	5.14229	71.9969	71.994	4.1136e-07	-0.000738475	-0.000661279	-0.000822435	-0.00244698
0.669	5.14772	71.9968	71.994	4.1489e-07	-0.000731277	-0.00066128	-0.000783261	-0.00244698
0.67	5.15312	71.9968	71.993	4.18313e-07	0.000194434	0.00177776	-0.0006269	0.00657746
0.671	5.15847	71.9968	71.993	4.21627e-07	0.000779472	0.00177776	-0.000269789	0.00657746
0.672	5.16379	71.9967	71.993	4.24834e-07	0.000863423	0.00177776	2.91108e-05	0.00657746
0.673	5.16907	71.9967	71.9929	4.27933e-07	0.000910657	0.00177775	0.0002793	0.00657746
0.674	5.17431	71.9967	71.9929	4.30925e-07	0.000948874	0.00177775	0.000488718	0.00657746
0.675	5.17951	71.9967	71.9929	4.33809e-07	0.000980774	0.00177775	0.000664009	0.00657745
0.676	5.18467	71.9966	71.9929	4.36587e-07	0.00100746	0.00177775	0.000810735	0.00657745
0.677	5.18979	71.9966	71.9928	4.39258e-07	0.00102979	0.00177775	0.000933551	0.00657745
0.678	5.19487	71.9966	71.9928	4.41823e-07	0.00104847	0.00177775	0.00103635	0.00657745
0.679	5.1999	71.9966	71.9928	4.44282e-07	0.0010641	0.00177775	0.0011224	0.00657745
0.68	5.2049	71.9966	71.9947	4.46635e-07	-0.000861544	-0.00336434	0.000933913	-0.0124483
0.681	5.20986	71.9965	71.9947	4.48883e-07	-0.00207262	-0.00336434	0.000299195	-0.0124483
0.682	5.21477	71.9965	71.9947	4.51027e-07	-0.00223159	-0.00336434	-0.000232057	-0.0124483
0.683	5.21964	71.9965	71.9946	4.53066e-07	-0.00231622	-0.00336434	-0.000676735	-0.0124483
0.684	5.22446	71.9965	71.9946	4.55001e-07	-0.00238433	-0.00336435	-0.00104895	-0.0124483
0.685	5.22925	71.9965	71.9946	4.56833e-07	-0.0024412	-0.00336435	-0.00136051	-0.0124483
0.686	5.23399	71.9964	71.9946	4.58561e-07	-0.0024888	-0.00336435	-0.0016213	-0.0124483
0.687	5.23868	71.9964	71.9945	4.60187e-07	-0.00252863	-0.00336435	-0.00183959	-0.0124483
0.688	5.24334	71.9964	71.9945	4.61711e-07	-0.00256196	-0.00336435	-0.00202231	-0.0124483
0.689	5.24794	71.9964	71.9945	4.63134e-07	-0.00258985	-0.00336435	-0.00217526	-0.0124483
0.69	5.25251	71.9964	71.9927	4.64455e-07	-0.000925307	0.00111189	-0.0020765	0.00411381
0.691	5.25703	71.9964	71.9927	4.65676e-07	0.000120305	0.00111189	-0.00157864	0.00411381
0.692	5.2615	71.9964	71.9927	4.66798e-07	0.000250439	0.00111189	-0.00116194	0.00411381
0.693	5.26593	71.9963	71.9927	4.6782e-07	0.000317016	0.00111189	-0.00081315	0.0041138
0.694	5.27031	71.9963	71.9927	4.68743e-07	0.000370322	0.00111188	-0.0005212	0.0041138
0.695	5.27464	71.9963	71.9927	4.69568e-07	0.000414783	0.00111188	-0.000276826	0.0041138
0.696	5.27893	71.9963	71.9926	4.70296e-07	0.000451975	0.00111188	-7.22746e-05	0.0041138
0.697	5.28318	71.9963	71.9926	4.70927e-07	0.000483094	0.00111188	9.8943e-05	0.0041138
0.698	5.28738	71.9963	71.9926	4.71462e-07	0.000509132	0.00111188	0.000242259	0.0041138
0.699	5.29153	71.9963	71.9926	4.71902e-07	0.00053092	0.00111188	0.00036222	0.0041138
0.7	5.29563	71.9963	71.9916	4.72247e-07	0.00148078	0.00358292	0.000587824	0.0132566
0.701	5.29969	71.9963	71.9916	4.72498e-07	0.00208295	0.00358292	0.00100586	0.0132566
0.702	5.3037	71.9963	71.9916	4.72656e-07	0.00217608	0.00358292	0.00135576	0.0132566
0.703	5.30766	71.9962	71.9916	4.72722e-07	0.00223073	0.00358291	0.00164863	0.0132566
0.704	5.31158	71.9962	71.9915	4.72696e-07	0.00227513	0.00358291	0.00189378	0.0132566
0.705	5.31545	71.9962	71.9915	4.72579e-07	0.0023122	0.00358291	0.00209898	0.0132566
0.706	5.31927	71.9962	71.9915	4.72372e-07	0.0023432	0.00358291	0.00227074	0.0132566
0.707	5.32304	71.9962	71.9915	4.72075e-07	0.00236914	0.00358291	0.00241451	0.0132566
0.708	5.32677	71.9962	71.9915	4.71691e-07	0.00239084	0.00358291	0.00253485	0.0132566
0.709	5.33044	71.9962	71.9915	4.71218e-07	0.00240899	0.00358291	0.00263558	0.0132566
0.71	5.33407	71.9962	71.9927	4.70659e-07	0.0012523	0.000474371	0.00256241	0.00175504
0.711	5.33766	71.9962	71.9926	4.70015e-07	0.000527355	0.00047437	0.00221284	0.00175504
0.712	5.34119	71.9962	71.9926	4.69285e-07	0.000436972	0.000474369	0.00192025	0.00175504
0.713	5.34468	71.9962	71.9926	4.68471e-07	0.000390536	0.000474368	0.00167534	0.00175504
0.714	5.34811	71.9962	71.9926	4.67575e-07	0.000353312	0.000474367	0.00147035	0.00175504
0.715	5.3515	71.9962	71.9926	4.66596e-07	0.000322243	0.000474366	0.00129876	0.00175504
0.716	5.35485	71.9962	71.9926	4.65535e-07	0.000296241	0.000474365	0.00115513	0.00175504
0.717	5.35814	71.9962	71.9926	4.64395e-07	0.000274475	0.000474364	0.0010349	0.00175504
0.718	5.36138	71.9962	71.9926	4.63175e-07	0.000256257	0.000474364	0.000934271	0.00175504
0.719	5.36458	71.9962	71.9926	4.61877e-07	0.000241008	0.000474363	0.000850037	0.00175504
0.72	5.36773	71.9962	71.9919	4.60501e-07	0.000887714	0.00222358	0.000868151	0.00822712
0.721	5.37083	71.9962	71.9919	4.59049e-07	0.00129243	0.00222357	0.00104556	0.00822712
0.722	5.37388	71.9962	71.9919	4.57522e-07	0.00134037	0.00222357	0.00119404	0.00822712
0.723	5.37689	71.9962	71.9919	4.55921e-07	0.00136402	0.00222357	0.00131833	0.00822712
0.724	5.37984	71.9962	71.9918	4.54246e-07	0.00138288	0.00222357	0.00142236	0.00822712
0.725	5.38275	71.9962	71.9918	4.52499e-07	0.0013986	0.00222357	0.00150944	0.00822712
0.726	5.38561	71.9962	71.9918	4.5068e-07	0.00141176	0.00222357	0.00158233	0.00822712
0.727	5.38842	71.9963	71.9918	4.48792e-07	0.00142276	0.00222357	0.00164334	0.00822712
0.728	5.39119	71.9963	71.9918	4.46834e-07	0.00143197	0.00222357	0.00169441	0.00822712
0.729	5.3939	71.9963	71.9918	4.44809e-07	0.00143967	0.00222357	0.00173716	0.00822712
0.73	5.39657	71.9963	71.9927	4.42716e-07	0.0005454	-0.000165709	0.00165189	-0.000613207
0.731	5.39919	71.9963	71.9927	4.40558e-07	-1.63944e-05	-0.00016571	0.00135891	-0.000613208
0.732	5.40176	71.9963	71.9927	4.38335e-07	-8.95553e-05	-0.00016571	0.00111368	-0.000613208
0.733	5.40429	71.9963	71.9927	4.36048e-07	-0.000128307	-0.000165711	0.000908419	-0.000613209
0.734	5.40677	71.9963	71.9927	4.33699e-07	-0.000159477	-0.000165712	0.000736606	-0.00061321
0.735	5.4092	71.9963	71.9927	4.31288e-07	-0.000185497	-0.000165712	0.000592791	-0.00061321
0.736	5.41158	71.9963	71.9927	4.28818e-07	-0.000207273	-0.000165713	0.000472412	-0.000613211
0.737	5.41391	71.9963	71.9927	4.26287e-07	-0.0002255	-0.000165713	0.000371649	-0.000613211
0.738	5.4162	71.9964	71.9927	4.23699e-07	-0.000240755	-0.000165714	0.000287306	-0.000613212
0.739	5.41844	71.9964	71.9927	4.21054e-07	-0.000253523	-0.000165715	0.000216708	-0.000613213
0.74	5.42064	71.9964	71.9902	4.18354e-07	0.0022047	0.00638307	0.000489397	0.0236173
0.741	5.42279	71.9964	71.9902	4.15598e-07	0.00375054	0.00638307	0.00132507	0.0236173
0.742	5.42489	71.9964	71.9902	4.1279e-07	0.00395537	0.00638307	0.00202452	0.0236173
0.743	5.42694	71.9964	71.9902	4.09929e-07	0.00406505	0.00638307	0.00260998	0.0236173
0.744	5.42895	71.9964	71.9902	4.07017e-07	0.00415328	0.00638307	0.00310003	0.0236173
0.745	5.43092	71.9964	71.9902	4.04055e-07	0.00422689	0.00638307	0.00351022	0.0236173
0.746	5.43283	71.9965	71.9902	4.01044e-07	0.00428844	0.00638307	0.00385357	0.0236173
0.747	5.4347	71.9965	71.9902	3.97985e-07	0.00433992	0.00638307	0.00414097	0.0236173
0.748	5.43653	71.9965	71.9902	3.9488e-07	0.00438299	0.00638307	0.00438153	0.0236173
0.749	5.43831	71.9965	71.9902	3.9173e-07	0.00441901	0.00638307	0.00458289	0.0236173
0.75	5.44004	71.9965	71.9915	3.88536e-07	0.00314474	0.00292247	0.00457611	0.0108131
0.751	5.44173	71.9965	71.9915	3.85298e-07	0.00235007	0.00292247	0.00424947	0.0108131
0.752	5.44338	71.9966	71.9915	3.82019e-07	0.00225938	0.00292247	0.00397607	0.0108131
0.753	5.44498	71.9966	71.9915	3.787e-07	0.00221591	0.00292247	0.00374723	0.0108131
0.754	5.44653	71.9966	71.9915	3.75341e-07	0.00218135	0.00292247	0.00355568	0.0108131
0.755	5.44804	71.9966	71.9916	3.71943e-07	0.00215251	0.00292247	0.00339535	0.0108131
0.756	5.44951	71.9966	71.9916	3.68509e-07	0.00212838	0.00292247	0.00326114	0.0108131
0.757	5.45093	71.9966	71.9916	3.65039e-07	0.00210817	0.00292247	0.0031488	0.0108131
0.758	5.45231	71.9967	71.9916	3.61534e-07	0.00209125	0.00292247	0.00305477	0.0108131
0.759	5.45365	71.9967	71.9916	3.57995e-07	0.00207709	0.00292246	0.00297606	0.0108131
0.76	5.45494	71.9967	71.9949	3.54425e-07	-0.00119895	-0.00573672	0.00247148	-0.0212259
0.761	5.45619	71.9967	71.9949	3.50822e-07	-0.00326416	-0.00573672	0.00124597	-0.0212259
0.762	5.45739	71.9967	71.9949	3.4719e-07	-0.00355441	-0.00573672	0.000220208	-0.0212259
0.763	5.45856	71.9968	71.9949	3.43529e-07	-0.00371602	-0.00573672	-0.000638392	-0.0212259
0.764	5.45968	71.9968	71.9949	3.39841e-07	-0.00384683	-0.00573672	-0.00135708	-0.0212259
0.765	5.46076	71.9968	71.9949	3.36125e-07	-0.00395616	-0.00573672	-0.00195865	-0.0212259
0.766	5.4618	71.9968	71.9949	3.32384e-07	-0.00404772	-0.00573672	-0.00246219	-0.0212259
0.767	5.46279	71.9968	71.9949	3.28619e-07	-0.00412439	-0.00573672	-0.00288368	-0.0212259
0.768	5.46374	71.9969	71.995	3.24831e-07	-0.0041886	-0.00573672	-0.00323649	-0.0212259
0.769	5.46466	71.9969	71.995	3.21021e-07	-0.00424236	-0.00573672	-0.0035318	-0.0212259
0.77	5.46553	71.9969	71.9927	3.1719e-07	-0.00208263	0.000110609	-0.00348274	0.000409216
0.771	5.46636	71.9969	71.9927	3.13339e-07	-0.000728503	0.000110609	-0.00289931	0.000409216
0.772	5.46715	71.9969	71.9928	3.0947e-07	-0.000568967	0.000110609	-0.00241099	0.000409216
0.773	5.4679	71.997	71.9928	3.05584e-07	-0.000490855	0.000110608	-0.00200225	0.000409216
0.774	5.46861	71.997	71.9928	3.0168e-07	-0.000428637	0.000110608	-0.00166012	0.000409216
0.775	5.46928	71.997	71.9928	2.97762e-07	-0.00037676	0.000110608	-0.00137374	0.000409216
0.776	5.46992	71.997	71.9928	2.9383e-07	-0.000333364	0.000110608	-0.00113403	0.000409215
0.777	5.47051	71.9971	71.9928	2.89884e-07	-0.000297053	0.000110608	-0.000933381	0.000409215
0.778	5.47106	71.9971	71.9928	2.85927e-07	-0.000266669	0.000110608	-0.000765431	0.000409215
0.779	5.47158	71.9971	71.9928	2.81959e-07	-0.000241242	0.000110608	-0.000624849	0.000409215
0.78	5.47206	71.9971	71.9951	2.77981e-07	-0.00241687	-0.00571695	-0.00080242	-0.0211527
0.781	5.4725	71.9971	71.9951	2.73994e-07	-0.00378448	-0.00571695	-0.00149158	-0.0211527
0.782	5.4729	71.9972	71.9951	2.7e-07	-0.00395982	-0.00571695	-0.0020684	-0.0211527
0.783	5.47326	71.9972	71.9951	2.65999e-07	-0.00405156	-0.00571695	-0.00255123	-0.0211527
0.784	5.47359	71.9972	71.9951	2.61992e-07	-0.00412528	-0.00571695	-0.00295537	-0.0211527
0.785	5.47388	71.9972	71.9951	2.57982e-07	-0.00418683	-0.00571695	-0.00329366	-0.0211527
0.786	5.47413	71.9973	71.9951	2.53967e-07	-0.00423836	-0.00571695	-0.00357682	-0.0211527
0.787	5.47435	71.9973	71.9952	2.49951e-07	-0.0042815	-0.00571695	-0.00381383	-0.0211527
0.788	5.47453	71.9973	71.9952	2.45933e-07	-0.00431762	-0.00571695	-0.00401223	-0.0211527
0.789	5.47468	71.9973	71.9952	2.41914e-07	-0.00434786	-0.00571695	-0.00417829	-0.0211527
0.79	5.47479	71.9974	71.9917	2.37896e-07	-0.000991654	0.00325144	-0.00386293	0.0120303
0.791	5.47487	71.9974	71.9918	2.3388e-07	0.00112156	0.00325144	-0.00276708	0.0120303
0.792	5.47491	71.9974	71.9918	2.29867e-07	0.00139625	0.00325144	-0.00184987	0.0120303
0.793	5.47491	71.9974	71.9918	2.25857e-07	0.00154108	0.00325144	-0.00108214	0.0120303
0.794	5.47489	71.9975	71.9918	2.21852e-07	0.00165738	0.00325144	-0.000439524	0.0120303
0.795	5.47483	71.9975	71.9918	2.17852e-07	0.00175438	0.00325144	9.83742e-05	0.0120303
0.796	5.47473	71.9975	71.9919	2.13858e-07	0.00183549	0.00325144	0.000548617	0.0120303
0.797	5.4746	71.9976	71.9919	2.09872e-07	0.00190333	0.00325144	0.000925488	0.0120303
0.798	5.47444	71.9976	71.9919	2.05895e-07	0.00196009	0.00325144	0.00124094	0.0120303
0.799	5.47425	71.9976	71.9919	2.01927e-07	0.00200758	0.00325144	0.00150499	0.0120303
0.8	5.47403	71.9976	71.9927	1.97969e-07	0.00129206	0.00124785	0.00162451	0.00461701
0.801	5.47377	71.9977	71.9927	1.94022e-07	0.000849894	0.00124785	0.00153871	0.00461701
0.802	5.47348	71.9977	71.9927	1.90087e-07	0.000812802	0.00124785	0.0014669	0.00461701
0.803	5.47316	71.9977	71.9927	1.86164e-07	0.000800616	0.00124785	0.00140679	0.00461701
0.804	5.47281	71.9977	71.9928	1.82256e-07	0.00079148	0.00124785	0.00135648	0.00461701
0.805	5.47243	71.9978	71.9928	1.78362e-07	0.000783894	0.00124785	0.00131437	0.00461701
0.806	5.47202	71.9978	71.9928	1.74484e-07	0.000777546	0.00124785	0.00127913	0.00461701
0.807	5.47158	71.9978	71.9928	1.70622e-07	0.000772233	0.00124785	0.00124962	0.00461701
0.808	5.47111	71.9978	71.9928	1.66777e-07	0.000767786	0.00124785	0.00122492	0.00461701
0.809	5.47061	71.9979	71.9928	1.6295e-07	0.000764063	0.00124785	0.00120425	0.00461701
0.81	5.47008	71.9979	71.9926	1.59142e-07	0.00105278	0.00202199	0.00122617	0.00748133
0.811	5.46952	71.9979	71.9926	1.55353e-07	0.00123391	0.00202199	0.00131632	0.00748133
0.812	5.46894	71.998	71.9926	1.51585e-07	0.00125682	0.00202199	0.00139177	0.00748133
0.813	5.46833	71.998	71.9926	1.47838e-07	0.00126871	0.00202199	0.00145493	0.00748133
0.814	5.46769	71.998	71.9926	1.44112e-07	0.00127825	0.00202199	0.0015078	0.00748134
0.815	5.46702	71.998	71.9927	1.4041e-07	0.00128622	0.00202199	0.00155205	0.00748134
0.816	5.46632	71.9981	71.9927	1.3673e-07	0.00129288	0.00202199	0.00158909	0.00748134
0.817	5.4656	71.9981	71.9927	1.33075e-07	0.00129846	0.00202199	0.00162009	0.00748134
0.818	5.46485	71.9981	71.9927	1.29445e-07	0.00130312	0.002022	0.00164604	0.00748134
0.819	5.46408	71.9981	71.9927	1.2584e-07	0.00130703	0.002022	0.00166777	0.00748134
0.82	5.46328	71.9982	71.9925	1.22262e-07	0.00159021	0.00276452	0.00172357	0.0102287
0.821	5.46246	71.9982	71.9925	1.18711e-07	0.00176912	0.00276452	0.00183915	0.0102287
0.822	5.46161	71.9982	71.9925	1.15187e-07	0.00179546	0.00276452	0.00193589	0.0102287
0.823	5.46074	71.9983	71.9925	1.11691e-07	0.00181052	0.00276452	0.00201686	0.0102287
0.824	5.45984	71.9983	71.9925	1.08214e-07	0.00182273	0.00276452	0.00208464	0.0102287
0.825	5.45892	71.9983	71.9926	1.04757e-07	0.00183292	0.00276452	0.00214138	0.0102287
0.826	5.45798	71.9983	71.9926	1.01318e-07	0.00184145	0.00276452	0.00218886	0.0102287
0.827	5.45703	71.9984	71.9926	9.78996e-08	0.00184859	0.00276452	0.00222862	0.0102287
0.828	5.45605	71.9984	71.9926	9.45034e-08	0.00185457	0.00276452	0.00226189	0.0102287
0.829	5.45505	71.9984	71.9926	9.11333e-08	0.00185957	0.00276452	0.00228974	0.0102287
0.83	5.45404	71.9984	71.9916	8.77933e-08	0.00291058	0.0055416	0.00245375	0.0205039
0.831	5.453	71.9985	71.9916	8.4487e-08	0.00357261	0.0055416	0.00284861	0.0205039
0.832	5.45195	71.9985	71.9917	8.12177e-08	0.00366527	0.0055416	0.00317911	0.0205039
0.833	5.45088	71.9985	71.9917	7.79878e-08	0.00371671	0.0055416	0.00345575	0.0205039
0.834	5.4498	71.9986	71.9917	7.47992e-08	0.00375828	0.0055416	0.0036873	0.0205039
0.835	5.4487	71.9986	71.9917	7.16524e-08	0.00379299	0.0055416	0.00388113	0.0205039
0.836	5.44759	71.9986	71.9918	6.85478e-08	0.00382203	0.00554161	0.00404336	0.0205039
0.837	5.44646	71.9986	71.9918	6.5485e-08	0.00384634	0.00554161	0.00417916	0.0205039
0.838	5.44531	71.9987	71.9918	6.24633e-08	0.00386669	0.00554161	0.00429283	0.0205039
0.839	5.44415	71.9987	71.9918	5.94821e-08	0.00388373	0.00554161	0.00438798	0.0205039
0.84	5.44297	71.9987	71.9944	5.65409e-08	0.00142772	-0.00101206	0.00413559	-0.0037447
0.841	5.44178	71.9987	71.9944	5.36395e-08	-0.000113768	-0.00101206	0.00331647	-0.0037447
0.842	5.44058	71.9988	71.9944	5.0778e-08	-0.000315916	-0.00101206	0.00263087	-0.0037447
0.843	5.43936	71.9988	71.9944	4.79572e-08	-0.000423668	-0.00101206	0.002057	-0.0037447
0.844	5.43813	71.9988	71.9945	4.51779e-08	-0.000510451	-0.00101206	0.00157664	-0.0037447
0.845	5.43689	71.9988	71.9945	4.24416e-08	-0.000582945	-0.00101206	0.00117456	-0.0037447
0.846	5.43563	71.9989	71.9945	3.97496e-08	-0.000643651	-0.00101206	0.000838007	-0.0037447
0.847	5.43436	71.9989	71.9945	3.71036e-08	-0.000694488	-0.00101206	0.000556294	-0.0037447
0.848	5.43307	71.9989	71.9946	3.45052e-08	-0.00073706	-0.00101206	0.000320489	-0.0037447
0.849	5.43177	71.9989	71.9946	3.19557e-08	-0.000772708	-0.00101206	0.00012311	-0.0037447
0.85	5.43046	71.999	71.9944	2.94565e-08	-0.000584821	-0.000434508	-1.28438e-05	-0.00160777
0.851	5.42914	71.999	71.9944	2.70085e-08	-0.000472595	-0.000434508	-7.3073e-05	-0.00160777
0.852	5.42781	71.999	71.9944	2.46125e-08	-0.000474722	-0.000434507	-0.000123491	-0.00160777
0.853	5.42646	71.999	71.9945	2.2269e-08	-0.000481953	-0.000434507	-0.000165693	-0.00160777
0.854	5.4251	71.9991	71.9945	1.99784e-08	-0.000488314	-0.000434506	-0.000201018	-0.00160777
0.855	5.42373	71.9991	71.9945	1.77407e-08	-0.000493657	-0.000434506	-0.000230587	-0.00160777
0.856	5.42235	71.9991	71.9945	1.5556e-08	-0.000498131	-0.000434505	-0.000255337	-0.00160776
0.857	5.42095	71.9991	71.9946	1.34244e-08	-0.000501876	-0.000434504	-0.000276053	-0.00160776
0.858	5.41955	71.9992	71.9946	1.13458e-08	-0.000505011	-0.000434504	-0.000293394	-0.00160776
0.859	5.41813	71.9992	71.9946	9.32032e-09	-0.000507636	-0.000434503	-0.000307909	-0.00160776
0.86	5.41671	71.9992	71.9937	7.34805e-09	0.000388084	0.00194727	-0.000199389	0.00720481
0.861	5.41527	71.9992	71.9937	5.42914e-09	0.000952049	0.00194727	0.000112365	0.00720481
0.862	5.41383	71.9993	71.9938	3.56383e-09	0.0010279	0.00194727	0.000373301	0.00720481
0.863	5.41237	71.9993	71.9938	1.75236e-09	0.00106891	0.00194727	0.000591713	0.00720481
0.864	5.4109	71.9993	71.9938	-4.97697e-12	0.00110195	0.00194727	0.000774533	0.00720481
0.865	5.40942	71.9993	71.9938	-1.70792e-09	0.00112954	0.00194728	0.000927561	0.00720481
0.866	5.40794	71.9994	71.9939	-3.35623e-09	0.00115262	0.00194728	0.00105565	0.00720481
0.867	5.40644	71.9994	71.9939	-4.94971e-09	0.00117194	0.00194728	0.00116287	0.00720481
0.868	5.40494	71.9994	71.9939	-6.48823e-09	0.00118811	0.00194728	0.00125261	0.00720481
0.869	5.40342	71.9994	71.9939	-7.97175e-09	0.00120164	0.00194728	0.00132774	0.00720481
0.87	5.4019	71.9994	71.9935	-9.40027e-09	0.00164466	0.00309242	0.00144863	0.0114418
0.871	5.40037	71.9995	71.9935	-1.07739e-08	0.00192591	0.00309242	0.00165604	0.0114418
0.872	5.39883	71.9995	71.9936	-1.20927e-08	0.00197096	0.00309242	0.00182964	0.0114418
0.873	5.39728	71.9995	71.9936	-1.3357e-08	0.00199788	0.00309242	0.00197496	0.0114418
0.874	5.39573	71.9995	71.9936	-1.45669e-08	0.0020198	0.00309242	0.00209659	0.0114418
0.875	5.39417	71.9996	71.9936	-1.57226e-08	0.00203812	0.00309242	0.0021984	0.0114418
0.876	5.39259	71.9996	71.9936	-1.68245e-08	0.00205345	0.00309242	0.00228362	0.0114418
0.877	5.39102	71.9996	71.9937	-1.78727e-08	0.00206628	0.00309242	0.00235495	0.0114418
0.878	5.38943	71.9996	71.9937	-1.88675e-08	0.00207702	0.00309242	0.00241466	0.0114418
0.879	5.38784	71.9996	71.9937	-1.98092e-08	0.00208602	0.00309242	0.00246464	0.0114418
0.88	5.38624	71.9997	71.9963	-2.06978e-08	-0.000401732	-0.00352699	0.00217112	-0.01305
0.881	5.38464	71.9997	71.9963	-2.15338e-08	-0.00196661	-0.00352699	0.00131146	-0.01305
0.882	5.38303	71.9997	71.9963	-2.23172e-08	-0.00217657	-0.00352699	0.000591922	-0.01305
0.883	5.38141	71.9997	71.9963	-2.30484e-08	-0.00229008	-0.00352699	-1.03551e-05	-0.01305
0.884	5.37979	71.9997	71.9963	-2.37275e-08	-0.00238165	-0.00352699	-0.000514487	-0.01305
0.885	5.37816	71.9998	71.9964	-2.43549e-08	-0.00245815	-0.00352699	-0.000936468	-0.01305
0.886	5.37652	71.9998	71.9964	-2.49307e-08	-0.00252222	-0.00352699	-0.00128968	-0.01305
0.887	5.37488	71.9998	71.9964	-2.54554e-08	-0.00257588	-0.00352699	-0.00158534	-0.01305
0.888	5.37324	71.9998	71.9964	-2.59291e-08	-0.00262081	-0.00352699	-0.00183282	-0.01305
0.889	5.37159	71.9999	71.9964	-2.63522e-08	-0.00265844	-0.00352699	-0.00203997	-0.01305
0.89	5.36994	71.9999	71.9958	-2.67252e-08	-0.00201592	-0.00173927	-0.00212279	-0.00643543
0.891	5.36828	71.9999	71.9958	-2.70482e-08	-0.00161698	-0.00173927	-0.00202629	-0.00643543
0.892	5.36662	71.9999	71.9958	-2.73218e-08	-0.00158067	-0.00173927	-0.00194553	-0.00643543
0.893	5.36496	71.9999	71.9958	-2.75462e-08	-0.00156719	-0.00173927	-0.00187794	-0.00643543
0.894	5.36329	71.9999	71.9958	-2.77218e-08	-0.00155687	-0.00173926	-0.00182135	-0.00643543
0.895	5.36161	72	71.9959	-2.78489e-08	-0.00154829	-0.00173926	-0.00177399	-0.00643543
0.896	5.35994	72	71.9959	-2.79281e-08	-0.00154111	-0.00173926	-0.00173435	-0.00643543
0.897	5.35826	72	71.9959	-2.79595e-08	-0.0015351	-0.00173926	-0.00170117	-0.00643543
0.898	5.35658	72	71.9959	-2.79437e-08	-0.00153007	-0.00173926	-0.00167339	-0.00643543
0.899	5.3549	72	71.9959	-2.78809e-08	-0.00152587	-0.00173926	-0.00165014	-0.00643543
0.9	5.35321	72.0001	71.9952	-2.77715e-08	-0.000819035	0.000126186	-0.00153617	0.000466729
0.901	5.35152	72.0001	71.9953	-2.76158e-08	-0.000372505	0.000126186	-0.00126774	0.000466729
0.902	5.34983	72.0001	71.9953	-2.74143e-08	-0.000309233	0.000126187	-0.00104307	0.00046673
0.903	5.34814	72.0001	71.9953	-2.71673e-08	-0.000273917	0.000126187	-0.000855008	0.00046673
0.904	5.34645	72.0001	71.9953	-2.68752e-08	-0.000245359	0.000126188	-0.000697594	0.000466731
0.905	5.34475	72.0001	71.9953	-2.65383e-08	-0.000221515	0.000126188	-0.000565832	0.000466731
0.906	5.34306	72.0002	71.9953	-2.61571e-08	-0.000201563	0.000126189	-0.000455542	0.000466731
0.907	5.34136	72.0002	71.9954	-2.57318e-08	-0.000184865	0.000126189	-0.000363224	0.000466732
0.908	5.33966	72.0002	71.9954	-2.5263e-08	-0.00017089	0.00012619	-0.000285951	0.000466732
0.909	5.33797	72.0002	71.9954	-2.47509e-08	-0.000159193	0.00012619	-0.000221269	0.000466733
0.91	5.33627	72.0002	71.9985	-2.4196e-08	-0.00315697	-0.00785137	-0.000571299	-0.0290503
0.911	5.33457	72.0003	71.9985	-2.35986e-08	-0.00504597	-0.00785137	-0.00160424	-0.0290503
0.912	5.33287	72.0003	71.9985	-2.29591e-08	-0.00530014	-0.00785137	-0.00246881	-0.0290503
0.913	5.33118	72.0003	71.9985	-2.2278e-08	-0.0054376	-0.00785137	-0.00319249	-0.0290503
0.914	5.32948	72.0003	71.9985	-2.15555e-08	-0.00554852	-0.00785137	-0.00379824	-0.0290503
0.915	5.32778	72.0003	71.9985	-2.07921e-08	-0.0056412	-0.00785137	-0.00430528	-0.0290503
0.916	5.32609	72.0003	71.9986	-1.99881e-08	-0.00571883	-0.00785137	-0.00472969	-0.0290503
0.917	5.32439	72.0003	71.9986	-1.91439e-08	-0.00578385	-0.00785137	-0.00508495	-0.0290503
0.918	5.3227	72.0004	71.9986	-1.826e-08	-0.00583831	-0.00785137	-0.00538231	-0.0290503
0.919	5.32101	72.0004	71.9986	-1.73365e-08	-0.00588392	-0.00785137	-0.00563122	-0.0290503
0.92	5.31932	72.0004	71.9942	-1.6374e-08	-0.00157968	0.00366406	-0.00525615	0.0135568
0.921	5.31763	72.0004	71.9942	-1.53728e-08	0.00113183	0.00366406	-0.00387407	0.0135568
0.922	5.31595	72.0004	71.9942	-1.43333e-08	0.00148162	0.00366406	-0.00271728	0.0135568
0.923	5.31426	72.0004	71.9943	-1.32558e-08	0.0016649	0.00366406	-0.00174902	0.0135568
0.924	5.31258	72.0005	71.9943	-1.21407e-08	0.00181197	0.00366406	-0.000938554	0.0135568
0.925	5.3109	72.0005	71.9943	-1.09883e-08	0.00193459	0.00366406	-0.000260158	0.0135568
0.926	5.30923	72.0005	71.9943	-9.79913e-09	0.00203713	0.00366406	0.000307686	0.0135568
0.927	5.30756	72.0005	71.9943	-8.57343e-09	0.00212289	0.00366406	0.000782994	0.0135568
0.928	5.30589	72.0005	71.9943	-7.3116e-09	0.00219464	0.00366406	0.00118085	0.0135568
0.929	5.30422	72.0005	71.9943	-6.014e-09	0.00225467	0.00366406	0.00151387	0.0135568
0.93	5.30256	72.0005	71.997	-4.68099e-09	-0.000299747	-0.00324531	0.00144256	-0.0120078
0.931	5.3009	72.0005	71.997	-3.31293e-09	-0.00189846	-0.00324531	0.000742019	-0.0120078
0.932	5.29925	72.0006	71.997	-1.91018e-09	-0.00208814	-0.00324531	0.000155674	-0.0120078
0.933	5.2976	72.0006	71.997	-4.73092e-10	-0.00218184	-0.00324531	-0.000335117	-0.0120078
0.934	5.29595	72.0006	71.997	9.97972e-10	-0.00225665	-0.00324531	-0.000745931	-0.0120078
0.935	5.29431	72.0006	71.9971	2.50266e-09	-0.0023191	-0.00324531	-0.0010898	-0.0120078
0.936	5.29267	72.0006	71.9971	4.04062e-09	-0.00237139	-0.00324531	-0.00137763	-0.0120078
0.937	5.29104	72.0006	71.9971	5.6115e-09	-0.00241518	-0.00324531	-0.00161856	-0.0120078
0.938	5.28941	72.0006	71.9971	7.21495e-09	-0.00245185	-0.00324531	-0.00182023	-0.0120078
0.939	5.28779	72.0006	71.9971	8.85061e-09	-0.00248255	-0.00324531	-0.00198904	-0.0120078
0.94	5.28617	72.0007	71.9945	1.05182e-08	9.07353e-05	0.00364772	-0.00178111	0.0134964
0.941	5.28456	72.0007	71.9945	1.22172e-08	0.00170846	0.00364772	-0.000967698	0.0134964
0.942	5.28295	72.0007	71.9945	1.39475e-08	0.00191502	0.00364772	-0.000286889	0.0134964
0.943	5.28135	72.0007	71.9945	1.57085e-08	0.00202269	0.00364772	0.00028297	0.0134964
0.944	5.27975	72.0007	71.9945	1.75001e-08	0.00210908	0.00364772	0.000759964	0.0134964
0.945	5.27817	72.0007	71.9945	1.93218e-08	0.00218114	0.00364772	0.00115923	0.0134964
0.946	5.27658	72.0007	71.9945	2.11733e-08	0.00224141	0.00364772	0.00149343	0.0134964
0.947	5.27501	72.0007	71.9946	2.30543e-08	0.00229185	0.00364772	0.00177317	0.0134964
0.948	5.27344	72.0007	71.9946	2.49644e-08	0.00233405	0.00364772	0.00200732	0.0134964
0.949	5.27187	72.0008	71.9946	2.69032e-08	0.00236937	0.00364773	0.00220332	0.0134964
0.95	5.27031	72.0008	71.9969	2.88705e-08	8.6308e-05	-0.00248691	0.00205657	-0.0092018
0.951	5.26876	72.0008	71.9969	3.0866e-08	-0.00134535	-0.00248691	0.00136473	-0.0092018
0.952	5.26722	72.0008	71.997	3.28892e-08	-0.00152421	-0.00248691	0.000785675	-0.0092018
0.953	5.26568	72.0008	71.997	3.49398e-08	-0.00161621	-0.00248691	0.000300982	-0.0092018
0.954	5.26416	72.0008	71.997	3.70175e-08	-0.00169	-0.00248691	-0.000104727	-0.0092018
0.955	5.26263	72.0008	71.997	3.9122e-08	-0.00175162	-0.00248691	-0.000444323	-0.0092018
0.956	5.26112	72.0008	71.997	4.12529e-08	-0.00180322	-0.00248691	-0.00072858	-0.0092018
0.957	5.25961	72.0008	71.997	4.34099e-08	-0.00184643	-0.00248691	-0.000966515	-0.0092018
0.958	5.25812	72.0008	71.997	4.55927e-08	-0.00188261	-0.00248691	-0.00116568	-0.0092018
0.959	5.25662	72.0008	71.997	4.78009e-08	-0.00191291	-0.00248691	-0.00133238	-0.0092018
0.96	5.25514	72.0009	71.9953	5.00342e-08	-0.000243673	0.00200752	-0.00124422	0.00742761
0.961	5.25367	72.0009	71.9953	5.22923e-08	0.000803826	0.00200752	-0.000753543	0.00742761
0.962	5.2522	72.0009	71.9953	5.45748e-08	0.000932591	0.00200752	-0.000342856	0.00742762
0.963	5.25074	72.0009	71.9953	5.68815e-08	0.00099788	0.00200752	9.01963e-07	0.00742762
0.964	5.24929	72.0009	71.9953	5.92119e-08	0.00105011	0.00200752	0.000288641	0.00742762
0.965	5.24785	72.0009	71.9953	6.15658e-08	0.00109368	0.00200753	0.000529491	0.00742762
0.966	5.24642	72.0009	71.9953	6.39429e-08	0.00113013	0.00200753	0.000731092	0.00742762
0.967	5.245	72.0009	71.9954	6.63427e-08	0.00116063	0.00200753	0.00089984	0.00742762
0.968	5.24358	72.0009	71.9954	6.8765e-08	0.00118617	0.00200753	0.00104109	0.00742762
0.969	5.24218	72.0009	71.9954	7.12095e-08	0.00120753	0.00200753	0.00115932	0.00742762
0.97	5.24078	72.0009	71.9951	7.36758e-08	0.00144669	0.00259445	0.00128802	0.00959923
0.971	5.23939	72.0009	71.9952	7.61636e-08	0.00160102	0.00259445	0.00145019	0.00959923
0.972	5.23802	72.0009	71.9952	7.86726e-08	0.00163261	0.00259445	0.00158593	0.00959923
0.973	5.23665	72.0009	71.9952	8.12024e-08	0.00165353	0.00259445	0.00169954	0.00959923
0.974	5.23529	72.0009	71.9952	8.37528e-08	0.00167073	0.00259445	0.00179464	0.00959923
0.975	5.23394	72.001	71.9952	8.63234e-08	0.0016851	0.00259445	0.00187425	0.00959923
0.976	5.2326	72.001	71.9952	8.89138e-08	0.00169714	0.00259445	0.00194088	0.00959923
0.977	5.23127	72.001	71.9952	9.15239e-08	0.00170721	0.00259445	0.00199665	0.00959923
0.978	5.22995	72.001	71.9952	9.41532e-08	0.00171565	0.00259445	0.00204334	0.00959923
0.979	5.22864	72.001	71.9952	9.68014e-08	0.00172271	0.00259445	0.00208242	0.00959923
0.98	5.22734	72.001	71.9964	9.94682e-08	0.000540701	-0.000556556	0.00195548	-0.0020595
0.981	5.22605	72.001	71.9964	1.02153e-07	-0.000202474	-0.000556556	0.00155697	-0.0020595
0.982	5.22477	72.001	71.9964	1.04856e-07	-0.000300833	-0.000556556	0.00122342	-0.0020595
0.983	5.2235	72.001	71.9964	1.07577e-07	-0.000353513	-0.000556556	0.000944226	-0.0020595
0.984	5.22224	72.001	71.9964	1.10315e-07	-0.000395949	-0.000556555	0.000710529	-0.0020595
0.985	5.22099	72.001	71.9964	1.1307e-07	-0.000431388	-0.000556555	0.000514914	-0.0020595
0.986	5.21976	72.001	71.9964	1.15842e-07	-0.000461055	-0.000556555	0.000351176	-0.0020595
0.987	5.21853	72.001	71.9964	1.1863e-07	-0.000485894	-0.000556555	0.00021412	-0.0020595
0.988	5.21731	72.001	71.9964	1.21434e-07	-0.00050669	-0.000556554	9.93991e-05	-0.0020595
0.989	5.21611	72.001	71.9965	1.24254e-07	-0.000524101	-0.000556554	3.37251e-06	-0.00205949
0.99	5.21491	72.001	71.9956	1.27089e-07	0.000341821	0.00177879	4.13111e-05	0.00658128
0.991	5.21373	72.001	71.9956	1.29939e-07	0.000884609	0.00177879	0.00028968	0.00658128
0.992	5.21255	72.001	71.9956	1.32804e-07	0.000950468	0.00177879	0.000497559	0.00658128
0.993	5.21139	72.001	71.9956	1.35684e-07	0.000983555	0.00177879	0.000671561	0.00658128
0.994	5.21024	72.001	71.9956	1.38578e-07	0.00101	0.00177879	0.000817208	0.00658128
0.995	5.2091	72.001	71.9956	1.41485e-07	0.00103207	0.00177879	0.00093912	0.00658128
0.996	5.20797	72.001	71.9956	1.44406e-07	0.00105053	0.00177879	0.00104117	0.00658128
0.997	5.20685	72.001	71.9956	1.47341e-07	0.00106598	0.00177879	0.00112658	0.00658128
0.998	5.20574	72.001	71.9956	1.50288e-07	0.00107892	0.00177879	0.00119808	0.00658128
0.999	5.20465	72.001	71.9956	1.53248e-07	0.00108975	0.00177879	0.00125793	0.00658128
1	5.20356	72.001	71.9964	1.56219e-07	0.000276285	-0.000402917	0.00119749	-0.00149104
1.001	5.20249	72.001	71.9964	1.59203e-07	-0.000234351	-0.000402917	0.000944536	-0.00149104
1.002	5.20143	72.001	71.9964	1.62199e-07	-0.000299047	-0.000402917	0.000732819	-0.00149104
1.003	5.20038	72.001	71.9964	1.65206e-07	-0.000332646	-0.000402916	0.000555605	-0.00149104
1.004	5.19934	72.001	71.9964	1.68224e-07	-0.000359614	-0.000402916	0.00040727	-0.00149104
1.005	5.19832	72.001	71.9964	1.71252e-07	-0.000382127	-0.000402916	0.000283107	-0.00149104
1.006	5.1973	72.001	71.9964	1.74291e-07	-0.000400972	-0.000402916	0.000179177	-0.00149104
1.007	5.1963	72.001	71.9964	1.77341e-07	-0.000416748	-0.000402916	9.21831e-05	-0.00149104
1.008	5.19531	72.001	71.9964	1.80399e-07	-0.000429955	-0.000402916	1.93658e-05	-0.00149104
1.009	5.19432	72.001	71.9964	1.83468e-07	-0.000441012	-0.000402915	-4.15854e-05	-0.00149104
1.01	5.19336	72.001	71.9956	1.86545e-07	0.000362413	0.00175254	1.65989e-05	0.00648414
1.011	5.1924	72.001	71.9956	1.89631e-07	0.000866937	0.00175254	0.000265229	0.00648414
1.012	5.19145	72.001	71.9956	1.92726e-07	0.000930684	0.00175254	0.000473328	0.00648414
1.013	5.19052	72.001	71.9956	1.95829e-07	0.000963699	0.00175254	0.000647514	0.00648414
1.014	5.1896	72.001	71.9956	1.9894e-07	0.000990181	0.00175254	0.000793315	0.00648414
1.015	5.18869	72.001	71.9956	2.02059e-07	0.00101228	0.00175254	0.000915356	0.00648414
1.016	5.18779	72.001	71.9956	2.05185e-07	0.00103077	0.00175254	0.00101751	0.00648414
1.017	5.18691	72.001	71.9956	2.08318e-07	0.00104625	0.00175254	0.00110302	0.00648414
1.018	5.18603	72.001	71.9956	2.11458e-07	0.00105921	0.00175254	0.00117459	0.00648414
1.019	5.18517	72.001	71.9956	2.14604e-07	0.00107005	0.00175254	0.0012345	0.00648414
1.02	5.18432	72.001	71.9976	2.17756e-07	-0.000889846	-0.00347001	0.00102005	-0.0128393
1.021	5.18348	72.001	71.9976	2.20914e-07	-0.00212324	-0.00347001	0.000356142	-0.0128393
1.022	5.18266	72.001	71.9976	2.24077e-07	-0.00228735	-0.00347001	-0.000199545	-0.0128393
1.023	5.18184	72.001	71.9976	2.27246e-07	-0.00237552	-0.00347001	-0.000664677	-0.0128393
1.024	5.18104	72.001	71.9976	2.30419e-07	-0.00244658	-0.00347001	-0.00105401	-0.0128393
1.025	5.18025	72.001	71.9976	2.33598e-07	-0.00250594	-0.00347001	-0.0013799	-0.0128393
1.026	5.17947	72.001	71.9976	2.3678e-07	-0.00255565	-0.00347001	-0.00165269	-0.0128393
1.027	5.17871	72.001	71.9976	2.39967e-07	-0.00259727	-0.00347001	-0.00188102	-0.0128393
1.028	5.17795	72.001	71.9976	2.43157e-07	-0.00263212	-0.00347001	-0.00207214	-0.0128393
1.029	5.17721	72.001	71.9976	2.46351e-07	-0.0026613	-0.00347001	-0.00223212	-0.0128393
1.03	5.17648	72.001	71.9972	2.49547e-07	-0.00224926	-0.00231248	-0.00230739	-0.00855644
1.031	5.17576	72.001	71.9972	2.52747e-07	-0.00199416	-0.00231248	-0.00226302	-0.00855644
1.032	5.17505	72.001	71.9972	2.55949e-07	-0.00197336	-0.00231248	-0.00222589	-0.00855644
1.033	5.17436	72.001	71.9971	2.59153e-07	-0.0019669	-0.00231248	-0.00219481	-0.00855644
1.034	5.17368	72.001	71.9971	2.6236e-07	-0.00196212	-0.00231248	-0.0021688	-0.00855644
1.035	5.17301	72.001	71.9971	2.65568e-07	-0.00195816	-0.00231248	-0.00214703	-0.00855644
1.036	5.17235	72.001	71.9971	2.68777e-07	-0.00195484	-0.00231248	-0.0021288	-0.00855644
1.037	5.1717	72.001	71.9971	2.71988e-07	-0.00195207	-0.00231248	-0.00211354	-0.00855644
1.038	5.17107	72.001	71.9971	2.75199e-07	-0.00194974	-0.00231248	-0.00210077	-0.00855644
1.039	5.17044	72.001	71.9971	2.78411e-07	-0.0019478	-0.00231248	-0.00209008	-0.00855644
1.04	5.16983	72.001	71.9945	2.81623e-07	0.000600774	0.00444225	-0.00173892	0.0164361
1.041	5.16923	72.001	71.9945	2.84835e-07	0.00220875	0.00444225	-0.00081844	0.0164361
1.042	5.16865	72.001	71.9945	2.88047e-07	0.00243011	0.00444225	-4.80106e-05	0.0164361
1.043	5.16807	72.001	71.9945	2.91258e-07	0.00255145	0.00444225	0.000596863	0.0164361
1.044	5.16751	72.001	71.9945	2.94469e-07	0.00264934	0.00444225	0.00113665	0.0164361
1.045	5.16696	72.001	71.9945	2.97678e-07	0.00273101	0.00444225	0.00158847	0.0164361
1.046	5.16642	72.001	71.9945	3.00885e-07	0.00279932	0.00444225	0.00196666	0.0164361
1.047	5.16589	72.001	71.9945	3.04091e-07	0.00285648	0.00444225	0.00228323	0.0164361
1.048	5.16537	72.001	71.9945	3.07296e-07	0.0029043	0.00444225	0.0025482	0.0164361
1.049	5.16487	72.001	71.9945	3.10497e-07	0.00294432	0.00444225	0.00277	0.0164361
1.05	5.16437	72.001	71.997	3.13697e-07	0.000563767	-0.00196119	0.00263123	-0.00725667
1.051	5.16389	72.001	71.997	3.16893e-07	-0.000928315	-0.00196119	0.00192114	-0.00725667
1.052	5.16342	72.001	71.997	3.20087e-07	-0.00111328	-0.00196119	0.0013268	-0.00725667
1.053	5.16296	72.0009	71.997	3.23277e-07	-0.0012079	-0.00196119	0.000829324	-0.00725667
1.054	5.16252	72.0009	71.997	3.26463e-07	-0.00128375	-0.00196119	0.000412912	-0.00725667
1.055	5.16208	72.0009	71.997	3.29646e-07	-0.00134708	-0.00196119	6.43565e-05	-0.00725667
1.056	5.16166	72.0009	71.9969	3.32824e-07	-0.0014001	-0.00196119	-0.000227399	-0.00725667
1.057	5.16124	72.0009	71.9969	3.35998e-07	-0.0014445	-0.00196119	-0.000471611	-0.00725667
1.058	5.16084	72.0009	71.9969	3.39168e-07	-0.00148168	-0.00196119	-0.000676028	-0.00725667
1.059	5.16045	72.0009	71.9969	3.42333e-07	-0.00151281	-0.00196119	-0.000847133	-0.00725667
1.06	5.16007	72.0009	71.9959	3.45492e-07	-0.000516589	0.000750028	-0.000852994	0.00277484
1.061	5.15971	72.0009	71.9959	3.48646e-07	0.000106396	0.000750028	-0.000606423	0.00277484
1.062	5.15935	72.0009	71.9959	3.51795e-07	0.000176691	0.000750028	-0.000400051	0.00277484
1.063	5.15901	72.0009	71.9959	3.54937e-07	0.000209911	0.000750028	-0.000227311	0.00277484
1.064	5.15867	72.0009	71.9959	3.58073e-07	0.000236265	0.000750028	-8.27207e-05	0.00277484
1.065	5.15835	72.0009	71.9959	3.61203e-07	0.000258239	0.000750027	3.83074e-05	0.00277484
1.066	5.15804	72.0009	71.9959	3.64326e-07	0.000276626	0.000750027	0.000139613	0.00277484
1.067	5.15774	72.0009	71.9959	3.67443e-07	0.000292015	0.000750027	0.00022441	0.00277484
1.068	5.15745	72.0009	71.9959	3.70552e-07	0.000304895	0.000750027	0.000295388	0.00277484
1.069	5.15717	72.0009	71.9959	3.73654e-07	0.000315677	0.000750027	0.0003548	0.00277484
1.07	5.1569	72.0009	71.9981	3.76748e-07	-0.00185001	-0.00501795	0.000112305	-0.0185667
1.071	5.15664	72.0009	71.998	3.79834e-07	-0.00321402	-0.00501795	-0.000625678	-0.0185667
1.072	5.1564	72.0008	71.998	3.82912e-07	-0.00339645	-0.00501795	-0.00124336	-0.0185667
1.073	5.15616	72.0008	71.998	3.85982e-07	-0.00349474	-0.00501795	-0.00176039	-0.0185667
1.074	5.15594	72.0008	71.998	3.89043e-07	-0.00357398	-0.00501795	-0.00219316	-0.0185667
1.075	5.15572	72.0008	71.998	3.92096e-07	-0.00364018	-0.00501795	-0.00255542	-0.0185667
1.076	5.15552	72.0008	71.998	3.95139e-07	-0.00369561	-0.00501795	-0.00285864	-0.0185667
1.077	5.15533	72.0008	71.998	3.98173e-07	-0.00374203	-0.00501795	-0.00311244	-0.0185667
1.078	5.15514	72.0008	71.998	4.01198e-07	-0.00378089	-0.00501795	-0.00332489	-0.0185667
1.079	5.15497	72.0008	71.998	4.04213e-07	-0.00381344	-0.00501795	-0.00350272	-0.0185667
1.08	5.15481	72.0008	71.9966	4.07217e-07	-0.00242716	-0.00126951	-0.00346166	-0.00469745
1.081	5.15466	72.0008	71.9966	4.10212e-07	-0.00155707	-0.00126951	-0.0030796	-0.00469745
1.082	5.15451	72.0008	71.9966	4.13197e-07	-0.00145319	-0.00126951	-0.00275983	-0.00469745
1.083	5.15438	72.0008	71.9965	4.1617e-07	-0.0014018	-0.00126951	-0.00249217	-0.00469745
1.084	5.15426	72.0008	71.9965	4.19133e-07	-0.0013608	-0.00126951	-0.00226812	-0.00469745
1.085	5.15415	72.0008	71.9965	4.22085e-07	-0.0013266	-0.00126951	-0.00208059	-0.00469745
1.086	5.15405	72.0008	71.9965	4.25026e-07	-0.00129799	-0.00126951	-0.00192362	-0.00469745
1.087	5.15395	72.0008	71.9965	4.27955e-07	-0.00127405	-0.00126951	-0.00179222	-0.00469745
1.088	5.15387	72.0007	71.9965	4.30872e-07	-0.00125401	-0.00126951	-0.00168224	-0.00469745
1.089	5.1538	72.0007	71.9965	4.33778e-07	-0.00123724	-0.00126951	-0.00159018	-0.00469745
1.09	5.15374	72.0007	71.997	4.36671e-07	-0.00166343	-0.00243705	-0.00157228	-0.00901733
1.091	5.15368	72.0007	71.9969	4.39553e-07	-0.00192951	-0.00243705	-0.00166558	-0.00901733
1.092	5.15364	72.0007	71.9969	4.42422e-07	-0.0019579	-0.00243705	-0.00174368	-0.00901733
1.093	5.15361	72.0007	71.9969	4.45278e-07	-0.00197061	-0.00243705	-0.00180904	-0.00901733
1.094	5.15358	72.0007	71.9969	4.48121e-07	-0.00198064	-0.00243705	-0.00186376	-0.00901733
1.095	5.15357	72.0007	71.9969	4.50951e-07	-0.00198899	-0.00243705	-0.00190956	-0.00901733
1.096	5.15356	72.0007	71.9969	4.53768e-07	-0.00199598	-0.00243705	-0.00194789	-0.00901733
1.097	5.15356	72.0007	71.9969	4.56571e-07	-0.00200183	-0.00243705	-0.00197998	-0.00901733
1.098	5.15357	72.0007	71.9969	4.59361e-07	-0.00200673	-0.00243705	-0.00200684	-0.00901734
1.099	5.1536	72.0007	71.9969	4.62137e-07	-0.00201083	-0.00243705	-0.00202932	-0.00901734
1.1	5.15363	72.0007	71.9963	4.64899e-07	-0.00140851	-0.000830575	-0.00196675	-0.00307338
1.101	5.15366	72.0007	71.9963	4.67647e-07	-0.00102904	-0.000830575	-0.00176537	-0.00307338
1.102	5.15371	72.0007	71.9963	4.7038e-07	-0.000978866	-0.000830575	-0.00159681	-0.00307338
1.103	5.15377	72.0006	71.9963	4.73099e-07	-0.00095207	-0.000830576	-0.00145573	-0.00307338
1.104	5.15383	72.0006	71.9962	4.75803e-07	-0.000930504	-0.000830576	-0.00133763	-0.00307338
1.105	5.15391	72.0006	71.9962	4.78492e-07	-0.000912502	-0.000830576	-0.00123878	-0.00307338
1.106	5.15399	72.0006	71.9962	4.81167e-07	-0.000897439	-0.000830576	-0.00115604	-0.00307338
1.107	5.15408	72.0006	71.9962	4.83825e-07	-0.000884831	-0.000830576	-0.00108678	-0.00307338
1.108	5.15418	72.0006	71.9962	4.86469e-07	-0.000874278	-0.000830576	-0.00102881	-0.00307338
1.109	5.15429	72.0006	71.9962	4.89097e-07	-0.000865445	-0.000830577	-0.000980283	-0.00307338
1.11	5.1544	72.0006	71.9947	4.91709e-07	0.00061946	0.00308802	-0.000741135	0.0114254
1.111	5.15452	72.0006	71.9947	4.94305e-07	0.00155735	0.00308802	-0.00017749	0.0114254
1.112	5.15466	72.0006	71.9947	4.96886e-07	0.00169029	0.00308802	0.000294276	0.0114254
1.113	5.1548	72.0006	71.9947	4.9945e-07	0.00176452	0.00308802	0.00068916	0.0114254
1.114	5.15494	72.0006	71.9947	5.01997e-07	0.00182453	0.00308802	0.00101969	0.0114254
1.115	5.1551	72.0006	71.9947	5.04528e-07	0.00187463	0.00308802	0.00129636	0.0114254
1.116	5.15526	72.0006	71.9947	5.07043e-07	0.00191654	0.00308802	0.00152795	0.0114254
1.117	5.15543	72.0005	71.9947	5.0954e-07	0.00195161	0.00308802	0.0017218	0.0114254
1.118	5.15561	72.0005	71.9947	5.12021e-07	0.00198096	0.00308802	0.00188405	0.0114254
1.119	5.1558	72.0005	71.9946	5.14485e-07	0.00200552	0.00308802	0.00201987	0.0114254
1.12	5.15599	72.0005	71.9946	5.16931e-07	0.00202766	0.00309221	0.00213376	0.0114409
1.121	5.15619	72.0005	71.9946	5.1936e-07	0.00204586	0.00309221	0.00222949	0.0114409
1.122	5.1564	72.0005	71.9946	5.21771e-07	0.00206039	0.00309221	0.00230961	0.0114409
1.123	5.15661	72.0005	71.9946	5.24165e-07	0.00207252	0.00309221	0.00237668	0.0114409
1.124	5.15683	72.0005	71.9946	5.26541e-07	0.00208267	0.00309221	0.00243282	0.0114409
1.125	5.15706	72.0005	71.9946	5.28899e-07	0.00209116	0.00309221	0.00247981	0.0114409
1.126	5.1573	72.0005	71.9946	5.31239e-07	0.00209827	0.00309221	0.00251914	0.0114409
1.127	5.15754	72.0005	71.9946	5.3356e-07	0.00210422	0.00309221	0.00255206	0.0114409
1.128	5.15779	72.0005	71.9946	5.35864e-07	0.0021092	0.00309221	0.00257962	0.0114409
1.129	5.15805	72.0005	71.9946	5.38149e-07	0.00211337	0.00309221	0.00260269	0.0114409
1.13	5.15831	72.0004	71.9943	5.40415e-07	0.00234601	0.00370002	0.00265279	0.0136898
1.131	5.15858	72.0004	71.9943	5.42663e-07	0.00249318	0.00370002	0.0027511	0.0136898
1.132	5.15885	72.0004	71.9943	5.44892e-07	0.00251537	0.00370002	0.00283339	0.0136898
1.133	5.15914	72.0004	71.9943	5.47103e-07	0.00252822	0.00370002	0.00290227	0.0136898
1.134	5.15943	72.0004	71.9943	5.49294e-07	0.00253865	0.00370002	0.00295992	0.0136898
1.135	5.15972	72.0004	71.9943	5.51466e-07	0.00254736	0.00370002	0.00300818	0.0136898
1.136	5.16002	72.0004	71.9943	5.53618e-07	0.00255466	0.00370002	0.00304858	0.0136898
1.137	5.16033	72.0004	71.9943	5.55751e-07	0.00256076	0.00370002	0.00308239	0.0136898
1.138	5.16065	72.0004	71.9943	5.57864e-07	0.00256587	0.00370002	0.00311069	0.0136898
1.139	5.16097	72.0004	71.9943	5.59958e-07	0.00257015	0.00370002	0.00313438	0.0136898
1.14	5.16129	72.0004	71.9955	5.62031e-07	0.00136877	0.00050387	0.00299228	0.00186409
1.141	5.16163	72.0004	71.9955	5.64084e-07	0.000613216	0.00050387	0.00257689	0.00186409
1.142	5.16197	72.0004	71.9955	5.66117e-07	0.000511794	0.00050387	0.00222921	0.00186409
1.143	5.16231	72.0003	71.9955	5.68129e-07	0.000456939	0.00050387	0.00193819	0.00186409
1.144	5.16267	72.0003	71.9955	5.70121e-07	0.000412705	0.000503869	0.00169459	0.00186409
1.145	5.16302	72.0003	71.9955	5.72092e-07	0.000375764	0.000503869	0.00149069	0.00186409
1.146	5.16339	72.0003	71.9955	5.74042e-07	0.00034484	0.000503869	0.00132001	0.00186409
1.147	5.16376	72.0003	71.9955	5.75972e-07	0.00031895	0.000503868	0.00117715	0.00186409
1.148	5.16413	72.0003	71.9955	5.7788e-07	0.000297275	0.000503868	0.00105757	0.00186409
1.149	5.16451	72.0003	71.9954	5.79768e-07	0.000279131	0.000503868	0.000957478	0.00186409
1.15	5.1649	72.0003	71.995	5.81634e-07	0.00066957	0.00157971	0.0009282	0.00584469
1.151	5.16529	72.0003	71.995	5.8348e-07	0.000912464	0.00157971	0.00100348	0.00584469
1.152	5.16569	72.0003	71.995	5.85304e-07	0.000936876	0.00157971	0.00106649	0.00584469
1.153	5.16609	72.0003	71.995	5.87107e-07	0.000947168	0.00157971	0.00111923	0.00584469
1.154	5.1665	72.0003	71.995	5.88888e-07	0.00095521	0.0015797	0.00116337	0.00584469
1.155	5.16692	72.0003	71.995	5.90648e-07	0.000961909	0.0015797	0.00120032	0.00584469
1.156	5.16734	72.0003	71.995	5.92386e-07	0.000967514	0.0015797	0.00123125	0.00584469
1.157	5.16776	72.0002	71.995	5.94103e-07	0.000972207	0.0015797	0.00125714	0.00584469
1.158	5.16819	72.0002	71.995	5.95798e-07	0.000976134	0.0015797	0.00127881	0.00584469
1.159	5.16862	72.0002	71.995	5.97471e-07	0.000979423	0.0015797	0.00129695	0.00584469
1.16	5.16906	72.0002	71.9969	5.99122e-07	-0.000871658	-0.00333731	0.00106302	-0.0123483
1.161	5.16951	72.0002	71.9969	6.00751e-07	-0.00203788	-0.00333731	0.000411136	-0.0123483
1.162	5.16995	72.0002	71.9968	6.02357e-07	-0.00219656	-0.00333731	-0.000134483	-0.0123483
1.163	5.17041	72.0002	71.9968	6.03942e-07	-0.00228305	-0.00333731	-0.000591186	-0.0123483
1.164	5.17086	72.0002	71.9968	6.05505e-07	-0.00235287	-0.00333731	-0.000973467	-0.0123483
1.165	5.17133	72.0002	71.9968	6.07046e-07	-0.00241119	-0.00333731	-0.00129345	-0.0123483
1.166	5.17179	72.0002	71.9968	6.08564e-07	-0.00246002	-0.00333731	-0.00156129	-0.0123483
1.167	5.17226	72.0002	71.9968	6.1006e-07	-0.00250091	-0.00333731	-0.00178549	-0.0123483
1.168	5.17274	72.0002	71.9968	6.11534e-07	-0.00253514	-0.00333731	-0.00197315	-0.0123483
1.169	5.17321	72.0002	71.9968	6.12985e-07	-0.0025638	-0.00333731	-0.00213023	-0.0123483
1.17	5.1737	72.0002	71.9961	6.14414e-07	-0.00186682	-0.0014253	-0.00216485	-0.00527381
1.171	5.17418	72.0001	71.9961	6.15821e-07	-0.00143176	-0.0014253	-0.00201647	-0.00527381
1.172	5.17467	72.0001	71.9961	6.17205e-07	-0.00138593	-0.0014253	-0.00189229	-0.00527381
1.173	5.17517	72.0001	71.9961	6.18567e-07	-0.00136567	-0.0014253	-0.00178834	-0.00527381
1.174	5.17566	72.0001	71.9961	6.19906e-07	-0.00134974	-0.0014253	-0.00170133	-0.00527381
1.175	5.17616	72.0001	71.996	6.21223e-07	-0.00133646	-0.0014253	-0.00162851	-0.00527381
1.176	5.17667	72.0001	71.996	6.22517e-07	-0.00132535	-0.0014253	-0.00156755	-0.00527381
1.177	5.17717	72.0001	71.996	6.23789e-07	-0.00131605	-0.0014253	-0.00151652	-0.00527381
1.178	5.17768	72.0001	71.996	6.25038e-07	-0.00130827	-0.0014253	-0.00147381	-0.00527381
1.179	5.17819	72.0001	71.996	6.26265e-07	-0.00130175	-0.0014253	-0.00143806	-0.00527381
1.18	5.17871	72.0001	71.9939	6.27469e-07	0.000755893	0.00401736	-0.00113239	0.014864
1.181	5.17923	72.0001	71.9939	6.28651e-07	0.00205471	0.00401736	-0.000371696	0.014864
1.182	5.17975	72.0001	71.9939	6.2981e-07	0.00223595	0.00401736	0.000264995	0.014864
1.183	5.18027	72.0001	71.9939	6.30946e-07	0.00233617	0.00401736	0.000797927	0.014864
1.184	5.1808	72.0001	71.9939	6.3206e-07	0.00241709	0.00401736	0.00124401	0.014864
1.185	5.18133	72.0001	71.9939	6.33152e-07	0.00248463	0.00401736	0.0016174	0.014864
1.186	5.18186	72	71.9939	6.34221e-07	0.00254112	0.00401736	0.00192994	0.014864
1.187	5.18239	72	71.9939	6.35267e-07	0.00258838	0.00401736	0.00219156	0.014864
1.188	5.18293	72	71.9939	6.36291e-07	0.00262793	0.00401736	0.00241054	0.014864
1.189	5.18346	72	71.9939	6.37292e-07	0.00266102	0.00401736	0.00259383	0.014864
1.19	5.184	72	71.9943	6.38271e-07	0.0022456	0.00284199	0.00268771	0.0105152
1.191	5.18454	72	71.9943	6.39227e-07	0.00198985	0.00284199	0.00265727	0.0105152
1.192	5.18508	72	71.9943	6.40161e-07	0.00197108	0.00284199	0.0026318	0.0105152
1.193	5.18563	72	71.9943	6.41072e-07	0.00196643	0.00284199	0.00261048	0.0105152
1.194	5.18617	72	71.9943	6.41961e-07	0.00196316	0.00284199	0.00259263	0.0105152
1.195	5.18672	72	71.9943	6.42828e-07	0.00196046	0.00284199	0.00257769	0.0105152
1.196	5.18727	72	71.9943	6.43672e-07	0.0019582	0.00284199	0.00256519	0.0105152
1.197	5.18782	72	71.9943	6.44494e-07	0.00195631	0.00284199	0.00255472	0.0105152
1.198	5.18837	72	71.9943	6.45294e-07	0.00195473	0.00284199	0.00254596	0.0105152
1.199	5.18892	72	71.9943	6.46071e-07	0.0019534	0.00284199	0.00253863	0.0105152
1.2	5.18947	72	71.9949	6.46826e-07	0.00140389	0.00138737	0.0024588	0.0051331
1.201	5.19002	72	71.9949	6.47559e-07	0.00105766	0.00138737	0.00225705	0.0051331
1.202	5.19057	72	71.9949	6.4827e-07	0.00100959	0.00138737	0.00208819	0.0051331
1.203	5.19113	71.9999	71.9948	6.48958e-07	0.000983026	0.00138737	0.00194685	0.0051331
1.204	5.19168	71.9999	71.9948	6.49624e-07	0.000961564	0.00138737	0.00182855	0.0051331
1.205	5.19224	71.9999	71.9948	6.50268e-07	0.000943641	0.00138737	0.00172952	0.0051331
1.206	5.19279	71.9999	71.9948	6.50891e-07	0.000928639	0.00138737	0.00164663	0.0051331
1.207	5.19334	71.9999	71.9948	6.51491e-07	0.000916081	0.00138737	0.00157724	0.0051331
1.208	5.1939	71.9999	71.9948	6.52069e-07	0.000905569	0.00138737	0.00151917	0.0051331
1.209	5.19445	71.9999	71.9948	6.52625e-07	0.00089677	0.00138737	0.00147055	0.0051331
1.21	5.19501	71.9999	71.9969	6.5316e-07	-0.00112079	-0.00394439	0.00115974	-0.0145944
1.211	5.19556	71.9999	71.9969	6.53672e-07	-0.00239403	-0.00394439	0.000405033	-0.0145944
1.212	5.19612	71.9999	71.9969	6.54163e-07	-0.00257339	-0.00394439	-0.000226653	-0.0145944
1.213	5.19667	71.9999	71.9968	6.54632e-07	-0.00267329	-0.00394439	-0.000755398	-0.0145944
1.214	5.19722	71.9999	71.9968	6.55079e-07	-0.00275413	-0.00394439	-0.00119798	-0.0145944
1.215	5.19778	71.9999	71.9968	6.55505e-07	-0.00282168	-0.00394439	-0.00156844	-0.0145944
1.216	5.19833	71.9999	71.9968	6.55909e-07	-0.00287823	-0.00394439	-0.00187853	-0.0145944
1.217	5.19888	71.9999	71.9968	6.56291e-07	-0.00292558	-0.00394439	-0.0021381	-0.0145944
1.218	5.19943	71.9999	71.9968	6.56652e-07	-0.00296523	-0.00394439	-0.00235536	-0.0145944
1.219	5.19998	71.9999	71.9968	6.56992e-07	-0.00299843	-0.00394439	-0.00253722	-0.0145944
1.22	5.20053	71.9999	71.9949	6.5731e-07	-0.0011517	0.00102675	-0.00243759	0.0037988
1.221	5.20108	71.9999	71.9949	6.57607e-07	8.31699e-06	0.00102675	-0.00189309	0.0037988
1.222	5.20162	71.9998	71.9949	6.57882e-07	0.000151485	0.00102675	-0.00143736	0.0037988
1.223	5.20217	71.9998	71.9949	6.58137e-07	0.000224232	0.00102675	-0.0010559	0.0037988
1.224	5.20271	71.9998	71.9949	6.5837e-07	0.000282437	0.00102674	-0.0007366	0.0037988
1.225	5.20326	71.9998	71.9949	6.58582e-07	0.000330986	0.00102674	-0.000469334	0.0037988
1.226	5.2038	71.9998	71.9949	6.58773e-07	0.0003716	0.00102674	-0.000245622	0.0037988
1.227	5.20434	71.9998	71.9949	6.58943e-07	0.000405584	0.00102674	-5.83656e-05	0.0037988
1.228	5.20487	71.9998	71.9949	6.59092e-07	0.000434023	0.00102674	9.83759e-05	0.0037988
1.229	5.20541	71.9998	71.9949	6.5922e-07	0.000457823	0.00102674	0.000229575	0.0037988
1.23	5.20594	71.9998	71.9948	6.59327e-07	0.000555718	0.00123357	0.000349872	0.00456405
1.231	5.20648	71.9998	71.9948	6.59414e-07	0.000621536	0.00123357	0.00046975	0.00456405
1.232	5.20701	71.9998	71.9948	6.5948e-07	0.000642226	0.00123357	0.000570091	0.00456405
1.233	5.20754	71.9998	71.9948	6.59525e-07	0.00065759	0.00123357	0.000654081	0.00456405
1.234	5.20806	71.9998	71.9948	6.5955e-07	0.000670339	0.00123357	0.000724383	0.00456404
1.235	5.20859	71.9998	71.9948	6.59555e-07	0.000681003	0.00123356	0.000783229	0.00456404
1.236	5.20911	71.9998	71.9948	6.59539e-07	0.000689928	0.00123356	0.000832486	0.00456404
1.237	5.20963	71.9998	71.9948	6.59503e-07	0.000697399	0.00123356	0.000873716	0.00456404
1.238	5.21015	71.9998	71.9948	6.59446e-07	0.000703651	0.00123356	0.000908227	0.00456404
1.239	5.21067	71.9998	71.9948	6.59369e-07	0.000708885	0.00123356	0.000937114	0.00456404
1.24	5.21118	71.9998	71.9957	6.59273e-07	-0.000234822	-0.00128111	0.000833892	-0.00474024
1.241	5.21169	71.9998	71.9957	6.59156e-07	-0.00082871	-0.00128111	0.000514246	-0.00474024
1.242	5.2122	71.9998	71.9957	6.59019e-07	-0.000907661	-0.00128111	0.000246705	-0.00474024
1.243	5.2127	71.9998	71.9957	6.58863e-07	-0.00095004	-0.00128111	2.27643e-05	-0.00474024
1.244	5.21321	71.9998	71.9957	6.58687e-07	-0.000984182	-0.00128111	-0.000164684	-0.00474024
1.245	5.21371	71.9998	71.9957	6.58491e-07	-0.00101269	-0.00128111	-0.000321586	-0.00474024
1.246	5.21421	71.9998	71.9957	6.58275e-07	-0.00103655	-0.00128111	-0.00045292	-0.00474024
1.247	5.2147	71.9998	71.9957	6.5804e-07	-0.00105653	-0.00128111	-0.000562853	-0.00474024
1.248	5.21519	71.9997	71.9957	6.57786e-07	-0.00107325	-0.00128111	-0.000654871	-0.00474024
1.249	5.21568	71.9997	71.9957	6.57512e-07	-0.00108725	-0.00128111	-0.000731894	-0.00474024
1.25	5.21617	71.9997	71.9949	6.57219e-07	-0.000267373	0.00092443	-0.000684625	0.00342026
1.251	5.21665	71.9997	71.9949	6.56906e-07	0.000247275	0.000924429	-0.000440485	0.00342026
1.252	5.21713	71.9997	71.9948	6.56575e-07	0.000311051	0.000924429	-0.000236145	0.00342026
1.253	5.21761	71.9997	71.9948	6.56225e-07	0.000343592	0.000924428	-6.51059e-05	0.00342026
1.254	5.21808	71.9997	71.9948	6.55855e-07	0.000369647	0.000924428	7.80608e-05	0.00342026
1.255	5.21855	71.9997	71.9948	6.55467e-07	0.000391386	0.000924428	0.000197897	0.00342026
1.256	5.21902	71.9997	71.9948	6.55061e-07	0.000409575	0.000924427	0.000298205	0.00342026
1.257	5.21949	71.9997	71.9948	6.54635e-07	0.000424798	0.000924427	0.000382167	0.00342026
1.258	5.21995	71.9997	71.9948	6.54192e-07	0.000437538	0.000924427	0.000452447	0.00342025
1.259	5.22041	71.9997	71.9948	6.53729e-07	0.000448202	0.000924426	0.000511274	0.00342025
1.26	5.22086	71.9997	71.9921	6.53249e-07	0.00316783	0.00811417	0.000924771	0.0300223
1.261	5.22131	71.9997	71.9921	6.5275e-07	0.00488244	0.00811417	0.00193776	0.0300223
1.262	5.22176	71.9997	71.9921	6.52233e-07	0.00512181	0.00811417	0.00278562	0.0300223
1.263	5.2222	71.9997	71.9921	6.51698e-07	0.00525434	0.00811416	0.00349531	0.0300223
1.264	5.22264	71.9997	71.9921	6.51146e-07	0.00536135	0.00811416	0.00408934	0.0300223
1.265	5.22308	71.9997	71.9921	6.50575e-07	0.00545064	0.00811416	0.00458657	0.0300223
1.266	5.22351	71.9997	71.9921	6.49987e-07	0.00552531	0.00811416	0.00500278	0.0300223
1.267	5.22394	71.9997	71.9921	6.49381e-07	0.00558777	0.00811416	0.00535115	0.0300223
1.268	5.22437	71.9997	71.9921	6.48758e-07	0.00564003	0.00811416	0.00564276	0.0300223
1.269	5.22479	71.9997	71.9921	6.48117e-07	0.00568376	0.00811416	0.00588685	0.0300223
1.27	5.22521	71.9997	71.9957	6.4746e-07	0.00211598	-0.0014477	0.00560672	-0.0053566
1.271	5.22563	71.9997	71.9957	6.46785e-07	-0.000119557	-0.0014477	0.00448537	-0.0053566
1.272	5.22604	71.9997	71.9957	6.46093e-07	-0.000403918	-0.0014477	0.00354682	-0.0053566
1.273	5.22645	71.9997	71.9957	6.45384e-07	-0.000552407	-0.0014477	0.00276121	-0.0053566
1.274	5.22685	71.9997	71.9957	6.44658e-07	-0.000671749	-0.0014477	0.00210362	-0.0053566
1.275	5.22725	71.9997	71.9957	6.43916e-07	-0.000771444	-0.0014477	0.00155319	-0.0053566
1.276	5.22765	71.9997	71.9957	6.43158e-07	-0.000854937	-0.0014477	0.00109246	-0.0053566
1.277	5.22804	71.9997	71.9957	6.42382e-07	-0.000924866	-0.0014477	0.000706803	-0.0053566
1.278	5.22843	71.9997	71.9957	6.41591e-07	-0.000983429	-0.0014477	0.000383994	-0.0053566
1.279	5.22881	71.9997	71.9957	6.40784e-07	-0.00103247	-0.0014477	0.000113789	-0.0053566
1.28	5.22919	71.9997	71.9971	6.3996e-07	-0.0024483	-0.00509384	-0.00029711	-0.0188473
1.281	5.22957	71.9997	71.9971	6.39121e-07	-0.00334995	-0.00509384	-0.000979245	-0.0188473
1.282	5.22994	71.9997	71.9971	6.38265e-07	-0.00349816	-0.00509384	-0.0015502	-0.0188473
1.283	5.23031	71.9997	71.9971	6.37394e-07	-0.00358782	-0.00509384	-0.00202811	-0.0188473
1.284	5.23068	71.9997	71.9971	6.36508e-07	-0.00366096	-0.00509384	-0.00242814	-0.0188473
1.285	5.23104	71.9997	71.9971	6.35606e-07	-0.00372211	-0.00509385	-0.00276299	-0.0188473
1.286	5.23139	71.9997	71.9971	6.34689e-07	-0.0037733	-0.00509385	-0.00304327	-0.0188473
1.287	5.23175	71.9997	71.9971	6.33757e-07	-0.00381617	-0.00509385	-0.00327787	-0.0188473
1.288	5.2321	71.9997	71.9971	6.3281e-07	-0.00385206	-0.00509385	-0.00347425	-0.0188473
1.289	5.23244	71.9997	71.9971	6.31848e-07	-0.00388211	-0.00509385	-0.00363862	-0.0188473
1.29	5.23278	71.9997	71.9984	6.30871e-07	-0.00516971	-0.00844174	-0.00394583	-0.0312345
1.291	5.23312	71.9997	71.9983	6.2988e-07	-0.00598883	-0.00844174	-0.00451351	-0.0312345
1.292	5.23345	71.9997	71.9983	6.28874e-07	-0.00611674	-0.00844174	-0.00498866	-0.0312345
1.293	5.23378	71.9997	71.9983	6.27854e-07	-0.00619206	-0.00844174	-0.00538639	-0.0312345
1.294	5.2341	71.9997	71.9983	6.2682e-07	-0.00625333	-0.00844174	-0.0057193	-0.0312345
1.295	5.23442	71.9997	71.9983	6.25772e-07	-0.00630453	-0.00844174	-0.00599796	-0.0312345
1.296	5.23474	71.9997	71.9983	6.2471e-07	-0.00634739	-0.00844174	-0.00623121	-0.0312345
1.297	5.23505	71.9997	71.9983	6.23634e-07	-0.00638328	-0.00844174	-0.00642645	-0.0312345
1.298	5.23536	71.9997	71.9983	6.22545e-07	-0.00641333	-0.00844174	-0.00658988	-0.0312345
1.299	5.23566	71.9997	71.9983	6.21442e-07	-0.00643848	-0.00844174	-0.00672668	-0.0312345
1.3	5.23596	71.9997	71.996	6.20326e-07	-0.00418189	-0.00240234	-0.0065352	-0.00888874
1.301	5.23626	71.9997	71.996	6.19197e-07	-0.00275856	-0.00240234	-0.00581472	-0.00888874
1.302	5.23655	71.9997	71.996	6.18055e-07	-0.00257454	-0.00240234	-0.0052117	-0.00888874
1.303	5.23683	71.9997	71.996	6.16899e-07	-0.00247805	-0.00240234	-0.00470695	-0.00888874
1.304	5.23712	71.9997	71.996	6.15732e-07	-0.00240058	-0.00240234	-0.00428445	-0.00888874
1.305	5.2374	71.9997	71.996	6.14551e-07	-0.00233595	-0.00240234	-0.0039308	-0.00888874
1.306	5.23767	71.9997	71.996	6.13358e-07	-0.00228189	-0.00240234	-0.00363478	-0.00888874
1.307	5.23794	71.9997	71.996	6.12153e-07	-0.00223665	-0.00240234	-0.00338701	-0.00888875
1.308	5.23821	71.9997	71.996	6.10936e-07	-0.0021988	-0.00240234	-0.0031796	-0.00888875
1.309	5.23847	71.9997	71.996	6.09707e-07	-0.00216713	-0.00240234	-0.003006	-0.00888875
1.31	5.23873	71.9997	71.9959	6.08466e-07	-0.0020393	-0.00213363	-0.00284707	-0.00789449
1.311	5.23898	71.9997	71.9959	6.07213e-07	-0.00195314	-0.00213363	-0.00268912	-0.00789449
1.312	5.23923	71.9997	71.9959	6.05949e-07	-0.00192577	-0.00213363	-0.0025569	-0.00789449
1.313	5.23948	71.9997	71.9959	6.04673e-07	-0.00190542	-0.00213363	-0.00244624	-0.00789449
1.314	5.23972	71.9997	71.9959	6.03387e-07	-0.00188852	-0.00213363	-0.0023536	-0.00789449
1.315	5.23996	71.9997	71.9959	6.02089e-07	-0.00187439	-0.00213363	-0.00227607	-0.00789449
1.316	5.24019	71.9997	71.9959	6.0078e-07	-0.00186256	-0.00213363	-0.00221116	-0.00789449
1.317	5.24042	71.9997	71.9959	5.99461e-07	-0.00185267	-0.00213363	-0.00215684	-0.00789449
1.318	5.24064	71.9997	71.9959	5.98131e-07	-0.00184438	-0.00213363	-0.00211136	-0.0078945
1.319	5.24086	71.9997	71.9959	5.9679e-07	-0.00183744	-0.00213363	-0.0020733	-0.0078945
1.32	5.24108	71.9997	71.9965	5.95439e-07	-0.0024242	-0.00370517	-0.00212106	-0.0137092
1.321	5.24129	71.9997	71.9965	5.94079e-07	-0.00279342	-0.00370517	-0.00230681	-0.0137092
1.322	5.2415	71.9997	71.9965	5.92708e-07	-0.00284083	-0.00370517	-0.00246227	-0.0137092
1.323	5.24171	71.9997	71.9965	5.91327e-07	-0.00286564	-0.00370517	-0.0025924	-0.0137092
1.324	5.24191	71.9997	71.9965	5.89937e-07	-0.00288557	-0.00370517	-0.00270133	-0.0137092
1.325	5.24211	71.9997	71.9965	5.88537e-07	-0.0029022	-0.00370517	-0.0027925	-0.0137092
1.326	5.2423	71.9997	71.9965	5.87128e-07	-0.00291612	-0.00370518	-0.00286882	-0.0137092
1.327	5.24249	71.9997	71.9965	5.85709e-07	-0.00292778	-0.00370518	-0.0029327	-0.0137092
1.328	5.24267	71.9997	71.9965	5.84282e-07	-0.00293753	-0.00370518	-0.00298618	-0.0137092
1.329	5.24285	71.9997	71.9965	5.82845e-07	-0.0029457	-0.00370518	-0.00303093	-0.0137092
1.33	5.24303	71.9997	71.9926	5.814e-07	0.000868656	0.00642871	-0.00255498	0.0237862
1.331	5.2432	71.9997	71.9926	5.79947e-07	0.00327393	0.00642871	-0.00121661	0.0237862
1.332	5.24337	71.9997	71.9926	5.78484e-07	0.00359933	0.00642871	-9.64134e-05	0.0237862
1.333	5.24353	71.9997	71.9926	5.77014e-07	0.00377562	0.00642871	0.000841224	0.0237862
1.334	5.2437	71.9997	71.9926	5.75536e-07	0.00391759	0.00642871	0.00162606	0.0237862
1.335	5.24385	71.9997	71.9926	5.74049e-07	0.004036	0.00642871	0.002283	0.0237862
1.336	5.24401	71.9997	71.9926	5.72555e-07	0.004135	0.00642871	0.00283289	0.0237862
1.337	5.24415	71.9997	71.9926	5.71053e-07	0.00421781	0.00642871	0.00329316	0.0237862
1.338	5.2443	71.9997	71.9926	5.69544e-07	0.00428708	0.00642871	0.00367843	0.0237862
1.339	5.24444	71.9997	71.9926	5.68027e-07	0.00434504	0.00642871	0.00400092	0.0237862
1.34	5.24458	71.9997	71.9939	5.66503e-07	0.00312463	0.00306263	0.00410031	0.0113317
1.341	5.24471	71.9997	71.9939	5.64972e-07	0.00236714	0.00306263	0.0038713	0.0113317
1.342	5.24484	71.9997	71.9939	5.63434e-07	0.00229213	0.00306263	0.00367963	0.0113317
1.343	5.24497	71.9997	71.9939	5.61889e-07	0.00226094	0.00306263	0.0035192	0.0113317
1.344	5.24509	71.9997	71.9939	5.60338e-07	0.00223662	0.00306263	0.00338491	0.0113317
1.345	5.24521	71.9997	71.9939	5.5878e-07	0.00221636	0.00306263	0.00327251	0.0113317
1.346	5.24533	71.9997	71.9939	5.57216e-07	0.00219941	0.00306263	0.00317842	0.0113317
1.347	5.24544	71.9997	71.9939	5.55646e-07	0.00218521	0.00306263	0.00309966	0.0113317
1.348	5.24555	71.9997	71.9939	5.5407e-07	0.00217333	0.00306263	0.00303374	0.0113317
1.349	5.24565	71.9997	71.9939	5.52488e-07	0.00216338	0.00306263	0.00297856	0.0113317
1.35	5.24575	71.9997	71.9943	5.509e-07	0.00179956	0.00211967	0.0028846	0.00784272
1.351	5.24585	71.9997	71.9943	5.49307e-07	0.00156883	0.00211967	0.00271849	0.00784272
1.352	5.24594	71.9997	71.9943	5.47708e-07	0.00153238	0.00211967	0.00257945	0.00784272
1.353	5.24603	71.9997	71.9943	5.46104e-07	0.00151074	0.00211967	0.00246307	0.00784272
1.354	5.24612	71.9997	71.9943	5.44495e-07	0.00149312	0.00211967	0.00236566	0.00784272
1.355	5.2462	71.9997	71.9943	5.42881e-07	0.0014784	0.00211967	0.00228412	0.00784272
1.356	5.24628	71.9997	71.9943	5.41262e-07	0.00146607	0.00211967	0.00221587	0.00784272
1.357	5.24635	71.9997	71.9943	5.39638e-07	0.00145576	0.00211967	0.00215874	0.00784272
1.358	5.24642	71.9997	71.9943	5.3801e-07	0.00144712	0.00211967	0.00211092	0.00784272
1.359	5.24649	71.9997	71.9943	5.36378e-07	0.00143989	0.00211967	0.00207089	0.00784272
1.36	5.24656	71.9997	71.9946	5.34741e-07	0.00113562	0.00132864	0.00199731	0.00491591
1.361	5.24662	71.9997	71.9946	5.331e-07	0.000942746	0.00132864	0.00186235	0.00491591
1.362	5.24668	71.9997	71.9946	5.31455e-07	0.000912788	0.00132864	0.00174939	0.00491591
1.363	5.24673	71.9997	71.9946	5.29806e-07	0.000895158	0.00132864	0.00165484	0.0049159
1.364	5.24678	71.9997	71.9946	5.28153e-07	0.00088082	0.00132863	0.00157569	0.0049159
1.365	5.24683	71.9997	71.9946	5.26497e-07	0.000868841	0.00132863	0.00150944	0.0049159
1.366	5.24688	71.9998	71.9946	5.24838e-07	0.000858814	0.00132863	0.00145399	0.0049159
1.367	5.24692	71.9998	71.9946	5.23175e-07	0.000850421	0.00132863	0.00140757	0.0049159
1.368	5.24696	71.9998	71.9946	5.21509e-07	0.000843394	0.00132863	0.00136872	0.0049159
1.369	5.24699	71.9998	71.9946	5.19839e-07	0.000837512	0.00132863	0.0013362	0.0049159
1.37	5.24702	71.9998	71.9986	5.18167e-07	-0.00309328	-0.00908442	0.000781419	-0.0336124
1.371	5.24705	71.9998	71.9986	5.16492e-07	-0.00557321	-0.00908442	-0.000648804	-0.0336124
1.372	5.24708	71.9998	71.9986	5.14815e-07	-0.00591777	-0.00908442	-0.0018459	-0.0336124
1.373	5.2471	71.9998	71.9986	5.13135e-07	-0.0061081	-0.00908442	-0.00284792	-0.0336124
1.374	5.24712	71.9998	71.9986	5.11452e-07	-0.00626205	-0.00908442	-0.00368665	-0.0336124
1.375	5.24714	71.9998	71.9986	5.09767e-07	-0.00639074	-0.00908442	-0.00438871	-0.0336124
1.376	5.24715	71.9998	71.9986	5.0808e-07	-0.00649854	-0.00908442	-0.00497637	-0.0336124
1.377	5.24716	71.9998	71.9986	5.06391e-07	-0.00658883	-0.00908442	-0.00546827	-0.0336124
1.378	5.24717	71.9998	71.9986	5.047e-07	-0.00666447	-0.00908442	-0.00588	-0.0336124
1.379	5.24717	71.9998	71.9986	5.03008e-07	-0.0067278	-0.00908442	-0.00622465	-0.0336124
1.38	5.24717	71.9998	71.993	5.01313e-07	-0.00134423	0.00533122	-0.00578277	0.0197255
1.381	5.24717	71.9998	71.9931	4.99617e-07	0.0020476	0.00533122	-0.00407575	0.0197255
1.382	5.24717	71.9998	71.9931	4.9792e-07	0.00248246	0.00533121	-0.00264701	0.0197255
1.383	5.24716	71.9998	71.9931	4.96221e-07	0.00270921	0.00533121	-0.00145112	0.0197255
1.384	5.24715	71.9998	71.9931	4.94521e-07	0.00289099	0.00533121	-0.000450108	0.0197255
1.385	5.24714	71.9998	71.9931	4.9282e-07	0.00304251	0.00533121	0.000387774	0.0197255
1.386	5.24712	71.9998	71.9931	4.91118e-07	0.00316918	0.00533121	0.00108911	0.0197255
1.387	5.2471	71.9998	71.9931	4.89415e-07	0.0032751	0.00533121	0.00167616	0.0197255
1.388	5.24708	71.9998	71.9931	4.87711e-07	0.00336368	0.00533121	0.00216755	0.0197255
1.389	5.24706	71.9998	71.9931	4.86007e-07	0.00343779	0.00533121	0.00257886	0.0197255
1.39	5.24703	71.9998	71.9951	4.84302e-07	0.00152335	8.83168e-05	0.00265752	0.000326741
1.391	5.247	71.9998	71.9951	4.82596e-07	0.000331	8.83166e-05	0.00223707	0.000326741
1.392	5.24697	71.9998	71.9951	4.80891e-07	0.000204175	8.83164e-05	0.00188517	0.00032674
1.393	5.24693	71.9998	71.9951	4.79185e-07	0.000147335	8.83163e-05	0.00159061	0.00032674
1.394	5.2469	71.9998	71.9951	4.77479e-07	0.000102529	8.83161e-05	0.00134406	0.00032674
1.395	5.24686	71.9998	71.9951	4.75772e-07	6.51692e-05	8.8316e-05	0.00113769	0.00032674
1.396	5.24681	71.9998	71.9951	4.74066e-07	3.38975e-05	8.83158e-05	0.00096494	0.00032674
1.397	5.24677	71.9998	71.9951	4.7236e-07	7.71606e-06	8.83156e-05	0.000820346	0.00032674
1.398	5.24672	71.9998	71.9951	4.70655e-07	-1.42033e-05	8.83155e-05	0.000699314	0.000326739
1.399	5.24667	71.9998	71.9951	4.6895e-07	-3.25539e-05	8.83153e-05	0.000598005	0.000326739
1.4	5.24662	71.9998	71.9963	4.67245e-07	-0.00115667	-0.00285246	0.000364215	-0.0105541
1.401	5.24657	71.9998	71.9963	4.6554e-07	-0.00186857	-0.00285246	-0.000104245	-0.0105541
1.402	5.24651	71.9998	71.9963	4.63837e-07	-0.00197538	-0.00285246	-0.000496347	-0.0105541
1.403	5.24645	71.9998	71.9963	4.62134e-07	-0.00203705	-0.00285246	-0.000824551	-0.0105541
1.404	5.24639	71.9998	71.9963	4.60432e-07	-0.00208712	-0.00285246	-0.00109927	-0.0105541
1.405	5.24633	71.9998	71.9963	4.58731e-07	-0.00212896	-0.00285246	-0.00132923	-0.0105541
1.406	5.24626	71.9998	71.9963	4.57031e-07	-0.00216398	-0.00285246	-0.00152171	-0.0105541
1.407	5.24619	71.9998	71.9963	4.55332e-07	-0.00219331	-0.00285246	-0.00168282	-0.0105541
1.408	5.24612	71.9998	71.9963	4.53634e-07	-0.00221786	-0.00285246	-0.00181768	-0.0105541
1.409	5.24605	71.9998	71.9963	4.51937e-07	-0.00223842	-0.00285246	-0.00193057	-0.0105541
1.41	5.24598	71.9998	71.9977	4.50242e-07	-0.00362831	-0.00649296	-0.00220949	-0.024024
1.411	5.2459	71.9999	71.9977	4.48547e-07	-0.00450954	-0.00649296	-0.00278065	-0.024024
1.412	5.24582	71.9999	71.9977	4.46853e-07	-0.0046411	-0.00649296	-0.0032587	-0.024024
1.413	5.24574	71.9999	71.9977	4.45158e-07	-0.00471677	-0.00649296	-0.00365885	-0.024024
1.414	5.24566	71.9999	71.9977	4.43464e-07	-0.0047782	-0.00649296	-0.00399379	-0.024024
1.415	5.24558	71.9999	71.9977	4.41771e-07	-0.00482952	-0.00649296	-0.00427416	-0.024024
1.416	5.24549	71.9999	71.9977	4.40078e-07	-0.00487249	-0.00649296	-0.00450883	-0.024024
1.417	5.2454	71.9999	71.9977	4.38388e-07	-0.00490848	-0.00649296	-0.00470527	-0.024024
1.418	5.24531	71.9999	71.9977	4.36699e-07	-0.0049386	-0.00649296	-0.00486969	-0.024024
1.419	5.24522	71.9999	71.9977	4.35014e-07	-0.00496382	-0.00649296	-0.00500732	-0.024024
1.42	5.24513	71.9999	71.9951	4.33331e-07	-0.00243019	0.000281723	-0.00477929	0.00104235
1.421	5.24504	71.9999	71.9951	4.31651e-07	-0.000833356	0.000281723	-0.00396002	0.00104235
1.422	5.24495	71.9999	71.9951	4.29975e-07	-0.000626022	0.000281723	-0.00327431	0.00104235
1.423	5.24485	71.9999	71.9951	4.28302e-07	-0.000516871	0.000281722	-0.00270035	0.00104235
1.424	5.24475	71.9999	71.9951	4.26633e-07	-0.000429204	0.000281722	-0.00221992	0.00104235
1.425	5.24466	71.9999	71.9951	4.24967e-07	-0.000356075	0.000281722	-0.00181778	0.00104235
1.426	5.24456	71.9999	71.9951	4.23303e-07	-0.000294906	0.000281722	-0.00148117	0.00104235
1.427	5.24446	71.9999	71.9951	4.21643e-07	-0.000243729	0.000281722	-0.00119941	0.00104235
1.428	5.24435	71.9999	71.9951	4.19986e-07	-0.000200909	0.000281722	-0.000963573	0.00104235
1.429	5.24425	71.9999	71.9951	4.18331e-07	-0.000165077	0.000281722	-0.000766165	0.00104235
1.43	5.24415	71.9999	71.9927	4.1668e-07	0.00224706	0.00659999	-0.00028082	0.02442
1.431	5.24404	71.9999	71.9927	4.15032e-07	0.00377334	0.00659999	0.000711479	0.02442
1.432	5.24393	71.9999	71.9927	4.13387e-07	0.0039995	0.00659999	0.00154203	0.02442
1.433	5.24382	71.9999	71.9927	4.11746e-07	0.00412907	0.00659999	0.00223723	0.02442
1.434	5.24372	71.9999	71.9927	4.10109e-07	0.00423406	0.00659999	0.00281913	0.02442
1.435	5.24361	71.9999	71.9927	4.08475e-07	0.00432169	0.00659999	0.00330621	0.02442
1.436	5.24349	71.9999	71.9927	4.06846e-07	0.00439498	0.00659999	0.00371392	0.02442
1.437	5.24338	71.9999	71.9927	4.05221e-07	0.00445629	0.00659999	0.00405518	0.02442
1.438	5.24327	71.9999	71.9927	4.036e-07	0.00450759	0.00659999	0.00434084	0.02442
1.439	5.24315	71.9999	71.9927	4.01984e-07	0.00455051	0.00659999	0.00457994	0.02442
1.44	5.24304	71.9999	71.9948	4.00373e-07	0.00253373	0.00115461	0.0045042	0.00427205
1.441	5.24292	71.9999	71.9948	3.98766e-07	0.00127279	0.00115461	0.00393573	0.00427205
1.442	5.2428	71.9999	71.9948	3.97165e-07	0.00112153	0.00115461	0.00345994	0.00427205
1.443	5.24268	71.9999	71.9948	3.95567e-07	0.001046	0.00115461	0.00306168	0.00427205
1.444	5.24256	71.9999	71.9948	3.93975e-07	0.000985643	0.00115461	0.00272832	0.00427205
1.445	5.24244	71.9999	71.9948	3.92387e-07	0.00093526	0.00115461	0.00244929	0.00427205
1.446	5.24232	71.9999	71.9948	3.90803e-07	0.000893081	0.00115461	0.00221572	0.00427205
1.447	5.2422	71.9999	71.9948	3.89225e-07	0.000857765	0.00115461	0.00202022	0.00427205
1.448	5.24207	71.9999	71.9948	3.87651e-07	0.000828195	0.00115461	0.00185658	0.00427205
1.449	5.24195	71.9999	71.9948	3.86082e-07	0.000803439	0.00115461	0.0017196	0.00427205
1.45	5.24183	71.9999	71.9942	3.84518e-07	0.00135616	0.00267562	0.001682	0.0098998
1.451	5.2417	71.9999	71.9942	3.82959e-07	0.00169997	0.00267562	0.00179161	0.0098998
1.452	5.24157	71.9999	71.9942	3.81404e-07	0.00173488	0.00267562	0.00188335	0.0098998
1.453	5.24144	71.9999	71.9942	3.79855e-07	0.00174978	0.00267562	0.00196014	0.0098998
1.454	5.24132	71.9999	71.9942	3.7831e-07	0.00176145	0.00267562	0.00202441	0.0098998
1.455	5.24119	71.9999	71.9942	3.7677e-07	0.00177116	0.00267562	0.00207821	0.0098998
1.456	5.24106	72	71.9942	3.75236e-07	0.00177929	0.00267562	0.00212324	0.0098998
1.457	5.24092	72	71.9943	3.73706e-07	0.00178609	0.00267562	0.00216094	0.0098998
1.458	5.24079	72	71.9943	3.72181e-07	0.00179179	0.00267562	0.00219249	0.0098998
1.459	5.24066	72	71.9943	3.70662e-07	0.00179655	0.00267562	0.0022189	0.0098998
1.46	5.24053	72	71.9955	3.69147e-07	0.000571827	-0.000583557	0.00207588	-0.00215917
1.461	5.24039	72	71.9955	3.67637e-07	-0.000198695	-0.000583557	0.00165388	-0.00215917
1.462	5.24026	72	71.9955	3.66132e-07	-0.000301952	-0.000583557	0.00130066	-0.00215917
1.463	5.24012	72	71.9955	3.64632e-07	-0.00035771	-0.000583557	0.001005	-0.00215917
1.464	5.23999	72	71.9955	3.63137e-07	-0.000402665	-0.000583557	0.000757526	-0.00215917
1.465	5.23985	72	71.9955	3.61647e-07	-0.000440209	-0.000583557	0.000550378	-0.00215917
1.466	5.23971	72	71.9955	3.60162e-07	-0.000471639	-0.000583557	0.000376986	-0.00215917
1.467	5.23957	72	71.9955	3.58681e-07	-0.000497953	-0.000583557	0.00023185	-0.00215917
1.468	5.23944	72	71.9955	3.57205e-07	-0.000519984	-0.000583557	0.000110365	-0.00215917
1.469	5.2393	72	71.9955	3.55735e-07	-0.000538428	-0.000583558	8.67614e-06	-0.00215917
1.47	5.23916	72	71.994	3.54268e-07	0.000895062	0.00325941	0.000118257	0.0120598
1.471	5.23902	72	71.9941	3.52807e-07	0.00179536	0.00325941	0.000566431	0.0120598
1.472	5.23888	72	71.9941	3.5135e-07	0.00190963	0.00325941	0.000941545	0.0120598
1.473	5.23874	72	71.9941	3.49898e-07	0.00196899	0.00325941	0.00125553	0.0120598
1.474	5.2386	72	71.9941	3.48451e-07	0.00201661	0.00325941	0.00151834	0.0120598
1.475	5.23845	72	71.9941	3.47008e-07	0.00205635	0.00325941	0.00173833	0.0120598
1.476	5.23831	72	71.9941	3.4557e-07	0.00208959	0.00325941	0.00192247	0.0120598
1.477	5.23817	72	71.9941	3.44137e-07	0.00211741	0.00325941	0.0020766	0.0120598
1.478	5.23803	72	71.9941	3.42708e-07	0.00214069	0.00325941	0.00220561	0.0120598
1.479	5.23788	72	71.9941	3.41283e-07	0.00216017	0.00325941	0.0023136	0.0120598
1.48	5.23774	72	71.9972	3.39863e-07	-0.000873483	-0.00483077	0.00199412	-0.0178738
1.481	5.2376	72	71.9972	3.38448e-07	-0.00278142	-0.00483077	0.000976315	-0.0178738
1.482	5.23745	72	71.9972	3.37037e-07	-0.00303389	-0.00483077	0.000124417	-0.0178738
1.483	5.23731	72	71.9972	3.3563e-07	-0.00316909	-0.00483077	-0.000588654	-0.0178738
1.484	5.23716	72	71.9972	3.34228e-07	-0.00327806	-0.00483077	-0.00118553	-0.0178738
1.485	5.23702	72	71.9972	3.3283e-07	-0.0033691	-0.00483077	-0.00168513	-0.0178738
1.486	5.23687	72	71.9972	3.31437e-07	-0.00344535	-0.00483077	-0.00210333	-0.0178738
1.487	5.23673	72	71.9972	3.30048e-07	-0.0035092	-0.00483077	-0.00245338	-0.0178738
1.488	5.23658	72	71.9972	3.28663e-07	-0.00356267	-0.00483077	-0.00274638	-0.0178738
1.489	5.23643	72	71.9972	3.27282e-07	-0.00360745	-0.00483077	-0.00299164	-0.0178738
1.49	5.23629	72	71.9941	3.25905e-07	-0.00067272	0.0030514	-0.00279759	0.0112902
1.491	5.23614	72	71.9942	3.24533e-07	0.00117207	0.0030514	-0.00190405	0.0112902
1.492	5.23599	72	71.9942	3.23165e-07	0.00140335	0.0030514	-0.00115617	0.0112902
1.493	5.23585	72	71.9942	3.218e-07	0.00152221	0.0030514	-0.000530174	0.0112902
1.494	5.2357	72	71.9942	3.2044e-07	0.00161741	0.0030514	-6.19131e-06	0.0112902
1.495	5.23556	72	71.9942	3.19084e-07	0.00169681	0.0030514	0.000432403	0.0112902
1.496	5.23541	72	71.9942	3.17732e-07	0.00176321	0.0030514	0.000799525	0.0112902
1.497	5.23526	72	71.9942	3.16384e-07	0.00181877	0.0030514	0.00110682	0.0112902
1.498	5.23512	72	71.9942	3.1504e-07	0.00186525	0.0030514	0.00136404	0.0112902
1.499	5.23497	72	71.9942	3.137e-07	0.00190414	0.0030514	0.00157934	0.0112902
1.5	5.23482	72	71.9947	3.12364e-07	0.00141359	0.00166387	0.00168926	0.00615632
1.501	5.23468	72	71.9947	3.11031e-07	0.00111138	0.00166387	0.00165257	0.00615632
1.502	5.23453	72	71.9947	3.09703e-07	0.00108908	0.00166387	0.00162187	0.00615632
1.503	5.23438	72	71.9947	3.08378e-07	0.00108349	0.00166387	0.00159617	0.00615632
1.504	5.23424	72	71.9947	3.07057e-07	0.00107955	0.00166387	0.00157466	0.00615632
1.505	5.23409	72	71.9947	3.0574e-07	0.00107629	0.00166387	0.00155666	0.00615632
1.506	5.23394	72	71.9947	3.04426e-07	0.00107357	0.00166387	0.00154159	0.00615632
1.507	5.2338	72	71.9947	3.03116e-07	0.00107129	0.00166387	0.00152897	0.00615632
1.508	5.23365	72	71.9947	3.0181e-07	0.00106938	0.00166387	0.00151841	0.00615632
1.509	5.23351	72	71.9947	3.00508e-07	0.00106778	0.00166387	0.00150957	0.00615632
1.51	5.23336	72	71.9956	2.99209e-07	0.00021923	-0.000583298	0.00138833	-0.00215819
1.511	5.23321	72	71.9956	2.97913e-07	-0.000315674	-0.000583298	0.00107841	-0.00215819
1.512	5.23307	72	71.9956	2.96622e-07	-0.000389803	-0.000583298	0.000819003	-0.00215819
1.513	5.23292	72	71.9956	2.95334e-07	-0.000430684	-0.000583298	0.000601874	-0.00215819
1.514	5.23278	72	71.9956	2.94049e-07	-0.000463716	-0.000583298	0.000420127	-0.0021582
1.515	5.23264	72	71.9956	2.92768e-07	-0.000491305	-0.000583298	0.000267998	-0.0021582
1.516	5.23249	72	71.9956	2.9149e-07	-0.000514399	-0.000583298	0.000140659	-0.0021582
1.517	5.23235	72	71.9956	2.90216e-07	-0.000533733	-0.000583299	3.4071e-05	-0.0021582
1.518	5.2322	72	71.9956	2.88945e-07	-0.000549919	-0.000583299	-5.51477e-05	-0.0021582
1.519	5.23206	72	71.9956	2.87677e-07	-0.00056347	-0.000583299	-0.000129828	-0.0021582
1.52	5.23192	72	71.9951	2.86413e-07	-0.000117883	0.000628603	-0.000130939	0.00232584
1.521	5.23178	72.0001	71.9951	2.85153e-07	0.00016071	0.000628603	-1.94597e-05	0.00232584
1.522	5.23163	72.0001	71.9951	2.83895e-07	0.000192281	0.000628603	7.38446e-05	0.00232584
1.523	5.23149	72.0001	71.9951	2.82641e-07	0.000207264	0.000628602	0.000151943	0.00232584
1.524	5.23135	72.0001	71.9951	2.8139e-07	0.000219158	0.000628602	0.000217315	0.00232584
1.525	5.23121	72.0001	71.9951	2.80143e-07	0.000229076	0.000628602	0.000272034	0.00232584
1.526	5.23107	72.0001	71.9951	2.78898e-07	0.000237374	0.000628602	0.000317836	0.00232584
1.527	5.23093	72.0001	71.9951	2.77657e-07	0.00024432	0.000628602	0.000356174	0.00232584
1.528	5.23079	72.0001	71.9951	2.76419e-07	0.000250133	0.000628602	0.000388264	0.00232584
1.529	5.23065	72.0001	71.9951	2.75184e-07	0.000254999	0.000628602	0.000415126	0.00232584
1.53	5.23051	72.0001	71.9934	2.73953e-07	0.00191826	0.00502937	0.000660568	0.0186087
1.531	5.23037	72.0001	71.9935	2.72724e-07	0.00296698	0.00502937	0.0012742	0.0186087
1.532	5.23024	72.0001	71.9935	2.71499e-07	0.0031128	0.00502937	0.00178781	0.0186087
1.533	5.2301	72.0001	71.9935	2.70277e-07	0.00319333	0.00502937	0.00221771	0.0186087
1.534	5.22996	72.0001	71.9935	2.69057e-07	0.00325835	0.00502937	0.00257756	0.0186087
1.535	5.22983	72.0001	71.9935	2.67841e-07	0.00331263	0.00502937	0.00287876	0.0186087
1.536	5.22969	72.0001	71.9935	2.66628e-07	0.00335803	0.00502937	0.00313089	0.0186087
1.537	5.22956	72.0001	71.9935	2.65418e-07	0.00339602	0.00502937	0.00334192	0.0186087
1.538	5.22942	72.0001	71.9935	2.6421e-07	0.00342781	0.00502937	0.00351857	0.0186087
1.539	5.22929	72.0001	71.9935	2.63006e-07	0.00345442	0.00502937	0.00366643	0.0186087
1.54	5.22916	72.0001	71.9954	2.61805e-07	0.00161909	0.000101793	0.00354055	0.00037665
1.541	5.22902	72.0001	71.9954	2.60607e-07	0.000468712	0.000101793	0.00297813	0.00037665
1.542	5.22889	72.0001	71.9954	2.59411e-07	0.000324332	0.000101793	0.0025074	0.00037665
1.543	5.22876	72.0001	71.9954	2.58218e-07	0.000249764	0.000101793	0.00211339	0.00037665
1.544	5.22863	72.0001	71.9954	2.57029e-07	0.000189935	0.000101793	0.00178358	0.00037665
1.545	5.2285	72.0001	71.9954	2.55842e-07	0.00013998	0.000101793	0.00150751	0.00037665
1.546	5.22837	72.0001	71.9954	2.54658e-07	9.8159e-05	0.000101793	0.00127643	0.00037665
1.547	5.22824	72.0001	71.9954	2.53477e-07	6.31421e-05	0.000101792	0.00108301	0.000376649
1.548	5.22811	72.0001	71.9954	2.52298e-07	3.38235e-05	0.000101792	0.000921107	0.000376649
1.549	5.22799	72.0001	71.9954	2.51122e-07	9.27695e-06	0.000101792	0.000785588	0.000376649
1.55	5.22786	72.0001	71.9943	2.49949e-07	0.00101047	0.00281178	0.000809449	0.0104036
1.551	5.22774	72.0001	71.9943	2.48779e-07	0.00163706	0.00281178	0.00108078	0.0104036
1.552	5.22761	72.0001	71.9943	2.47612e-07	0.00171084	0.00281178	0.00130788	0.0104036
1.553	5.22749	72.0001	71.9943	2.46447e-07	0.00174704	0.00281178	0.00149797	0.0104036
1.554	5.22736	72.0001	71.9943	2.45285e-07	0.0017759	0.00281178	0.00165709	0.0104036
1.555	5.22724	72.0001	71.9943	2.44125e-07	0.00179996	0.00281178	0.00179027	0.0104036
1.556	5.22712	72.0001	71.9943	2.42968e-07	0.00182009	0.00281178	0.00190175	0.0104036
1.557	5.227	72.0001	71.9943	2.41814e-07	0.00183694	0.00281177	0.00199506	0.0104036
1.558	5.22688	72.0001	71.9943	2.40663e-07	0.00185105	0.00281177	0.00207317	0.0104036
1.559	5.22676	72.0001	71.9943	2.39514e-07	0.00186285	0.00281177	0.00213855	0.0104036
1.56	5.22664	72.0001	71.997	2.38367e-07	-0.000736151	-0.00410829	0.00184268	-0.0152006
1.561	5.22652	72.0001	71.997	2.37223e-07	-0.00237166	-0.00410829	0.000953169	-0.0152006
1.562	5.2264	72.0001	71.997	2.36082e-07	-0.00259046	-0.00410829	0.000208654	-0.0152006
1.563	5.22629	72.0001	71.997	2.34943e-07	-0.00270848	-0.00410829	-0.000414533	-0.0152006
1.564	5.22617	72.0001	71.997	2.33807e-07	-0.00280366	-0.00410829	-0.000936169	-0.0152006
1.565	5.22606	72.0001	71.997	2.32673e-07	-0.00288318	-0.00410829	-0.0013728	-0.0152006
1.566	5.22594	72.0001	71.997	2.31542e-07	-0.00294977	-0.00410829	-0.00173828	-0.0152006
1.567	5.22583	72.0001	71.997	2.30413e-07	-0.00300553	-0.00410829	-0.0020442	-0.0152006
1.568	5.22572	72.0001	71.997	2.29286e-07	-0.00305223	-0.00410829	-0.00230027	-0.0152006
1.569	5.22561	72.0001	71.997	2.28162e-07	-0.00309133	-0.00410829	-0.00251462	-0.0152006
1.57	5.2255	72.0001	71.994	2.27041e-07	-0.000164812	0.00373962	-0.00229643	0.0138366
1.571	5.22539	72.0001	71.994	2.25921e-07	0.00167524	0.00373962	-0.00138586	0.0138366
1.572	5.22528	72.0001	71.994	2.24804e-07	0.00190849	0.00373962	-0.000623727	0.0138366
1.573	5.22517	72.0001	71.994	2.2369e-07	0.00202938	0.00373962	1.41984e-05	0.0138366
1.574	5.22507	72.0001	71.994	2.22577e-07	0.0021263	0.00373962	0.000548167	0.0138366
1.575	5.22496	72.0001	71.994	2.21467e-07	0.00220713	0.00373962	0.000995119	0.0138366
1.576	5.22486	72.0001	71.994	2.2036e-07	0.00227473	0.00373962	0.00136924	0.0138366
1.577	5.22475	72.0001	71.994	2.19254e-07	0.00233129	0.00373962	0.00168239	0.0138366
1.578	5.22465	72.0001	71.994	2.18151e-07	0.00237861	0.00373961	0.00194451	0.0138366
1.579	5.22455	72.0001	71.994	2.1705e-07	0.0024182	0.00373961	0.00216391	0.0138366
1.58	5.22445	72.0001	71.9932	2.15952e-07	0.00320824	0.00574734	0.00244928	0.0212652
1.581	5.22435	72.0001	71.9932	2.14855e-07	0.00371234	0.00574734	0.00287437	0.0212652
1.582	5.22425	72.0001	71.9932	2.13761e-07	0.00380059	0.00574734	0.00323018	0.0212652
1.583	5.22415	72.0001	71.9932	2.12669e-07	0.00385554	0.00574734	0.003528	0.0212652
1.584	5.22405	72.0001	71.9932	2.11579e-07	0.00390046	0.00574734	0.00377728	0.0212652
1.585	5.22396	72.0001	71.9932	2.10491e-07	0.00393798	0.00574734	0.00398595	0.0212652
1.586	5.22386	72.0001	71.9932	2.09406e-07	0.00396938	0.00574734	0.00416061	0.0212652
1.587	5.22377	72.0001	71.9932	2.08322e-07	0.00399566	0.00574734	0.0043068	0.0212652
1.588	5.22367	72.0001	71.9932	2.07241e-07	0.00401765	0.00574734	0.00442918	0.0212652
1.589	5.22358	72.0001	71.9932	2.06161e-07	0.00403605	0.00574734	0.00453161	0.0212652
1.59	5.22349	72.0001	71.9961	2.05084e-07	0.00118831	-0.00184774	0.00423256	-0.0068366
1.591	5.2234	72.0001	71.9961	2.04009e-07	-0.000600308	-0.00184774	0.00327778	-0.0068366
1.592	5.22331	72.0001	71.9961	2.02935e-07	-0.000836239	-0.00184774	0.00247864	-0.0068366
1.593	5.22322	72.0001	71.9961	2.01864e-07	-0.000962474	-0.00184774	0.00180973	-0.0068366
1.594	5.22314	72.0001	71.9961	2.00795e-07	-0.00106419	-0.00184774	0.00124982	-0.0068366
1.595	5.22305	72.0001	71.9961	1.99728e-07	-0.00114917	-0.00184774	0.000781153	-0.0068366
1.596	5.22296	72.0001	71.9961	1.98662e-07	-0.00122034	-0.00184774	0.000388858	-0.0068366
1.597	5.22288	72.0001	71.9961	1.97599e-07	-0.00127994	-0.00184774	6.04908e-05	-0.0068366
1.598	5.2228	72.0001	71.9961	1.96537e-07	-0.00132985	-0.00184774	-0.000214367	-0.0068366
1.599	5.22271	72.0001	71.9961	1.95478e-07	-0.00137164	-0.00184774	-0.000444434	-0.0068366
1.6	5.22263	72.0001	71.9966	1.9442e-07	-0.00191502	-0.00319604	-0.000705321	-0.0118253
1.601	5.22255	72.0001	71.9966	1.93364e-07	-0.00226505	-0.00319604	-0.00104876	-0.0118253
1.602	5.22247	72.0001	71.9966	1.9231e-07	-0.00233371	-0.00319604	-0.00133622	-0.0118253
1.603	5.2224	72.0001	71.9966	1.91258e-07	-0.00237844	-0.00319604	-0.00157683	-0.0118253
1.604	5.22232	72.0001	71.9966	1.90208e-07	-0.00241518	-0.00319604	-0.00177824	-0.0118253
1.605	5.22224	72.0001	71.9966	1.8916e-07	-0.0024459	-0.00319604	-0.00194682	-0.0118253
1.606	5.22217	72.0001	71.9966	1.88113e-07	-0.00247162	-0.00319604	-0.00208794	-0.0118253
1.607	5.22209	72.0001	71.9966	1.87068e-07	-0.00249315	-0.00319604	-0.00220605	-0.0118253
1.608	5.22202	72.0001	71.9966	1.86025e-07	-0.00251118	-0.00319604	-0.00230492	-0.0118253
1.609	5.22195	72.0001	71.9966	1.84984e-07	-0.00252627	-0.00319604	-0.00238768	-0.0118253
1.61	5.22188	72.0001	71.9966	1.83944e-07	-0.00247907	-0.00303738	-0.00244891	-0.0112383
1.611	5.22181	72.0001	71.9966	1.82906e-07	-0.00245187	-0.00303738	-0.00248545	-0.0112383
1.612	5.22174	72.0001	71.9966	1.8187e-07	-0.00245552	-0.00303738	-0.00251604	-0.0112383
1.613	5.22167	72.0001	71.9966	1.80836e-07	-0.00246009	-0.00303738	-0.00254164	-0.0112383
1.614	5.2216	72.0001	71.9966	1.79803e-07	-0.00246399	-0.00303738	-0.00256307	-0.0112383
1.615	5.22154	72.0001	71.9966	1.78771e-07	-0.00246726	-0.00303738	-0.002581	-0.0112383
1.616	5.22147	72.0001	71.9966	1.77742e-07	-0.00247	-0.00303738	-0.00259602	-0.0112383
1.617	5.22141	72.0001	71.9966	1.76714e-07	-0.0024723	-0.00303738	-0.00260859	-0.0112383
1.618	5.22135	72.0001	71.9966	1.75688e-07	-0.00247422	-0.00303738	-0.0026191	-0.0112383
1.619	5.22129	72.0001	71.9966	1.74663e-07	-0.00247582	-0.00303738	-0.00262791	-0.0112383
1.62	5.22123	72.0001	71.9946	1.7364e-07	-0.000507753	0.00218562	-0.00237066	0.00808685
1.621	5.22117	72.0001	71.9946	1.72618e-07	0.000734078	0.00218562	-0.00167088	0.00808685
1.622	5.22111	72.0001	71.9946	1.71598e-07	0.000903728	0.00218562	-0.00108516	0.00808685
1.623	5.22105	72.0001	71.9946	1.70579e-07	0.000996239	0.00218562	-0.000594901	0.00808685
1.624	5.22099	72.0001	71.9946	1.69562e-07	0.00107083	0.00218562	-0.000184532	0.00808685
1.625	5.22094	72.0001	71.9946	1.68547e-07	0.00113308	0.00218562	0.000158963	0.00808685
1.626	5.22088	72.0001	71.9946	1.67533e-07	0.00118515	0.00218562	0.000446483	0.00808685
1.627	5.22083	72.0001	71.9946	1.6652e-07	0.00122871	0.00218562	0.000687149	0.00808685
1.628	5.22078	72.0001	71.9946	1.65509e-07	0.00126517	0.00218562	0.000888596	0.00808685
1.629	5.22073	72.0001	71.9946	1.64499e-07	0.00129568	0.00218562	0.00105722	0.00808685
1.63	5.22068	72.0001	71.9963	1.63491e-07	-0.000407234	-0.00239898	0.000966086	-0.00887617
1.631	5.22063	72.0001	71.9963	1.62484e-07	-0.00147524	-0.00239898	0.000464569	-0.00887617
1.632	5.22058	72.0001	71.9963	1.61479e-07	-0.00160687	-0.00239898	4.48079e-05	-0.00887617
1.633	5.22053	72.0001	71.9963	1.60475e-07	-0.00167383	-0.00239898	-0.000306547	-0.00887617
1.634	5.22049	72.0001	71.9963	1.59472e-07	-0.00172746	-0.00239898	-0.000600646	-0.00887617
1.635	5.22044	72.0001	71.9963	1.58471e-07	-0.00177223	-0.00239898	-0.00084682	-0.00887617
1.636	5.2204	72.0001	71.9963	1.57471e-07	-0.00180971	-0.00239898	-0.00105288	-0.00887617
1.637	5.22035	72.0001	71.9963	1.56472e-07	-0.00184109	-0.00239898	-0.00122536	-0.00887617
1.638	5.22031	72.0001	71.9963	1.55474e-07	-0.00186737	-0.00239898	-0.00136973	-0.00887617
1.639	5.22027	72.0001	71.9963	1.54478e-07	-0.00188936	-0.00239898	-0.00149058	-0.00887617
1.64	5.22023	72.0001	71.9955	1.53483e-07	-0.00111886	-0.000306667	-0.00148573	-0.00113463
1.641	5.22019	72.0001	71.9955	1.5249e-07	-0.000636468	-0.000306667	-0.00128759	-0.00113463
1.642	5.22015	72.0001	71.9955	1.51498e-07	-0.000580978	-0.000306667	-0.00112176	-0.00113463
1.643	5.22011	72.0001	71.9955	1.50506e-07	-0.000554325	-0.000306667	-0.000982958	-0.00113463
1.644	5.22008	72.0001	71.9955	1.49517e-07	-0.000533137	-0.000306667	-0.000866773	-0.00113463
1.645	5.22004	72.0001	71.9955	1.48528e-07	-0.000515468	-0.000306668	-0.00076952	-0.00113463
1.646	5.22001	72.0001	71.9955	1.4754e-07	-0.000500685	-0.000306668	-0.000688116	-0.00113463
1.647	5.21998	72.0001	71.9955	1.46554e-07	-0.000488311	-0.000306668	-0.000619977	-0.00113463
1.648	5.21994	72.0001	71.9955	1.45569e-07	-0.000477956	-0.000306668	-0.000562942	-0.00113463
1.649	5.21991	72.0001	71.9955	1.44585e-07	-0.000469288	-0.000306668	-0.000515202	-0.00113463
1.65	5.21988	72.0001	71.9971	1.43602e-07	-0.00202391	-0.00444918	-0.000685115	-0.0164619
1.651	5.21985	72.0001	71.9971	1.42621e-07	-0.00300325	-0.00444918	-0.00121158	-0.0164619
1.652	5.21982	72.0001	71.9971	1.4164e-07	-0.00313373	-0.00444918	-0.00165222	-0.0164619
1.653	5.2198	72.0001	71.9971	1.40661e-07	-0.00320382	-0.00444918	-0.00202105	-0.0164619
1.654	5.21977	72.0001	71.9971	1.39682e-07	-0.00326029	-0.00444918	-0.00232978	-0.0164619
1.655	5.21974	72.0001	71.9971	1.38705e-07	-0.00330746	-0.00444918	-0.0025882	-0.0164619
1.656	5.21972	72.0001	71.9971	1.37729e-07	-0.00334695	-0.00444918	-0.00280451	-0.0164619
1.657	5.2197	72.0001	71.9971	1.36754e-07	-0.00338001	-0.00444918	-0.00298557	-0.0164619
1.658	5.21967	72.0001	71.9971	1.3578e-07	-0.0034077	-0.00444918	-0.00313713	-0.0164619
1.659	5.21965	72.0001	71.9971	1.34806e-07	-0.00343087	-0.00444918	-0.00326399	-0.0164619
1.66	5.21963	72.0001	71.9941	1.33834e-07	-0.000543394	0.0032597	-0.00297961	0.0120609
1.661	5.21961	72.0001	71.9942	1.32863e-07	0.00127545	0.0032597	-0.00202654	0.0120609
1.662	5.21959	72.0001	71.9942	1.31893e-07	0.00151375	0.0032597	-0.00122883	0.0120609
1.663	5.21957	72.0001	71.9942	1.30924e-07	0.0016401	0.0032597	-0.000561122	0.0120609
1.664	5.21956	72.0001	71.9942	1.29956e-07	0.00174164	0.0032597	-2.22509e-06	0.0120609
1.665	5.21954	72.0001	71.9942	1.28989e-07	0.00182635	0.0032597	0.000465594	0.0120609
1.666	5.21952	72.0001	71.9942	1.28023e-07	0.00189719	0.0032597	0.000857178	0.0120609
1.667	5.21951	72.0001	71.9941	1.27058e-07	0.00195645	0.0032597	0.00118495	0.0120609
1.668	5.2195	72.0001	71.9941	1.26093e-07	0.00200604	0.0032597	0.00145931	0.0120609
1.669	5.21948	72.0001	71.9941	1.2513e-07	0.00204753	0.0032597	0.00168896	0.0120609
1.67	5.21947	72.0001	71.9963	1.24167e-07	-5.25716e-05	-0.00240295	0.00159429	-0.00889087
1.671	5.21946	72.0001	71.9963	1.23206e-07	-0.00136857	-0.00240295	0.000989828	-0.00889087
1.672	5.21945	72.0001	71.9963	1.22245e-07	-0.00152876	-0.00240295	0.000483902	-0.00889087
1.673	5.21944	72.0001	71.9963	1.21285e-07	-0.00160952	-0.00240295	6.04235e-05	-0.00889087
1.674	5.21943	72.0001	71.9963	1.20326e-07	-0.00167413	-0.00240295	-0.000294046	-0.00889087
1.675	5.21942	72.0001	71.9963	1.19368e-07	-0.00172807	-0.00240295	-0.000590753	-0.00889087
1.676	5.21942	72.0001	71.9963	1.18411e-07	-0.00177323	-0.00240295	-0.000839109	-0.00889087
1.677	5.21941	72.0001	71.9963	1.17455e-07	-0.00181105	-0.00240295	-0.00104699	-0.00889087
1.678	5.21941	72.0001	71.9963	1.16499e-07	-0.00184271	-0.00240295	-0.001221	-0.00889087
1.679	5.2194	72.0001	71.9963	1.15544e-07	-0.00186921	-0.00240295	-0.00136666	-0.00889087
1.68	5.2194	72.0001	71.9943	1.1459e-07	5.69175e-05	0.00276421	-0.00122679	0.0102276
1.681	5.21939	72.0001	71.9943	1.13637e-07	0.00126728	0.00276421	-0.000630429	0.0102276
1.682	5.21939	72.0001	71.9943	1.12685e-07	0.00142029	0.00276421	-0.000131291	0.0102276
1.683	5.21939	72.0001	71.9943	1.11733e-07	0.00149949	0.00276421	0.000286505	0.0102276
1.684	5.21939	72.0001	71.9943	1.10782e-07	0.00156299	0.00276421	0.000636216	0.0102276
1.685	5.21939	72.0001	71.9943	1.09832e-07	0.00161596	0.00276421	0.000928938	0.0102276
1.686	5.21939	72.0001	71.9943	1.08883e-07	0.00166028	0.00276421	0.00117396	0.0102276
1.687	5.2194	72.0001	71.9943	1.07934e-07	0.00169736	0.00276421	0.00137905	0.0102276
1.688	5.2194	72.0001	71.9943	1.06986e-07	0.00172838	0.00276421	0.00155072	0.0102276
1.689	5.2194	72.0001	71.9943	1.06039e-07	0.00175435	0.00276421	0.00169442	0.0102276
1.69	5.21941	72.0001	71.9945	1.05093e-07	0.00164136	0.00240687	0.00179659	0.00890549
1.691	5.21941	72.0001	71.9945	1.04147e-07	0.00157471	0.00240687	0.00184897	0.00890549
1.692	5.21942	72.0001	71.9945	1.03202e-07	0.00157832	0.00240687	0.00189282	0.00890549
1.693	5.21942	72.0001	71.9945	1.02258e-07	0.0015847	0.00240687	0.00192952	0.00890549
1.694	5.21943	72.0001	71.9945	1.01315e-07	0.00159024	0.00240687	0.00196024	0.00890549
1.695	5.21944	72.0001	71.9945	1.00372e-07	0.00159488	0.00240687	0.00198596	0.00890549
1.696	5.21945	72.0001	71.9945	9.94294e-08	0.00159877	0.00240687	0.00200748	0.00890549
1.697	5.21946	72.0001	71.9945	9.84879e-08	0.00160202	0.00240687	0.0020255	0.00890549
1.698	5.21947	72.0001	71.9945	9.7547e-08	0.00160475	0.00240687	0.00204058	0.00890549
1.699	5.21948	72.0001	71.9945	9.66068e-08	0.00160703	0.00240687	0.0020532	0.00890549
1.7	5.21949	72	71.9956	9.56672e-08	0.000503702	-0.000524717	0.00191525	-0.0019414
1.701	5.2195	72	71.9956	9.47283e-08	-0.000190886	-0.000524717	0.00152785	-0.0019414
1.702	5.21951	72	71.9956	9.379e-08	-0.000284988	-0.000524717	0.00120361	-0.0019414
1.703	5.21953	72	71.9956	9.28524e-08	-0.000336158	-0.000524717	0.000932208	-0.0019414
1.704	5.21954	72	71.9956	9.19153e-08	-0.000377445	-0.000524717	0.000705032	-0.0019414
1.705	5.21956	72	71.9956	9.09789e-08	-0.000411925	-0.000524717	0.000514876	-0.0019414
1.706	5.21957	72	71.9956	9.00431e-08	-0.00044079	-0.000524717	0.000355707	-0.0019414
1.707	5.21959	72	71.9956	8.91079e-08	-0.000464956	-0.000524718	0.000222476	-0.0019414
1.708	5.21961	72	71.9956	8.81734e-08	-0.000485187	-0.000524718	0.000110956	-0.0019414
1.709	5.21962	72	71.9956	8.72394e-08	-0.000502125	-0.000524718	1.76095e-05	-0.0019414
1.71	5.21964	72	71.995	8.6306e-08	4.02984e-05	0.000951531	1.42662e-05	0.00352072
1.711	5.21966	72	71.995	8.53732e-08	0.000379339	0.000951531	0.000148396	0.00352072
1.712	5.21968	72	71.995	8.4441e-08	0.000417539	0.000951531	0.000260658	0.00352072
1.713	5.2197	72	71.995	8.35093e-08	0.000435576	0.000951531	0.000354624	0.00352072
1.714	5.21972	72	71.995	8.25783e-08	0.000449885	0.000951531	0.000433278	0.00352072
1.715	5.21974	72	71.995	8.16478e-08	0.000461817	0.000951531	0.000499115	0.00352072
1.716	5.21976	72	71.995	8.07179e-08	0.0004718	0.000951531	0.000554223	0.00352072
1.717	5.21978	72	71.995	7.97885e-08	0.000480156	0.00095153	0.000600351	0.00352072
1.718	5.21981	72	71.995	7.88598e-08	0.000487149	0.00095153	0.000638962	0.00352072
1.719	5.21983	72	71.995	7.79317e-08	0.000493003	0.00095153	0.000671281	0.00352072
1.72	5.21985	72	71.9958	7.70043e-08	-0.000245318	-0.00101975	0.000598461	-0.00377303
1.721	5.21988	72	71.9958	7.60774e-08	-0.000709698	-0.00101975	0.000354664	-0.00377303
1.722	5.2199	72	71.9958	7.51511e-08	-0.000770554	-0.00101975	0.000150608	-0.00377303
1.723	5.21993	72	71.9958	7.42254e-08	-0.000802899	-0.00101975	-2.01936e-05	-0.00377303
1.724	5.21995	72	71.9958	7.33002e-08	-0.000828929	-0.00101975	-0.000163162	-0.00377303
1.725	5.21998	72	71.9958	7.23755e-08	-0.000850662	-0.00101975	-0.000282832	-0.00377303
1.726	5.22001	72	71.9958	7.14513e-08	-0.000868853	-0.00101975	-0.000383002	-0.00377303
1.727	5.22004	72	71.9958	7.05276e-08	-0.000884081	-0.00101975	-0.000466848	-0.00377303
1.728	5.22006	72	71.9958	6.96043e-08	-0.00089683	-0.00101975	-0.00053703	-0.00377303
1.729	5.22009	72	71.9958	6.86814e-08	-0.000907502	-0.00101975	-0.000595776	-0.00377303
1.73	5.22012	72	71.9958	6.77589e-08	-0.000971216	-0.00116504	-0.00065231	-0.00431059
1.731	5.22015	72	71.9958	6.68368e-08	-0.00101325	-0.00116504	-0.000713107	-0.00431059
1.732	5.22018	72	71.9958	6.59152e-08	-0.00102425	-0.00116504	-0.000763996	-0.00431059
1.733	5.22021	72	71.9958	6.4994e-08	-0.0010321	-0.00116504	-0.000806592	-0.00431059
1.734	5.22025	72	71.9958	6.40732e-08	-0.00103858	-0.00116504	-0.000842246	-0.00431059
1.735	5.22028	72	71.9958	6.31528e-08	-0.00104401	-0.00116504	-0.000872091	-0.00431059
1.736	5.22031	72	71.9958	6.22328e-08	-0.00104855	-0.00116504	-0.000897072	-0.00431059
1.737	5.22034	72	71.9958	6.13133e-08	-0.00105235	-0.00116504	-0.000917982	-0.00431059
1.738	5.22038	72	71.9958	6.03942e-08	-0.00105553	-0.00116504	-0.000935485	-0.00431059
1.739	5.22041	72	71.9958	5.94754e-08	-0.0010582	-0.00116504	-0.000950135	-0.00431059
1.74	5.22044	72	71.994	5.85571e-08	0.000747502	0.00362994	-0.000719468	0.0134308
1.741	5.22048	72	71.994	5.76392e-08	0.00188561	0.00362994	-8.16331e-05	0.0134308
1.742	5.22051	72	71.994	5.67216e-08	0.00204024	0.00362994	0.000452227	0.0134308
1.743	5.22055	72	71.994	5.58044e-08	0.00212434	0.00362994	0.000899086	0.0134308
1.744	5.22059	72	71.994	5.48875e-08	0.00219214	0.00362994	0.00127312	0.0134308
1.745	5.22062	72	71.994	5.39709e-08	0.00224872	0.00362994	0.00158621	0.0134308
1.746	5.22066	72	71.994	5.30547e-08	0.00229605	0.00362994	0.00184827	0.0134308
1.747	5.2207	72	71.994	5.21388e-08	0.00233565	0.00362994	0.00206763	0.0134308
1.748	5.22074	72	71.994	5.12233e-08	0.00236878	0.00362994	0.00225125	0.0134308
1.749	5.22077	72	71.994	5.0308e-08	0.00239652	0.00362994	0.00240494	0.0134308
1.75	5.22081	72	71.9953	4.9393e-08	0.00110063	0.000130989	0.00235632	0.000484727
1.751	5.22085	72	71.9953	4.84784e-08	0.000289418	0.000130989	0.00199108	0.000484727
1.752	5.22089	72	71.9953	4.7564e-08	0.00019191	0.000130989	0.00168538	0.000484726
1.753	5.22093	72	71.9953	4.665e-08	0.000143217	0.000130989	0.00142951	0.000484726
1.754	5.22097	72	71.9953	4.57363e-08	0.000104307	0.000130989	0.00121533	0.000484726
1.755	5.22101	72	71.9953	4.48229e-08	7.18329e-05	0.000130988	0.00103605	0.000484726
1.756	5.22105	72	71.9953	4.39098e-08	4.46503e-05	0.000130988	0.000885986	0.000484726
1.757	5.22109	72	71.9953	4.2997e-08	2.18929e-05	0.000130988	0.000760376	0.000484726
1.758	5.22113	72	71.9953	4.20845e-08	2.84074e-06	0.000130988	0.000655236	0.000484726
1.759	5.22118	72	71.9953	4.11723e-08	-1.31091e-05	0.000130988	0.000567229	0.000484726
1.76	5.22122	72	71.9967	4.02605e-08	-0.00138504	-0.00347236	0.000311005	-0.0128477
1.761	5.22126	72	71.9967	3.9349e-08	-0.0022529	-0.00347236	-0.00023769	-0.0128477
1.762	5.2213	72	71.9967	3.84377e-08	-0.00238002	-0.00347236	-0.000696947	-0.0128477
1.763	5.22135	72	71.9967	3.75268e-08	-0.00245244	-0.00347236	-0.00108136	-0.0128477
1.764	5.22139	72	71.9967	3.66162e-08	-0.00251116	-0.00347236	-0.00140314	-0.0128477
1.765	5.22143	72	71.9967	3.5706e-08	-0.00256023	-0.00347236	-0.00167247	-0.0128477
1.766	5.22148	72	71.9967	3.4796e-08	-0.00260131	-0.00347236	-0.00189792	-0.0128477
1.767	5.22152	72	71.9967	3.38864e-08	-0.00263571	-0.00347236	-0.00208663	-0.0128477
1.768	5.22157	72	71.9967	3.29771e-08	-0.00266451	-0.00347236	-0.00224459	-0.0128477
1.769	5.22161	72	71.9967	3.20682e-08	-0.00268862	-0.00347236	-0.00237681	-0.0128477
1.77	5.22166	72	71.9934	3.11596e-08	0.000468677	0.00495439	-0.00206055	0.0183313
1.771	5.2217	72	71.9934	3.02513e-08	0.00245653	0.00495439	-0.0010142	0.0183313
1.772	5.22175	72	71.9934	2.93434e-08	0.00271717	0.00495439	-0.000138426	0.0183313
1.773	5.22179	72	71.9934	2.84359e-08	0.00285551	0.00495439	0.000594625	0.0183313
1.774	5.22184	72	71.9934	2.75287e-08	0.0029667	0.00495439	0.00120822	0.0183313
1.775	5.22188	72	71.9934	2.66219e-08	0.00305944	0.00495439	0.00172182	0.0183313
1.776	5.22193	72	71.9934	2.57155e-08	0.003137	0.00495439	0.00215172	0.0183313
1.777	5.22197	72	71.9934	2.48095e-08	0.00320189	0.00495439	0.00251157	0.0183313
1.778	5.22202	72	71.9934	2.39039e-08	0.00325617	0.00495439	0.00281278	0.0183313
1.779	5.22207	72	71.9934	2.29987e-08	0.00330159	0.00495439	0.0030649	0.0183313
1.78	5.22211	72	71.9966	2.20939e-08	0.000222014	-0.00331543	0.00285696	-0.012267
1.781	5.22216	72	71.9966	2.11895e-08	-0.00170931	-0.00331543	0.00191586	-0.012267
1.782	5.22221	72	71.9966	2.02856e-08	-0.0019519	-0.00331543	0.00112817	-0.012267
1.783	5.22225	72	71.9966	1.93821e-08	-0.00207721	-0.00331543	0.000468845	-0.012267
1.784	5.2223	72	71.9966	1.84791e-08	-0.00217779	-0.00331543	-8.30387e-05	-0.012267
1.785	5.22235	72	71.9966	1.75765e-08	-0.00226179	-0.00331543	-0.00054499	-0.012267
1.786	5.2224	72	71.9966	1.66745e-08	-0.00233214	-0.00331543	-0.000931663	-0.012267
1.787	5.22244	72	71.9966	1.57728e-08	-0.00239105	-0.00331543	-0.00125533	-0.012267
1.788	5.22249	72	71.9966	1.48717e-08	-0.00244038	-0.00331543	-0.00152624	-0.012267
1.789	5.22254	72	71.9966	1.39711e-08	-0.00248169	-0.00331543	-0.00175302	-0.012267
1.79	5.22259	72	71.9948	1.3071e-08	-0.000762092	0.00133674	-0.00170714	0.00494602
1.791	5.22263	72	71.9948	1.21714e-08	0.000315848	0.00133674	-0.00123722	0.00494602
1.792	5.22268	72	71.9948	1.12724e-08	0.000443616	0.00133674	-0.000843915	0.00494602
1.793	5.22273	72	71.9948	1.03739e-08	0.000506535	0.00133674	-0.000514706	0.00494602
1.794	5.22278	72	71.9948	9.47596e-09	0.000556693	0.00133674	-0.000239144	0.00494602
1.795	5.22282	72	71.9948	8.57859e-09	0.000598521	0.00133674	-8.48755e-06	0.00494602
1.796	5.22287	72	71.9948	7.68181e-09	0.000633514	0.00133674	0.000184581	0.00494602
1.797	5.22292	72	71.9948	6.78561e-09	0.000662796	0.00133674	0.000346188	0.00494602
1.798	5.22297	72	71.9948	5.89002e-09	0.000687301	0.00133674	0.00048146	0.00494602
1.799	5.22301	72	71.9948	4.99505e-09	0.000707809	0.00133674	0.000594688	0.00494602
1.8	5.22306	72	71.9964	4.1007e-09	-0.000785759	-0.0026703	0.000486453	-0.00988004
1.801	5.22311	72	71.9964	3.20699e-09	-0.00172382	-0.0026703	2.41891e-05	-0.00988004
1.802	5.22316	72	71.9964	2.31393e-09	-0.00184259	-0.0026703	-0.00036272	-0.00988004
1.803	5.2232	72	71.9964	1.42153e-09	-0.00190421	-0.0026703	-0.000686576	-0.00988004
1.804	5.22325	72	71.9964	5.29803e-10	-0.00195367	-0.0026703	-0.000957658	-0.00988004
1.805	5.2233	72	71.9964	-3.61236e-10	-0.00199496	-0.0026703	-0.00118457	-0.00988004
1.806	5.22334	72	71.9964	-1.25158e-09	-0.00202953	-0.0026703	-0.0013745	-0.00988004
1.807	5.22339	72	71.9964	-2.14121e-09	-0.00205847	-0.0026703	-0.00153348	-0.00988004
1.808	5.22344	72	71.9964	-3.03012e-09	-0.0020827	-0.0026703	-0.00166655	-0.00988004
1.809	5.22349	72	71.9963	-3.91829e-09	-0.00210299	-0.0026703	-0.00177794	-0.00988004
1.81	5.22353	72	71.9957	-4.80572e-09	-0.00148469	-0.000985489	-0.00178582	-0.00364623
1.811	5.22358	72	71.9957	-5.69239e-09	-0.00109797	-0.000985489	-0.00163614	-0.00364623
1.812	5.22363	72	71.9957	-6.57829e-09	-0.00105476	-0.000985489	-0.00151086	-0.00364623
1.813	5.22367	72	71.9957	-7.46341e-09	-0.00103453	-0.000985489	-0.001406	-0.00364623
1.814	5.22372	72	71.9957	-8.34773e-09	-0.00101851	-0.000985489	-0.00131823	-0.00364623
1.815	5.22376	72	71.9957	-9.23124e-09	-0.00100514	-0.000985489	-0.00124476	-0.00364623
1.816	5.22381	72	71.9957	-1.01139e-08	-0.000993963	-0.00098549	-0.00118326	-0.00364623
1.817	5.22386	72	71.9957	-1.09958e-08	-0.000984605	-0.00098549	-0.00113178	-0.00364623
1.818	5.2239	72	71.9957	-1.18768e-08	-0.000976773	-0.00098549	-0.00108869	-0.00364623
1.819	5.22395	72	71.9957	-1.2757e-08	-0.000970217	-0.00098549	-0.00105263	-0.00364623
1.82	5.22399	72	71.9948	-1.36363e-08	-0.000118853	0.00125796	-0.000908779	0.00465452
1.821	5.22404	72	71.9948	-1.45147e-08	0.000419242	0.00125796	-0.000580281	0.00465452
1.822	5.22408	72	71.9948	-1.53922e-08	0.000496273	0.00125796	-0.00030533	0.00465452
1.823	5.22413	72	71.9948	-1.62688e-08	0.000539537	0.00125796	-7.51862e-05	0.00465452
1.824	5.22417	72	71.9948	-1.71445e-08	0.000574543	0.00125796	0.000117453	0.00465452
1.825	5.22422	72	71.9948	-1.80193e-08	0.000603768	0.00125796	0.000278701	0.00465452
1.826	5.22426	72	71.9948	-1.88931e-08	0.000628221	0.00125796	0.000413672	0.00465452
1.827	5.22431	72	71.9948	-1.9766e-08	0.000648686	0.00125796	0.000526648	0.00465452
1.828	5.22435	72	71.9948	-2.06379e-08	0.000665813	0.00125796	0.000621213	0.00465452
1.829	5.22439	72	71.9948	-2.15088e-08	0.000680147	0.00125796	0.000700369	0.00465452
1.83	5.22444	72	71.994	-2.23787e-08	0.00146945	0.00331968	0.00087108	0.0122829
1.831	5.22448	72	71.9941	-2.32477e-08	0.00196923	0.00331968	0.0012052	0.0122829
1.832	5.22452	72	71.9941	-2.41156e-08	0.00204466	0.00331968	0.00148487	0.0122829
1.833	5.22457	72	71.9941	-2.49825e-08	0.00208835	0.00331968	0.00171895	0.0122829
1.834	5.22461	72	71.9941	-2.58483e-08	0.00212382	0.00331968	0.00191489	0.0122829
1.835	5.22465	72	71.9941	-2.67131e-08	0.00215343	0.00331968	0.0020789	0.0122829
1.836	5.22469	72	71.9941	-2.75769e-08	0.00217821	0.00331968	0.00221619	0.0122829
1.837	5.22474	72	71.9941	-2.84395e-08	0.00219895	0.00331968	0.0023311	0.0122829
1.838	5.22478	72	71.9941	-2.93011e-08	0.0022163	0.00331968	0.00242728	0.0122829
1.839	5.22482	72	71.9941	-3.01616e-08	0.00223083	0.00331968	0.00250779	0.0122829
1.84	5.22486	72	71.9957	-3.1021e-08	0.000585171	-0.00107772	0.0023524	-0.00398748
1.841	5.2249	72	71.9957	-3.18792e-08	-0.000448704	-0.00107772	0.00181445	-0.00398748
1.842	5.22494	72	71.9957	-3.27363e-08	-0.000583289	-0.00107772	0.0013642	-0.00398748
1.843	5.22498	72	71.9957	-3.35923e-08	-0.000654572	-0.00107772	0.000987323	-0.00398748
1.844	5.22502	72	71.9957	-3.44471e-08	-0.000711927	-0.00107772	0.000671859	-0.00398748
1.845	5.22506	72	71.9957	-3.53007e-08	-0.000759823	-0.00107772	0.000407803	-0.00398748
1.846	5.2251	72	71.9957	-3.61532e-08	-0.000799922	-0.00107772	0.000186776	-0.00398749
1.847	5.22514	72	71.9957	-3.70044e-08	-0.000833496	-0.00107772	1.76732e-06	-0.00398749
1.848	5.22518	72	71.9957	-3.78545e-08	-0.000861606	-0.00107772	-0.000153093	-0.00398749
1.849	5.22522	72	71.9957	-3.87033e-08	-0.00088514	-0.00107772	-0.000282717	-0.00398749
1.85	5.22525	72	71.9949	-3.95509e-08	-9.75343e-05	0.00106343	-0.00028274	0.00393479
1.851	5.22529	72	71.9949	-4.03973e-08	0.000395016	0.00106343	-8.4158e-05	0.00393479
1.852	5.22533	72	71.9949	-4.12424e-08	0.000451048	0.00106343	8.2049e-05	0.00393479
1.853	5.22537	72	71.9949	-4.20863e-08	0.000477726	0.00106343	0.000221169	0.00393479
1.854	5.2254	72	71.9949	-4.29288e-08	0.00049891	0.00106343	0.000337619	0.00393479
1.855	5.22544	72	71.9949	-4.37701e-08	0.000516574	0.00106343	0.000435092	0.00393479
1.856	5.22548	72	71.9949	-4.46101e-08	0.000531354	0.00106343	0.000516681	0.00393479
1.857	5.22551	72	71.9949	-4.54488e-08	0.000543724	0.00106343	0.000584974	0.00393479
1.858	5.22555	72	71.9949	-4.62861e-08	0.000554077	0.00106343	0.000642138	0.00393479
1.859	5.22558	72	71.9949	-4.71221e-08	0.000562742	0.00106343	0.000689987	0.00393479
1.86	5.22562	72	71.9956	-4.79568e-08	-9.48707e-05	-0.000700036	0.000640695	-0.00259005
1.861	5.22565	72	71.9956	-4.87901e-08	-0.000507869	-0.000700036	0.000435868	-0.00259005
1.862	5.22569	72	71.9956	-4.9622e-08	-0.00056028	-0.000700036	0.00026443	-0.00259005
1.863	5.22572	72	71.9956	-5.04526e-08	-0.000587516	-0.000700036	0.000120931	-0.00259005
1.864	5.22576	72	71.9956	-5.12817e-08	-0.000609379	-0.000700036	8.16358e-07	-0.00259005
1.865	5.22579	72	71.9956	-5.21095e-08	-0.000627628	-0.000700036	-9.97249e-05	-0.00259005
1.866	5.22582	72	71.9956	-5.29358e-08	-0.000642903	-0.000700036	-0.000183882	-0.00259005
1.867	5.22586	72	71.9956	-5.37607e-08	-0.00065569	-0.000700036	-0.000254325	-0.00259005
1.868	5.22589	72	71.9956	-5.45841e-08	-0.000666394	-0.000700037	-0.000313289	-0.00259005
1.869	5.22592	72	71.9956	-5.54061e-08	-0.000675355	-0.000700037	-0.000362645	-0.00259005
1.87	5.22595	72	71.9953	-5.62267e-08	-0.000399075	5.2618e-05	-0.000365825	0.000194774
1.871	5.22598	72	71.9953	-5.70457e-08	-0.0002264	5.26179e-05	-0.000298675	0.000194774
1.872	5.22602	72	71.9953	-5.78633e-08	-0.000207095	5.26179e-05	-0.000242473	0.000194774
1.873	5.22605	72	71.9953	-5.86793e-08	-0.000198045	5.26179e-05	-0.000195431	0.000194774
1.874	5.22608	72	71.9953	-5.94939e-08	-0.000190873	5.26178e-05	-0.000156054	0.000194774
1.875	5.22611	72	71.9953	-6.03069e-08	-0.000184892	5.26178e-05	-0.000123094	0.000194774
1.876	5.22614	72	71.9953	-6.11184e-08	-0.000179888	5.26178e-05	-9.55047e-05	0.000194774
1.877	5.22617	72	71.9953	-6.19283e-08	-0.000175699	5.26177e-05	-7.24115e-05	0.000194774
1.878	5.22619	72	71.9953	-6.27367e-08	-0.000172193	5.26177e-05	-5.30816e-05	0.000194774
1.879	5.22622	72	71.9953	-6.35435e-08	-0.000169259	5.26177e-05	-3.69017e-05	0.000194774
1.88	5.22625	72	71.9968	-6.43487e-08	-0.00160828	-0.00377061	-0.000217057	-0.0139512
1.881	5.22628	72	71.9968	-6.51523e-08	-0.00251542	-0.00377061	-0.000722474	-0.0139512
1.882	5.22631	72	71.9968	-6.59543e-08	-0.0026387	-0.00377061	-0.0011455	-0.0139512
1.883	5.22633	72	71.9968	-6.67547e-08	-0.0027058	-0.00377061	-0.0014996	-0.0139512
1.884	5.22636	72	71.9968	-6.75535e-08	-0.00275995	-0.00377061	-0.00179599	-0.0139512
1.885	5.22639	72	71.9968	-6.83506e-08	-0.00280518	-0.00377061	-0.00204408	-0.0139512
1.886	5.22641	72	71.9968	-6.9146e-08	-0.00284304	-0.00377061	-0.00225174	-0.0139512
1.887	5.22644	72	71.9968	-6.99398e-08	-0.00287474	-0.00377061	-0.00242557	-0.0139512
1.888	5.22646	72	71.9968	-7.07319e-08	-0.00290128	-0.00377061	-0.00257106	-0.0139512
1.889	5.22649	72	71.9968	-7.15223e-08	-0.0029235	-0.00377061	-0.00269285	-0.0139512
1.89	5.22651	72	71.9955	-7.2311e-08	-0.00167729	-0.000416335	-0.00262485	-0.00154035
1.891	5.22654	72	71.9955	-7.3098e-08	-0.000894317	-0.000416335	-0.00225681	-0.00154035
1.892	5.22656	72	71.9955	-7.38832e-08	-0.000797561	-0.000416335	-0.00194876	-0.00154035
1.893	5.22659	72	71.9955	-7.46667e-08	-0.000748358	-0.000416335	-0.00169092	-0.00154035
1.894	5.22661	72	71.9955	-7.54485e-08	-0.000708982	-0.000416335	-0.00147509	-0.00154035
1.895	5.22663	72	71.9955	-7.62285e-08	-0.000676133	-0.000416335	-0.00129444	-0.00154035
1.896	5.22666	72	71.9955	-7.70067e-08	-0.00064865	-0.000416335	-0.00114322	-0.00154035
1.897	5.22668	72	71.9955	-7.77832e-08	-0.000625651	-0.000416335	-0.00101665	-0.00154035
1.898	5.2267	72	71.9955	-7.85578e-08	-0.000606402	-0.000416335	-0.0009107	-0.00154035
1.899	5.22672	72	71.9955	-7.93306e-08	-0.000590293	-0.000416335	-0.000822017	-0.00154035
1.9	5.22674	72	71.9935	-8.01016e-08	0.00135372	0.00470393	-0.000488375	0.0174046
1.901	5.22676	72	71.9935	-8.08708e-08	0.002582	0.00470393	0.000265825	0.0174046
1.902	5.22678	72	71.9935	-8.16381e-08	0.00275803	0.00470393	0.000897084	0.0174046
1.903	5.2268	72	71.9935	-8.24035e-08	0.00285696	0.00470393	0.00142547	0.0174046
1.904	5.22682	72	71.9935	-8.31671e-08	0.00293698	0.00470393	0.00186775	0.0174046
1.905	5.22684	72	71.9935	-8.39288e-08	0.00300377	0.00470393	0.00223795	0.0174046
1.906	5.22686	72	71.9935	-8.46886e-08	0.00305964	0.00470393	0.00254783	0.0174046
1.907	5.22688	72	71.9935	-8.54465e-08	0.00310639	0.00470393	0.00280721	0.0174046
1.908	5.2269	72	71.9935	-8.62025e-08	0.0031455	0.00470393	0.00302432	0.0174046
1.909	5.22692	72	71.9935	-8.69566e-08	0.00317823	0.00470393	0.00320605	0.0174046
1.91	5.22693	72	71.9963	-8.77087e-08	0.000434704	-0.00264629	0.00298578	-0.0097912
1.911	5.22695	72	71.9963	-8.84588e-08	-0.00128703	-0.00264629	0.00211966	-0.0097912
1.912	5.22697	72	71.9963	-8.9207e-08	-0.00150702	-0.00264629	0.00139472	-0.0097912
1.913	5.22699	72	71.9963	-8.99532e-08	-0.00162207	-0.00264629	0.00078792	-0.0097912
1.914	5.227	72	71.9963	-9.06975e-08	-0.00171453	-0.00264629	0.000280002	-0.0097912
1.915	5.22702	72	71.9963	-9.14397e-08	-0.00179177	-0.00264629	-0.000145148	-0.0097912
1.916	5.22703	72	71.9963	-9.21799e-08	-0.00185644	-0.00264629	-0.000501016	-0.0097912
1.917	5.22705	72	71.9963	-9.29181e-08	-0.00191059	-0.00264629	-0.000798894	-0.0097912
1.918	5.22706	72	71.9963	-9.36543e-08	-0.00195595	-0.00264629	-0.00104823	-0.0097912
1.919	5.22708	72	71.9963	-9.43884e-08	-0.00199392	-0.00264629	-0.00125694	-0.0097912
1.92	5.22709	72	71.9969	-9.51205e-08	-0.00257916	-0.0041141	-0.001506	-0.0152221
1.921	5.22711	72	71.9969	-9.58505e-08	-0.00295512	-0.0041141	-0.00185061	-0.0152221
1.922	5.22712	72	71.9969	-9.65784e-08	-0.00302551	-0.0041141	-0.00213907	-0.0152221
1.923	5.22713	72	71.9969	-9.73042e-08	-0.00307055	-0.0041141	-0.00238051	-0.0152221
1.924	5.22715	72	71.9969	-9.80279e-08	-0.00310748	-0.0041141	-0.00258261	-0.0152221
1.925	5.22716	72	71.9969	-9.87496e-08	-0.00313835	-0.0041141	-0.00275178	-0.0152221
1.926	5.22717	72	71.9969	-9.94691e-08	-0.0031642	-0.0041141	-0.00289338	-0.0152221
1.927	5.22718	72	71.9969	-1.00186e-07	-0.00318584	-0.0041141	-0.0030119	-0.0152221
1.928	5.22719	72	71.9969	-1.00902e-07	-0.00320395	-0.0041141	-0.00311111	-0.0152221
1.929	5.22721	72	71.9969	-1.01615e-07	-0.00321912	-0.0041141	-0.00319416	-0.0152221
1.93	5.22722	72	71.9934	-1.02326e-07	0.000196542	0.00497781	-0.00280304	0.018418
1.931	5.22723	72	71.9934	-1.03034e-07	0.0023497	0.00497781	-0.00163233	0.018418
1.932	5.22724	72	71.9934	-1.03741e-07	0.00263747	0.00497781	-0.000652465	0.018418
1.933	5.22725	72	71.9934	-1.04445e-07	0.00279211	0.00497781	0.000167712	0.018418
1.934	5.22726	72	71.9934	-1.05147e-07	0.00291656	0.00497781	0.000854232	0.018418
1.935	5.22727	72	71.9934	-1.05847e-07	0.00302035	0.00497781	0.00142888	0.018418
1.936	5.22727	72	71.9934	-1.06545e-07	0.00310715	0.00497781	0.00190988	0.018418
1.937	5.22728	72	71.9934	-1.0724e-07	0.00317976	0.00497781	0.00231249	0.018418
1.938	5.22729	72	71.9934	-1.07934e-07	0.00324051	0.00497781	0.0026495	0.018418
1.939	5.2273	72	71.9934	-1.08624e-07	0.00329133	0.00497781	0.00293159	0.018418
1.94	5.22731	72	71.9939	-1.09313e-07	0.00284736	0.00368731	0.00310233	0.0136431
1.941	5.22731	72	71.9939	-1.1e-07	0.0025768	0.00368731	0.00312554	0.0136431
1.942	5.22732	72	71.9939	-1.10684e-07	0.00256476	0.00368731	0.00314499	0.0136431
1.943	5.22733	72	71.9939	-1.11365e-07	0.00256681	0.00368731	0.00316126	0.0136431
1.944	5.22734	72	71.9939	-1.12045e-07	0.00256922	0.00368731	0.00317489	0.0136431
1.945	5.22734	72	71.9939	-1.12722e-07	0.00257127	0.00368731	0.00318629	0.0136431
1.946	5.22735	72	71.9939	-1.13397e-07	0.00257299	0.00368731	0.00319584	0.0136431
1.947	5.22735	72	71.9939	-1.14069e-07	0.00257443	0.00368731	0.00320383	0.0136431
1.948	5.22736	72	71.9939	-1.1474e-07	0.00257563	0.00368731	0.00321051	0.0136431
1.949	5.22736	72	71.9939	-1.15407e-07	0.00257664	0.00368731	0.00321611	0.0136431
1.95	5.22737	72	71.9944	-1.16073e-07	0.00212493	0.00248687	0.00315998	0.00920153
1.951	5.22737	72	71.9944	-1.16736e-07	0.00184081	0.00248687	0.00300165	0.00920153
1.952	5.22738	72	71.9944	-1.17397e-07	0.00180245	0.00248687	0.00286913	0.00920153
1.953	5.22738	72	71.9944	-1.18055e-07	0.00178162	0.00248687	0.00275821	0.00920153
1.954	5.22738	72	71.9944	-1.18711e-07	0.00176482	0.00248687	0.00266536	0.00920153
1.955	5.22739	72	71.9944	-1.19364e-07	0.0017508	0.00248687	0.00258764	0.00920153
1.956	5.22739	72	71.9944	-1.20015e-07	0.00173906	0.00248687	0.00252259	0.00920153
1.957	5.22739	72	71.9944	-1.20664e-07	0.00172923	0.00248687	0.00246814	0.00920153
1.958	5.2274	72	71.9944	-1.2131e-07	0.001721	0.00248687	0.00242256	0.00920153
1.959	5.2274	72	71.9944	-1.21954e-07	0.00171411	0.00248687	0.00238441	0.00920153
1.96	5.2274	72	71.9971	-1.22595e-07	-0.000971793	-0.00462214	0.00199231	-0.0171018
1.961	5.2274	72	71.9971	-1.23234e-07	-0.00266532	-0.00462214	0.00100472	-0.0171018
1.962	5.2274	72	71.9971	-1.23871e-07	-0.00290135	-0.00462214	0.000178114	-0.0171018
1.963	5.2274	72	71.9971	-1.24505e-07	-0.00303204	-0.00462214	-0.000513789	-0.0171018
1.964	5.22741	72	71.9971	-1.25136e-07	-0.00313775	-0.00462214	-0.00109294	-0.0171018
1.965	5.22741	72	71.9971	-1.25765e-07	-0.00322608	-0.00462214	-0.00157772	-0.0171018
1.966	5.22741	72	71.9971	-1.26391e-07	-0.00330006	-0.00462214	-0.0019835	-0.0171018
1.967	5.22741	72	71.9971	-1.27015e-07	-0.00336201	-0.00462214	-0.00232315	-0.0171018
1.968	5.22741	72	71.9971	-1.27637e-07	-0.0034139	-0.00462214	-0.00260746	-0.0171018
1.969	5.22741	72	71.9971	-1.28256e-07	-0.00345734	-0.00462214	-0.00284544	-0.0171018
1.97	5.2274	72	71.9934	-1.28872e-07	0.000102808	0.00491562	-0.00256141	0.0181879
1.971	5.2274	72	71.9934	-1.29486e-07	0.00234211	0.00491562	-0.001439	0.0181879
1.972	5.2274	72	71.9934	-1.30097e-07	0.00262788	0.00491562	-0.000499555	0.0181879
1.973	5.2274	72	71.9934	-1.30706e-07	0.00277668	0.00491562	0.000286786	0.0181879
1.974	5.2274	72	71.9934	-1.31312e-07	0.00289601	0.00491562	0.000944984	0.0181879
1.975	5.2274	72	71.9934	-1.31916e-07	0.00299551	0.00491562	0.00149592	0.0181879
1.976	5.2274	72	71.9934	-1.32517e-07	0.00307873	0.00491562	0.00195708	0.0181879
1.977	5.22739	72	71.9934	-1.33115e-07	0.00314834	0.00491562	0.00234308	0.0181879
1.978	5.22739	72	71.9934	-1.33711e-07	0.00320658	0.00491562	0.00266619	0.0181879
1.979	5.22739	72	71.9934	-1.34305e-07	0.0032553	0.00491562	0.00293664	0.0181879
1.98	5.22739	72	71.9961	-1.34895e-07	0.000730623	-0.00188961	0.00281824	-0.00699145
1.981	5.22738	72	71.996	-1.35484e-07	-0.000850553	-0.00188961	0.00208794	-0.00699145
1.982	5.22738	72	71.996	-1.36069e-07	-0.00104332	-0.00188961	0.00147668	-0.00699145
1.983	5.22738	72	71.996	-1.36652e-07	-0.00114069	-0.00188961	0.000965043	-0.00699145
1.984	5.22737	72	71.996	-1.37233e-07	-0.00121862	-0.00188961	0.000536778	-0.00699145
1.985	5.22737	72	71.996	-1.3781e-07	-0.00128369	-0.00188961	0.000178302	-0.00699145
1.986	5.22736	72	71.996	-1.38385e-07	-0.00133816	-0.00188961	-0.000121758	-0.00699145
1.987	5.22736	72	71.996	-1.38958e-07	-0.00138378	-0.00188961	-0.000372922	-0.00699145
1.988	5.22735	72	71.996	-1.39528e-07	-0.00142198	-0.00188961	-0.000583156	-0.00699145
1.989	5.22735	72	71.996	-1.40095e-07	-0.00145396	-0.00188961	-0.000759131	-0.00699145
1.99	5.22734	72	71.9968	-1.40659e-07	-0.00221168	-0.00382819	-0.00100465	-0.0141642
1.991	5.22734	72	71.9968	-1.41221e-07	-0.00269534	-0.00382819	-0.00138996	-0.0141642
1.992	5.22733	72	71.9968	-1.41781e-07	-0.00277759	-0.00382819	-0.00171248	-0.0141642
1.993	5.22733	72	71.9968	-1.42337e-07	-0.00282811	-0.00382819	-0.00198244	-0.0141642
1.994	5.22732	72	71.9968	-1.42891e-07	-0.00286938	-0.00382819	-0.0022084	-0.0141642
1.995	5.22732	72	71.9968	-1.43442e-07	-0.00290388	-0.00382819	-0.00239755	-0.0141642
1.996	5.22731	72	71.9968	-1.43991e-07	-0.00293276	-0.00382819	-0.00255587	-0.0141642
1.997	5.2273	72	71.9968	-1.44537e-07	-0.00295694	-0.00382819	-0.00268839	-0.0141642
1.998	5.2273	72	71.9968	-1.4508e-07	-0.00297718	-0.00382819	-0.00279931	-0.0141642
[truncated: 8,002 more rows]

## Sheet: Slip ratio of four wheels
Time (s)	Reference value of slip ratio of front left wheel (-)	Estimated value of slip ratio of front left wheel (-)	Reference value of slip ratio of rear left wheel (-)	Estimated value of slip ratio of rear left wheel (-)	Reference value of slip ratio of front right wheel (-)	Estimated value of slip ratio of front right wheel (-)	Reference value of slip ratio of rear right wheel (-)	Estimated value of slip ratio of rear right wheel (-)
0	-1.77636e-16	0.00350926	0	0.00350926	-1.77636e-16	0.00375498	0	0.00375498
0.001	-1.77636e-16	-0.000173471	0	-0.000173471	-1.77636e-16	7.16343e-05	0	7.16343e-05
0.002	-6.5439e-06	-3.56631e-05	-6.22957e-06	-3.51492e-05	-6.5439e-06	0.000206501	-6.22957e-06	0.000207015
0.003	-1.30228e-05	-3.46825e-05	-1.24127e-05	-3.37668e-05	-1.30228e-05	0.000204719	-1.24127e-05	0.000205635
0.004	-1.93909e-05	-3.40141e-05	-1.85071e-05	-3.2783e-05	-1.93909e-05	0.000202848	-1.85071e-05	0.00020408
0.005	-2.55995e-05	-3.36362e-05	-2.4468e-05	-3.2149e-05	-2.55995e-05	0.000200883	-2.4468e-05	0.00020237
0.006	-3.16128e-05	-3.3542e-05	-3.02611e-05	-3.18392e-05	-3.16128e-05	0.000198828	-3.02611e-05	0.000200531
0.007	-3.74052e-05	-3.37228e-05	-3.58596e-05	-3.1832e-05	-3.74052e-05	0.000196693	-3.58596e-05	0.000198584
0.008	-4.29574e-05	-3.41656e-05	-4.12427e-05	-3.21059e-05	-4.29574e-05	0.000194491	-4.12427e-05	0.000196551
0.009	-4.82549e-05	-3.48539e-05	-4.63936e-05	-3.26386e-05	-4.82548e-05	0.000192232	-4.63936e-05	0.000194448
0.01	-5.32861e-05	-4.19146e-05	-5.12987e-05	-3.95532e-05	-5.32861e-05	0.000177657	-5.12987e-05	0.00018002
0.011	-5.80421e-05	-3.49683e-05	-5.59467e-05	-3.24675e-05	-5.80421e-05	0.000167322	-5.59467e-05	0.000169824
0.012	-6.25154e-05	-2.96926e-05	-6.03283e-05	-2.70577e-05	-6.25154e-05	0.000158376	-6.03283e-05	0.000161012
0.013	-6.66997e-05	-2.57328e-05	-6.44357e-05	-2.2968e-05	-6.66997e-05	0.000150568	-6.44356e-05	0.000153334
0.014	-7.05897e-05	-2.28433e-05	-6.82621e-05	-1.99521e-05	-7.05897e-05	0.000143684	-6.82621e-05	0.000146577
0.015	-7.4181e-05	-2.08297e-05	-7.1802e-05	-1.78151e-05	-7.4181e-05	0.00013756	-7.18019e-05	0.000140575
0.016	-7.74697e-05	-1.95343e-05	-7.50504e-05	-1.63993e-05	-7.74696e-05	0.000132066	-7.50504e-05	0.000135202
0.017	-8.04525e-05	-1.88275e-05	-7.80034e-05	-1.5575e-05	-8.04524e-05	0.000127103	-7.80034e-05	0.000130357
0.018	-8.31266e-05	-1.86013e-05	-8.06575e-05	-1.52341e-05	-8.31265e-05	0.00012259	-8.06574e-05	0.000125959
0.019	-8.54898e-05	-1.87649e-05	-8.30099e-05	-1.52857e-05	-8.54897e-05	0.000118464	-8.30098e-05	0.000121944
0.02	-8.75403e-05	-2.57219e-05	-8.50584e-05	-2.21338e-05	-8.75402e-05	0.000102267	-8.50583e-05	0.000105856
0.021	-8.92765e-05	-1.84899e-05	-8.68011e-05	-1.47959e-05	-8.92764e-05	9.09043e-05	-8.6801e-05	9.45995e-05
0.022	-9.06976e-05	-1.27859e-05	-8.82368e-05	-8.98888e-06	-9.06975e-05	8.10513e-05	-8.82366e-05	8.48493e-05
0.023	-9.18029e-05	-8.30464e-06	-8.93646e-05	-4.40789e-06	-9.18028e-05	7.25157e-05	-8.93644e-05	7.64133e-05
0.024	-9.25923e-05	-4.82704e-06	-9.01841e-05	-8.33831e-07	-9.25921e-05	6.51004e-05	-9.01839e-05	6.90944e-05
0.025	-9.30657e-05	-2.16882e-06	-9.06952e-05	1.91747e-06	-9.30655e-05	5.86425e-05	-9.0695e-05	6.27295e-05
0.026	-9.32238e-05	-1.74725e-07	-9.08984e-05	4.00119e-06	-9.32236e-05	5.30069e-05	-9.08982e-05	5.71835e-05
0.027	-9.30675e-05	1.28625e-06	-9.07943e-05	5.54826e-06	-9.30672e-05	4.80822e-05	-9.0794e-05	5.23448e-05
0.028	-9.25978e-05	2.32481e-06	-9.03839e-05	6.66932e-06	-9.25975e-05	4.37759e-05	-9.03836e-05	4.81209e-05
0.029	-9.18164e-05	3.03459e-06	-8.96686e-05	7.45796e-06	-9.18161e-05	4.0012e-05	-8.96683e-05	4.44359e-05
0.03	-9.0725e-05	6.74652e-06	-8.86502e-05	1.12451e-05	-9.07247e-05	4.29428e-05	-8.86498e-05	4.74418e-05
0.031	-8.93259e-05	3.03864e-06	-8.73306e-05	7.60852e-06	-8.93255e-05	4.40202e-05	-8.73302e-05	4.85906e-05
0.032	-8.76213e-05	-1.22525e-07	-8.57122e-05	4.51492e-06	-8.76208e-05	4.48651e-05	-8.57117e-05	4.95031e-05
0.033	-8.5614e-05	-2.81976e-06	-8.37974e-05	1.88144e-06	-8.56135e-05	4.5521e-05	-8.37969e-05	5.02229e-05
0.034	-8.3307e-05	-5.09968e-06	-8.15891e-05	-3.38573e-07	-8.33064e-05	4.60478e-05	-8.15886e-05	5.08096e-05
0.035	-8.07034e-05	-7.00062e-06	-7.90905e-05	-2.18346e-06	-8.07028e-05	4.64962e-05	-7.90899e-05	5.13141e-05
0.036	-7.78067e-05	-8.55406e-06	-7.63047e-05	-3.68471e-06	-7.78061e-05	4.69093e-05	-7.63041e-05	5.17795e-05
0.037	-7.46207e-05	-9.7858e-06	-7.32354e-05	-4.86815e-06	-7.462e-05	4.73236e-05	-7.32347e-05	5.22421e-05
0.038	-7.11491e-05	-1.0717e-05	-6.98862e-05	-5.75487e-06	-7.11484e-05	4.77703e-05	-6.98856e-05	5.27333e-05
0.039	-6.73962e-05	-1.13648e-05	-6.62613e-05	-6.36214e-06	-6.73954e-05	4.82758e-05	-6.62606e-05	5.32794e-05
0.04	-6.33661e-05	-2.40678e-05	-6.23647e-05	-1.90286e-05	-6.33653e-05	2.53054e-05	-6.23639e-05	3.03457e-05
0.041	-5.90634e-05	-9.0241e-06	-5.82007e-05	-3.95184e-06	-5.90625e-05	1.11416e-05	-5.81999e-05	1.62145e-05
0.042	-5.45025e-05	4.20217e-06	-5.37819e-05	9.30538e-06	-5.45016e-05	-8.26685e-08	-5.37811e-05	5.02071e-06
0.043	-4.97063e-05	1.60081e-05	-4.91316e-05	2.11395e-05	-4.97053e-05	-8.74286e-06	-4.91308e-05	-3.61171e-06
0.044	-4.46921e-05	2.66704e-05	-4.42668e-05	3.18275e-05	-4.46912e-05	-1.52117e-05	-4.4266e-05	-1.00553e-05
0.045	-3.94768e-05	3.64108e-05	-3.92041e-05	4.15911e-05	-3.94758e-05	-1.98111e-05	-3.92032e-05	-1.46317e-05
0.046	-3.40754e-05	4.54123e-05	-3.39583e-05	5.06137e-05	-3.40745e-05	-2.28127e-05	-3.39574e-05	-1.76127e-05
0.047	-2.85019e-05	5.3826e-05	-2.85432e-05	5.9046e-05	-2.85009e-05	-2.44465e-05	-2.85423e-05	-1.92281e-05
0.048	-2.27686e-05	6.17756e-05	-2.29711e-05	6.70119e-05	-2.27676e-05	-2.49073e-05	-2.29702e-05	-1.96728e-05
0.049	-1.6887e-05	6.93627e-05	-1.72534e-05	7.4613e-05	-1.6886e-05	-2.43602e-05	-1.72525e-05	-1.9112e-05
0.05	-1.08676e-05	0.00010481	-1.14004e-05	0.000110073	-1.08666e-05	3.08244e-05	-1.13996e-05	3.6084e-05
0.051	-4.71993e-06	7.73772e-05	-5.42174e-06	8.26479e-05	-4.71893e-06	6.69908e-05	-5.42087e-06	7.226e-05
0.052	1.54728e-06	5.56438e-05	6.73981e-07	6.09202e-05	1.54828e-06	9.8497e-05	6.7484e-07	0.000103773
0.053	8.00541e-06	3.49522e-05	6.95672e-06	4.02306e-05	8.00642e-06	0.000122369	6.95756e-06	0.000127648
0.054	1.46786e-05	1.81273e-05	1.34503e-05	2.34034e-05	1.46796e-05	0.000142845	1.34511e-05	0.000148124
0.055	2.15769e-05	4.56578e-06	2.01646e-05	9.83506e-06	2.1578e-05	0.000160507	2.01655e-05	0.000165779
0.056	2.86941e-05	-6.23938e-06	2.70937e-05	-9.81417e-07	2.86952e-05	0.000175837	2.70945e-05	0.000181099
0.057	3.60237e-05	-1.47028e-05	3.42312e-05	-9.46063e-06	3.60249e-05	0.000189249	3.42319e-05	0.000194496
0.058	4.35595e-05	-2.11718e-05	4.15709e-05	-1.59499e-05	4.35607e-05	0.000201092	4.15717e-05	0.000206319
0.059	5.12949e-05	-2.59376e-05	4.91068e-05	-2.07403e-05	5.12962e-05	0.000211654	4.91075e-05	0.000216857
0.06	5.92237e-05	-4.84798e-05	5.68323e-05	-4.33119e-05	5.9225e-05	0.000184384	5.6833e-05	0.000189559
0.061	6.73393e-05	-2.6983e-05	6.47413e-05	-2.1848e-05	6.73406e-05	0.000169733	6.4742e-05	0.000174874
0.062	7.56353e-05	-8.32814e-06	7.28275e-05	-3.23023e-06	7.56366e-05	0.000158127	7.28281e-05	0.00016323
0.063	8.41052e-05	8.06775e-06	8.10844e-05	1.31242e-05	8.41064e-05	0.000149193	8.1085e-05	0.000154254
0.064	9.27425e-05	2.26048e-05	8.95057e-05	2.76155e-05	9.27436e-05	0.000142528	8.95064e-05	0.000147542
0.065	0.000101541	3.56172e-05	9.80852e-05	4.05779e-05	0.000101542	0.000137793	9.80858e-05	0.000142757
0.066	0.000110494	4.73842e-05	0.000106816	5.22907e-05	0.000110494	0.000134704	0.000106817	0.000139614
0.067	0.000119594	5.81391e-05	0.000115693	6.29871e-05	0.000119595	0.000133025	0.000115694	0.000137876
0.068	0.000128837	6.80765e-05	0.000124709	7.28619e-05	0.000128838	0.000132554	0.000124709	0.000137342
0.069	0.000138215	7.73589e-05	0.000133858	8.20774e-05	0.000138215	0.000133124	0.000133858	0.000137845
0.07	0.000147722	0.000106547	0.000143133	0.000111195	0.000147722	0.000173648	0.000143133	0.000178298
0.071	0.000157351	8.98565e-05	0.000152528	9.44287e-05	0.000157351	0.000200638	0.000152529	0.000205214
0.072	0.000167097	7.70696e-05	0.000162038	8.15617e-05	0.000167097	0.000224417	0.000162039	0.000228914
0.073	0.000176953	6.74412e-05	0.000171656	7.18493e-05	0.000176952	0.000245395	0.000171657	0.00024981
0.074	0.000186913	6.04826e-05	0.000181376	6.48025e-05	0.000186912	0.000264056	0.000181377	0.000268384
0.075	0.000196971	5.57839e-05	0.000191193	6.00117e-05	0.00019697	0.000280802	0.000191193	0.00028504
0.076	0.000207121	5.30016e-05	0.000201099	5.71334e-05	0.000207119	0.00029597	0.000201099	0.000300114
0.077	0.000217356	5.18474e-05	0.000211089	5.58791e-05	0.000217355	0.000309842	0.000211089	0.000313887
0.078	0.000227672	5.20794e-05	0.000221157	5.6007e-05	0.00022767	0.000322652	0.000221158	0.000326593
0.079	0.000238062	5.34944e-05	0.000231298	5.73139e-05	0.00023806	0.000334595	0.000231299	0.00033843
0.08	0.000248521	3.79215e-05	0.000241506	4.16283e-05	0.000248518	0.00031139	0.000241507	0.000315113
0.081	0.000259042	6.32618e-05	0.000251775	6.68531e-05	0.000259039	0.000300196	0.000251776	0.000303804
0.082	0.00026962	8.56828e-05	0.0002621	8.91547e-05	0.000269617	0.000292032	0.000262101	0.00029552
0.083	0.000280251	0.000105755	0.000272475	0.000109103	0.000280247	0.000286504	0.000272476	0.000289867
0.084	0.000290927	0.00012388	0.000282895	0.0001271	0.000290923	0.0002832	0.000282896	0.000286435
0.085	0.000301645	0.000140393	0.000293354	0.000143482	0.00030164	0.000281776	0.000293356	0.000284879
0.086	0.000312398	0.000155575	0.000303848	0.000158528	0.000312392	0.000281944	0.000303849	0.000284911
0.087	0.000323182	0.00016966	0.000314371	0.000172472	0.000323176	0.000283462	0.000314372	0.000286288
0.088	0.000333991	0.000182843	0.000324918	0.00018551	0.000333984	0.000286125	0.00032492	0.000288807
0.089	0.000344822	0.000195286	0.000335484	0.000197804	0.000344814	0.000289762	0.000335486	0.000292295
0.09	0.000355668	0.000214259	0.000346065	0.000216624	0.000355659	0.000307878	0.000346068	0.000310259
0.091	0.000366525	0.00021685	0.000356656	0.000219056	0.000366515	0.000321705	0.000356658	0.000323929
0.092	0.000377388	0.000220513	0.000367252	0.000222558	0.000377378	0.000334775	0.000367254	0.000336839
0.093	0.000388253	0.000225043	0.000377848	0.000226921	0.000388242	0.000347179	0.000377851	0.000349078
0.094	0.000399116	0.00023031	0.00038844	0.000232017	0.000399104	0.000359036	0.000388444	0.000360766
0.095	0.000409972	0.000236205	0.000399025	0.000237737	0.000409958	0.000370448	0.000399028	0.000372005
0.096	0.000420816	0.000242636	0.000409596	0.000243988	0.000420802	0.000381496	0.000409601	0.000382876
0.097	0.000431645	0.000249526	0.000420152	0.000250694	0.00043163	0.000392251	0.000420156	0.000393449
0.098	0.000442455	0.000256808	0.000430686	0.000257789	0.000442438	0.000402769	0.000430691	0.000403781
0.099	0.000453242	0.000264429	0.000441196	0.000265217	0.000453223	0.000413098	0.000441202	0.00041392
0.1	0.000464001	0.000245144	0.000451678	0.000245735	0.000463981	0.000371222	0.000451685	0.00037185
0.101	0.000474729	0.000286706	0.000462128	0.000287098	0.000474708	0.000348283	0.000462135	0.00034871
0.102	0.000485423	0.000322889	0.000472542	0.000323078	0.000485401	0.000330467	0.00047255	0.00033069
0.103	0.000496079	0.000354728	0.000482917	0.000354709	0.000496055	0.000317107	0.000482925	0.000317121
0.104	0.000506693	0.000382935	0.00049325	0.000382705	0.000506668	0.000307479	0.000493259	0.000307281
0.105	0.000517263	0.000408109	0.000503537	0.000407662	0.000517235	0.000300982	0.000503546	0.000300567
0.106	0.000527785	0.000430746	0.000513774	0.000430078	0.000527755	0.000297108	0.000513784	0.000296472
0.107	0.000538255	0.000451263	0.00052396	0.00045037	0.000538224	0.000295434	0.00052397	0.000294573
0.108	0.000548671	0.000470008	0.00053409	0.000468886	0.000548638	0.000295603	0.000534101	0.000294514
0.109	0.00055903	0.000487273	0.000544162	0.000485917	0.000558995	0.000297317	0.000544175	0.000295996
0.11	0.000569329	0.000512041	0.000554173	0.000510448	0.000569291	0.00031705	0.000554187	0.000315492
0.111	0.000579565	0.000516257	0.000564121	0.000514421	0.000579526	0.000331714	0.000564135	0.000329917
0.112	0.000589736	0.000521442	0.000574003	0.00051936	0.000589694	0.000345646	0.000574018	0.000343606
0.113	0.000599839	0.000527359	0.000583815	0.000525026	0.000599795	0.000358884	0.000583832	0.000356597
0.114	0.000609872	0.000533887	0.000593557	0.000531299	0.000609825	0.000371539	0.000593575	0.000369002
0.115	0.000619831	0.000540925	0.000603225	0.000538079	0.000619782	0.000383704	0.000603244	0.000380913
0.116	0.000629716	0.000548388	0.000612818	0.00054528	0.000629664	0.000395459	0.000612838	0.00039241
0.117	0.000639523	0.000556204	0.000622333	0.000552831	0.000639468	0.000406867	0.000622354	0.000403557
0.118	0.000649251	0.000564314	0.000631768	0.000560672	0.000649193	0.000417982	0.00063179	0.000414407
0.119	0.000658898	0.000572665	0.000641121	0.000568751	0.000658837	0.000428848	0.000641144	0.000425006
0.12	0.000668461	0.000604046	0.00065039	0.000599856	0.000668397	0.000483201	0.000650415	0.000479086
0.121	0.000677939	0.000584629	0.000659574	0.000580159	0.000677872	0.000521343	0.000659601	0.000516955
0.122	0.00068733	0.000570123	0.000668671	0.000565368	0.000687259	0.00055502	0.000668699	0.000550358
0.123	0.000696632	0.000559527	0.000677679	0.000554484	0.000696558	0.000584754	0.000677708	0.000579813
0.124	0.000705844	0.000552196	0.000686596	0.000546864	0.000705767	0.000611182	0.000686627	0.00060596
0.125	0.000714963	0.000547593	0.000695422	0.000541968	0.000714883	0.000634836	0.000695454	0.000629329
0.126	0.00072399	0.000545267	0.000704154	0.000539346	0.000723906	0.000656161	0.000704188	0.000650368
0.127	0.000732922	0.000544839	0.000712792	0.00053862	0.000732834	0.000675531	0.000712828	0.000669448
0.128	0.000741757	0.000545993	0.000721334	0.000539474	0.000741665	0.000693256	0.000721372	0.00068688
0.129	0.000750495	0.000548463	0.000729779	0.000541643	0.000750399	0.000709597	0.000729819	0.000702926
0.13	0.000759135	0.000529951	0.000738126	0.000522826	0.000759035	0.00068247	0.000738168	0.000675504
0.131	0.000767675	0.000561577	0.000746374	0.000554147	0.000767571	0.000669799	0.000746418	0.000662532
0.132	0.000776114	0.000589411	0.000754522	0.000581676	0.000776005	0.000660547	0.000754568	0.000652977
0.133	0.000784451	0.000614179	0.000762569	0.000606136	0.000784338	0.000654272	0.000762617	0.000646397
0.134	0.000792685	0.000636372	0.000770515	0.00062802	0.000792568	0.000650479	0.000770564	0.000642298
0.135	0.000800816	0.000656399	0.000778357	0.000647736	0.000800695	0.000648754	0.000778409	0.000640266
0.136	0.000808843	0.000674603	0.000786097	0.000665628	0.000808717	0.000648749	0.000786151	0.000639953
0.137	0.000816764	0.000691271	0.000793733	0.000681982	0.000816633	0.000650174	0.000793789	0.00064107
0.138	0.000824579	0.000706642	0.000801264	0.000697038	0.000824444	0.000652785	0.000801323	0.000643371
0.139	0.000832288	0.000720917	0.000808691	0.000710996	0.000832147	0.000656378	0.000808752	0.000646654
0.14	0.00083989	0.000748506	0.000816012	0.000738269	0.000839744	0.000688066	0.000816075	0.000678031
0.141	0.000847384	0.000743496	0.000823227	0.000732941	0.000847233	0.00071043	0.000823293	0.000700085
0.142	0.00085477	0.000740788	0.000830335	0.000729913	0.000854613	0.000730637	0.000830404	0.000719983
0.143	0.000862047	0.000739882	0.000837338	0.000728687	0.000861885	0.000748911	0.000837409	0.000737948
0.144	0.000869215	0.000740472	0.000844233	0.000728958	0.000869048	0.000765555	0.000844307	0.000754283
0.145	0.000876274	0.000742303	0.000851021	0.000730469	0.000876101	0.000780822	0.000851098	0.000769241
0.146	0.000883223	0.000745158	0.000857702	0.000733006	0.000883044	0.000794924	0.000857781	0.000783034
0.147	0.000890062	0.000748858	0.000864276	0.000736388	0.000889877	0.000808036	0.000864358	0.000795838
0.148	0.000896791	0.000753252	0.000870742	0.000740464	0.0008966	0.000820308	0.000870826	0.000807803
0.149	0.000903409	0.000758213	0.000877101	0.000745109	0.000903213	0.000831863	0.000877188	0.000819051
0.15	0.000909917	0.000752668	0.000883351	0.000739248	0.000909714	0.000821779	0.000883442	0.000808662
0.151	0.000916314	0.000771981	0.000889495	0.000758249	0.000916105	0.000818844	0.000889588	0.000805422
0.152	0.0009226	0.000789321	0.000895531	0.000775278	0.000922385	0.000817557	0.000895627	0.000803831
0.153	0.000928776	0.000805063	0.000901459	0.000790711	0.000928555	0.000817706	0.000901558	0.000803678
0.154	0.000934841	0.000819454	0.00090728	0.000804794	0.000934613	0.000819044	0.000907382	0.000804716
0.155	0.000940795	0.000832699	0.000912994	0.000817733	0.00094056	0.000821362	0.000913099	0.000806736
0.156	0.000946638	0.00084497	0.0009186	0.0008297	0.000946397	0.000824486	0.000918708	0.000809564
0.157	0.000952371	0.000856412	0.0009241	0.00084084	0.000952123	0.00082827	0.000924211	0.000813054
0.158	0.000957993	0.000867145	0.000929494	0.000851273	0.000957738	0.000832591	0.000929608	0.000817085
0.159	0.000963505	0.000877269	0.00093478	0.0008611	0.000963243	0.000837347	0.000934898	0.000821553
0.16	0.000968906	0.000889494	0.000939961	0.000873031	0.000968638	0.000847485	0.000940082	0.000831406
0.161	0.000974198	0.000895398	0.000945037	0.000878643	0.000973923	0.000856059	0.000945161	0.000839698
0.162	0.00097938	0.000901455	0.000950006	0.000884411	0.000979097	0.000864349	0.000950134	0.00084771
0.163	0.000984452	0.000907603	0.000954871	0.000890274	0.000984162	0.000872367	0.000955002	0.000855453
0.164	0.000989415	0.000913814	0.000959631	0.000896202	0.000989118	0.000880141	0.000959765	0.000862955
0.165	0.000994269	0.000920061	0.000964287	0.00090217	0.000993965	0.000887695	0.000964424	0.000870241
0.166	0.000999015	0.000926323	0.000968838	0.000908157	0.000998703	0.00089505	0.000968979	0.000877332
0.167	0.00100365	0.000932582	0.000973287	0.000914144	0.00100333	0.000902222	0.000973431	0.000884243
0.168	0.00100818	0.000938822	0.000977632	0.000920116	0.00100785	0.000909225	0.00097778	0.00089099
0.169	0.0010126	0.00094503	0.000981875	0.000926061	0.00101227	0.000916071	0.000982026	0.000897584
0.17	0.00101692	0.000937003	0.000986015	0.000917775	0.00101658	0.000895557	0.00098617	0.000876823
0.171	0.00102113	0.00096065	0.000990054	0.000941168	0.00102078	0.000884858	0.000990212	0.000865879
0.172	0.00102523	0.000981277	0.000993992	0.000961547	0.00102487	0.000876731	0.000994154	0.000857509
0.173	0.00102922	0.000999465	0.000997829	0.000979491	0.00102886	0.000870849	0.000997994	0.00085139
0.174	0.00103311	0.0010156	0.00100157	0.000995381	0.00103274	0.00086683	0.00100174	0.00084714
0.175	0.0010369	0.00102999	0.0010052	0.00100954	0.00103652	0.000864354	0.00100538	0.000844437
0.176	0.00104058	0.00104291	0.00100874	0.00102223	0.00104019	0.000863155	0.00100892	0.000843016
0.177	0.00104416	0.00105458	0.00101218	0.00103368	0.00104376	0.000863008	0.00101236	0.000842652
0.178	0.00104763	0.00106519	0.00101552	0.00104407	0.00104723	0.000863725	0.00101571	0.000843158
0.179	0.001051	0.0010749	0.00101877	0.00105356	0.00105059	0.00086515	0.00101896	0.000844377
0.18	0.00105427	0.00108476	0.00102192	0.00106321	0.00105385	0.000868919	0.00102211	0.000847945
0.181	0.00105744	0.0010919	0.00102497	0.00107014	0.00105701	0.000872505	0.00102516	0.000851336
0.182	0.0010605	0.00109865	0.00102793	0.00107669	0.00106006	0.000876293	0.00102812	0.000854934
0.183	0.00106347	0.00110507	0.00103079	0.00108291	0.00106302	0.000880223	0.00103099	0.000858679
0.184	0.00106633	0.00111119	0.00103356	0.00108884	0.00106588	0.000884257	0.00103376	0.000862534
0.185	0.0010691	0.00111704	0.00103623	0.00109451	0.00106864	0.000888361	0.00103644	0.000866465
0.186	0.00107176	0.00112265	0.00103881	0.00109994	0.00107129	0.000892509	0.00103902	0.000870445
0.187	0.00107433	0.00112804	0.0010413	0.00110516	0.00107385	0.000896677	0.00104151	0.000874451
0.188	0.0010768	0.00113324	0.00104369	0.00111018	0.00107632	0.000900846	0.00104391	0.000878463
0.189	0.00107918	0.00113825	0.001046	0.00111504	0.00107868	0.000905	0.00104622	0.000882466
0.19	0.00108146	0.00116946	0.00104821	0.00114609	0.00108095	0.000959662	0.00104844	0.00093698
0.191	0.00108364	0.00114153	0.00105033	0.00111801	0.00108313	0.000995775	0.00105056	0.000972956
0.192	0.00108573	0.00111902	0.00105237	0.00109535	0.00108521	0.00102687	0.0010526	0.00100393
0.193	0.00108772	0.00110078	0.00105431	0.00107696	0.00108719	0.00105351	0.00105455	0.00103044
0.194	0.00108962	0.0010861	0.00105617	0.00106214	0.00108908	0.00107639	0.00105641	0.0010532
0.195	0.00109142	0.00107439	0.00105794	0.0010503	0.00109088	0.00109611	0.00105819	0.0010728
0.196	0.00109314	0.00106514	0.00105962	0.00104092	0.00109258	0.00111317	0.00105987	0.00108975
0.197	0.00109476	0.00105793	0.00106122	0.0010336	0.0010942	0.00112799	0.00106147	0.00110447
0.198	0.00109629	0.00105243	0.00106273	0.00102798	0.00109572	0.00114091	0.00106299	0.0011173
0.199	0.00109773	0.00104833	0.00106416	0.00102377	0.00109716	0.00115224	0.00106442	0.00112854
0.2	0.00109909	0.00103337	0.0010655	0.0010087	0.0010985	0.00113914	0.00106576	0.00111535
0.201	0.00110035	0.00104622	0.00106676	0.00102147	0.00109975	0.0011333	0.00106702	0.00110942
0.202	0.00110152	0.00105738	0.00106793	0.00103254	0.00110092	0.00112879	0.0010682	0.00110484
0.203	0.00110261	0.00106717	0.00106903	0.00104224	0.001102	0.00112547	0.0010693	0.00110144
0.204	0.00110361	0.00107579	0.00107004	0.00105079	0.00110299	0.00112312	0.00107031	0.00109902
0.205	0.00110453	0.00108343	0.00107097	0.00105835	0.0011039	0.00112156	0.00107125	0.0010974
0.206	0.00110536	0.00109022	0.00107182	0.00106508	0.00110472	0.00112067	0.0010721	0.00109645
0.207	0.0011061	0.0010963	0.00107259	0.00107109	0.00110546	0.0011203	0.00107287	0.00109603
0.208	0.00110676	0.00110175	0.00107328	0.00107649	0.00110611	0.00112037	0.00107357	0.00109605
0.209	0.00110734	0.00110668	0.00107389	0.00108137	0.00110668	0.00112078	0.00107418	0.00109642
0.21	0.00110784	0.00110234	0.00107443	0.00107698	0.00110717	0.00110457	0.00107472	0.00108018
0.211	0.00110826	0.00111729	0.00107488	0.00109189	0.00110758	0.00109474	0.00107518	0.00107032
0.212	0.00110859	0.00113006	0.00107526	0.00110463	0.00110791	0.00108677	0.00107556	0.00106231
0.213	0.00110884	0.00114105	0.00107557	0.00111559	0.00110815	0.00108039	0.00107587	0.00105591
0.214	0.00110902	0.00115054	0.0010758	0.00112505	0.00110832	0.00107534	0.00107611	0.00105084
0.215	0.00110912	0.00115875	0.00107595	0.00113324	0.00110841	0.00107138	0.00107626	0.00104687
0.216	0.00110913	0.00116588	0.00107603	0.00114035	0.00110842	0.00106832	0.00107635	0.0010438
0.217	0.00110908	0.00117209	0.00107604	0.00114655	0.00110836	0.00106601	0.00107636	0.00104148
0.218	0.00110894	0.00117752	0.00107597	0.00115197	0.00110821	0.0010643	0.00107629	0.00103977
0.219	0.00110873	0.00118229	0.00107584	0.00115673	0.001108	0.00106308	0.00107616	0.00103856
0.22	0.00110845	0.00118687	0.00107563	0.00116131	0.00110771	0.00106302	0.00107595	0.00103851
0.221	0.00110809	0.00119007	0.00107535	0.00116451	0.00110734	0.001063	0.00107568	0.0010385
0.222	0.00110766	0.00119293	0.001075	0.00116738	0.0011069	0.00106317	0.00107533	0.00103868
0.223	0.00110715	0.00119549	0.00107458	0.00116995	0.00110639	0.00106346	0.00107492	0.001039
0.224	0.00110658	0.00119778	0.00107409	0.00117225	0.00110581	0.00106386	0.00107443	0.00103942
0.225	0.00110593	0.00119983	0.00107354	0.00117432	0.00110515	0.00106433	0.00107388	0.00103991
0.226	0.00110522	0.00120167	0.00107291	0.00117618	0.00110443	0.00106484	0.00107326	0.00104045
0.227	0.00110443	0.00120331	0.00107222	0.00117785	0.00110364	0.00106537	0.00107257	0.00104102
0.228	0.00110358	0.00120479	0.00107147	0.00117936	0.00110278	0.00106591	0.00107182	0.0010416
0.229	0.00110266	0.00120611	0.00107065	0.00118071	0.00110185	0.00106645	0.001071	0.00104218
0.23	0.00110167	0.00122629	0.00106976	0.00120092	0.00110086	0.00110342	0.00107011	0.00107919
0.231	0.00110061	0.00120381	0.00106881	0.00117848	0.00109979	0.00112704	0.00106917	0.00110286
0.232	0.00109949	0.00118521	0.00106779	0.00115992	0.00109867	0.00114702	0.00106815	0.0011229
0.233	0.00109831	0.00116967	0.00106672	0.00114442	0.00109748	0.00116378	0.00106708	0.00113971
0.234	0.00109706	0.00115669	0.00106558	0.00113148	0.00109622	0.00117782	0.00106594	0.00115381
0.235	0.00109575	0.00114583	0.00106438	0.00112066	0.00109491	0.00118959	0.00106474	0.00116564
0.236	0.00109438	0.00113674	0.00106312	0.00111162	0.00109353	0.00119943	0.00106348	0.00117554
0.237	0.00109294	0.00112911	0.00106179	0.00110404	0.00109209	0.00120766	0.00106216	0.00118383
0.238	0.00109145	0.0011227	0.00106041	0.00109768	0.00109059	0.00121451	0.00106079	0.00119075
0.239	0.00108989	0.0011173	0.00105897	0.00109234	0.00108902	0.00122021	0.00105935	0.00119651
0.24	0.00108828	0.001102	0.00105747	0.0010771	0.0010874	0.00120436	0.00105785	0.00118073
0.241	0.0010866	0.00111133	0.00105592	0.00108649	0.00108573	0.00119515	0.0010563	0.00117159
0.242	0.00108488	0.00111891	0.00105431	0.00109414	0.001084	0.00118722	0.00105469	0.00116372
0.243	0.0010831	0.00112503	0.00105264	0.00110031	0.00108222	0.00118035	0.00105302	0.00115691
0.244	0.00108128	0.00112989	0.00105093	0.00110522	0.0010804	0.00117433	0.00105131	0.00115095
0.245	0.00107942	0.00113367	0.00104917	0.00110906	0.00107854	0.00116902	0.00104956	0.00114569
0.246	0.00107754	0.00113656	0.00104738	0.00111199	0.00107665	0.00116429	0.00104777	0.001141
0.247	0.00107562	0.00113868	0.00104556	0.00111415	0.00107473	0.00116003	0.00104595	0.00113679
0.248	0.00107368	0.00114015	0.00104371	0.00111567	0.00107279	0.00115617	0.0010441	0.00113297
0.249	0.00107171	0.00114108	0.00104183	0.00111665	0.00107082	0.00115263	0.00104222	0.00112948
0.25	0.00106972	0.00114821	0.00103993	0.00112381	0.00106883	0.00116212	0.00104032	0.00113902
0.251	0.00106772	0.00114007	0.00103801	0.00111571	0.00106681	0.00116717	0.0010384	0.00114412
0.252	0.00106569	0.00113298	0.00103607	0.00110866	0.00106478	0.00117114	0.00103647	0.00114813
0.253	0.00106365	0.00112673	0.00103411	0.00110245	0.00106274	0.00117413	0.00103451	0.00115117
0.254	0.00106159	0.00112117	0.00103214	0.00109693	0.00106067	0.00117631	0.00103254	0.0011534
0.255	0.00105952	0.00111619	0.00103015	0.00109199	0.0010586	0.0011778	0.00103055	0.00115494
0.256	0.00105743	0.00111168	0.00102814	0.00108753	0.0010565	0.00117872	0.00102854	0.0011559
0.257	0.00105533	0.00110758	0.00102612	0.00108347	0.0010544	0.00117915	0.00102652	0.00115639
0.258	0.00105321	0.0011038	0.00102409	0.00107974	0.00105228	0.00117918	0.00102449	0.00115646
0.259	0.00105108	0.0011003	0.00102204	0.00107628	0.00105015	0.00117886	0.00102244	0.00115619
0.26	0.00104893	0.00109567	0.00101998	0.00107169	0.001048	0.00117563	0.00102038	0.00115301
0.261	0.00104677	0.00109426	0.0010179	0.00107034	0.00104584	0.0011731	0.0010183	0.00115053
0.262	0.0010446	0.00109273	0.00101581	0.00106885	0.00104367	0.00117063	0.00101621	0.00114811
0.263	0.00104241	0.0010911	0.00101371	0.00106727	0.00104148	0.00116822	0.00101411	0.00114574
0.264	0.00104021	0.00108937	0.00101159	0.0010656	0.00103928	0.00116584	0.00101199	0.00114341
0.265	0.001038	0.00108757	0.00100945	0.00106385	0.00103706	0.00116349	0.00100986	0.00114111
0.266	0.00103577	0.00108571	0.00100731	0.00106203	0.00103483	0.00116116	0.00100771	0.00113884
0.267	0.00103352	0.00108379	0.00100514	0.00106016	0.00103258	0.00115885	0.00100554	0.00113658
0.268	0.00103126	0.00108181	0.00100296	0.00105823	0.00103032	0.00115655	0.00100337	0.00113433
0.269	0.00102899	0.00107979	0.00100077	0.00105626	0.00102805	0.00115425	0.00100117	0.00113209
0.27	0.0010267	0.00108192	0.000998558	0.00105845	0.00102576	0.00116002	0.000998961	0.00113791
0.271	0.00102439	0.00107464	0.000996331	0.00105122	0.00102345	0.00116285	0.000996735	0.0011408
0.272	0.00102207	0.00106819	0.000994088	0.00104482	0.00102113	0.00116487	0.000994492	0.00114287
0.273	0.00101974	0.00106242	0.000991828	0.0010391	0.00101879	0.00116618	0.000992232	0.00114424
0.274	0.00101738	0.0010572	0.000989551	0.00103394	0.00101643	0.0011669	0.000989956	0.00114501
0.275	0.00101501	0.00105245	0.000987257	0.00102924	0.00101406	0.00116711	0.000987662	0.00114528
0.276	0.00101263	0.00104809	0.000984946	0.00102493	0.00101168	0.0011669	0.000985351	0.00114512
0.277	0.00101022	0.00104404	0.000982617	0.00102093	0.00100927	0.00116634	0.000983022	0.00114461
0.278	0.0010078	0.00104027	0.00098027	0.00101721	0.00100685	0.00116547	0.000980675	0.0011438
0.279	0.00100537	0.00103671	0.000977905	0.0010137	0.00100442	0.00116435	0.000978311	0.00114273
0.28	0.00100291	0.00102917	0.000975522	0.00100622	0.00100196	0.00115504	0.000975928	0.00113347
0.281	0.00100044	0.00103107	0.000973121	0.00100816	0.000999489	0.00114844	0.000973527	0.00112693
0.282	0.000997951	0.00103222	0.000970701	0.00100937	0.000997	0.00114249	0.000971107	0.00112103
0.283	0.000995444	0.00103278	0.000968262	0.00100998	0.000994493	0.00113711	0.000968669	0.00111569
0.284	0.000992921	0.00103284	0.000965806	0.00101009	0.000991969	0.00113219	0.000966212	0.00111082
0.285	0.000990379	0.00103248	0.00096333	0.00100978	0.000989427	0.00112765	0.000963737	0.00110634
0.286	0.000987821	0.00103175	0.000960836	0.0010091	0.000986868	0.00112344	0.000961243	0.00110217
0.287	0.000985244	0.00103073	0.000958323	0.00100813	0.000984291	0.00111949	0.00095873	0.00109827
0.288	0.000982651	0.00102944	0.000955791	0.00100689	0.000981697	0.00111577	0.000956198	0.0010946
0.289	0.00098004	0.00102794	0.000953241	0.00100544	0.000979086	0.00111222	0.000953648	0.0010911
0.29	0.000977411	0.00100591	0.000950672	0.000983449	0.000976457	0.00106978	0.000951079	0.00104871
0.291	0.000974765	0.00102919	0.000948085	0.00100678	0.00097381	0.00104171	0.000948492	0.00102068
0.292	0.000972102	0.00104811	0.000945479	0.00102576	0.000971147	0.00101766	0.000945886	0.000996664
0.293	0.000969422	0.00106352	0.000942855	0.00104121	0.000968466	0.00099708	0.000943262	0.000976128
0.294	0.000966724	0.00107597	0.000940212	0.00105371	0.000965769	0.000979417	0.00094062	0.000958505
0.295	0.00096401	0.00108595	0.000937552	0.00106374	0.000963054	0.000964189	0.000937959	0.000943317
0.296	0.000961279	0.00109386	0.000934873	0.00107169	0.000960323	0.000950996	0.00093528	0.000930164
0.297	0.000958531	0.00110003	0.000932177	0.0010779	0.000957575	0.000939505	0.000932584	0.000918711
0.298	0.000955767	0.00110474	0.000929463	0.00108266	0.000954811	0.000929434	0.00092987	0.000908679
0.299	0.000952986	0.00110823	0.000926731	0.00108619	0.000952031	0.00092055	0.000927138	0.000899833
0.3	0.00095019	0.00113076	0.000923983	0.00110876	0.000949234	0.000951121	0.000924389	0.000930439
0.301	0.000947377	0.00110754	0.000921217	0.00108558	0.000946422	0.000968423	0.000921624	0.000947783
0.302	0.000944549	0.00108783	0.000918434	0.0010659	0.000943594	0.000982629	0.000918841	0.00096203
0.303	0.000941706	0.00107086	0.000915635	0.00104897	0.000940751	0.000994055	0.000916042	0.000973497
0.304	0.000938848	0.00105619	0.00091282	0.00103433	0.000937892	0.00100315	0.000913226	0.000982632
0.305	0.000935974	0.00104345	0.000909988	0.00102162	0.000935019	0.00101029	0.000910395	0.000989813
0.306	0.000933086	0.0010323	0.000907141	0.00101051	0.000932131	0.0010158	0.000907548	0.000995357
0.307	0.000930184	0.0010225	0.000904279	0.00100074	0.000929229	0.00101994	0.000904685	0.000999526
0.308	0.000927267	0.00101382	0.000901401	0.000992086	0.000926312	0.00102292	0.000901807	0.00100254
0.309	0.000924337	0.00100608	0.000898509	0.00098437	0.000923382	0.00102494	0.000898914	0.00100459
0.31	0.000921393	0.00100788	0.000895602	0.000986202	0.000920438	0.00104296	0.000896007	0.00102265
0.311	0.000918435	0.000990746	0.000892681	0.000969099	0.000917481	0.00105416	0.000893086	0.00103388
0.312	0.000915465	0.000975981	0.000889746	0.00095436	0.000914512	0.00106312	0.000890151	0.00104287
0.313	0.000912483	0.000963134	0.000886797	0.000941539	0.000911529	0.00107012	0.000887202	0.00104991
0.314	0.000909488	0.00095189	0.000883836	0.000930322	0.000908535	0.0010755	0.00088424	0.00105531
0.315	0.000906481	0.000941987	0.000880861	0.000920444	0.000905528	0.0010795	0.000881266	0.00105935
0.316	0.000903463	0.000933203	0.000877875	0.000911686	0.00090251	0.00108236	0.000878279	0.00106224
0.317	0.000900433	0.000925355	0.000874876	0.000903863	0.000899481	0.00108426	0.00087528	0.00106416
0.318	0.000897392	0.000918288	0.000871866	0.00089682	0.000896441	0.00108535	0.000872269	0.00106528
0.319	0.000894341	0.000911874	0.000868844	0.00089043	0.00089339	0.00108576	0.000869247	0.00106572
0.32	0.00089128	0.000901369	0.000865811	0.000879949	0.000890329	0.00107672	0.000866214	0.0010567
0.321	0.000888209	0.000901661	0.000862768	0.000880265	0.000887259	0.00107043	0.000863171	0.00105043
0.322	0.000885128	0.000901377	0.000859715	0.000880005	0.000884179	0.00106464	0.000860117	0.00104467
0.323	0.000882038	0.000900633	0.000856653	0.000879285	0.00088109	0.00105929	0.000857054	0.00103933
0.324	0.00087894	0.000899504	0.00085358	0.000878178	0.000877992	0.0010543	0.000853982	0.00103437
0.325	0.000875833	0.00089805	0.0008505	0.000876746	0.000874885	0.00104962	0.000850901	0.0010297
0.326	0.000872718	0.000896323	0.00084741	0.000875041	0.000871771	0.00104519	0.000847811	0.00102529
0.327	0.000869596	0.000894366	0.000844313	0.000873106	0.00086865	0.00104097	0.000844713	0.00102109
0.328	0.000866466	0.000892217	0.000841208	0.000870977	0.000865521	0.00103693	0.000841608	0.00101707
0.329	0.00086333	0.000889904	0.000838096	0.000868684	0.000862385	0.00103303	0.000838495	0.00101319
0.33	0.000860187	0.000851145	0.000834977	0.000829942	0.000859243	0.000959614	0.000835376	0.000939801
0.331	0.000857038	0.000893351	0.000831851	0.000872176	0.000856095	0.00091173	0.00083225	0.000891926
0.332	0.000853883	0.000927961	0.00082872	0.000906816	0.000852941	0.000870921	0.000829118	0.000851124
0.333	0.000850723	0.000956415	0.000825583	0.000935298	0.000849782	0.000836248	0.000825981	0.000816458
0.334	0.000847559	0.000979714	0.000822442	0.000958624	0.000846618	0.000806709	0.000822838	0.000786928
0.335	0.00084439	0.000998699	0.000819295	0.000977634	0.00084345	0.000781466	0.000819691	0.000761694
0.336	0.000841216	0.00101407	0.000816144	0.000993029	0.000840278	0.000759818	0.00081654	0.000740057
0.337	0.000838039	0.00102642	0.00081299	0.0010054	0.000837101	0.000741179	0.000813385	0.000721429
0.338	0.000834859	0.00103623	0.000809832	0.00101524	0.000833922	0.000725057	0.000810227	0.000705319
0.339	0.000831676	0.00104393	0.000806671	0.00102295	0.00083074	0.000711043	0.000807065	0.000691317
0.34	0.00082849	0.00107446	0.000803508	0.00105351	0.000827555	0.000745942	0.000803901	0.000726225
0.341	0.000825303	0.00104843	0.000800342	0.00102749	0.000824369	0.00076497	0.000800735	0.000745272
0.342	0.000822113	0.00102638	0.000797175	0.00100545	0.00082118	0.000780642	0.000797567	0.000760964
0.343	0.000818922	0.00100741	0.000794006	0.00098649	0.00081799	0.000793239	0.000794398	0.000773581
0.344	0.000815731	0.000991003	0.000790837	0.000970097	0.0008148	0.000803261	0.000791228	0.000783623
0.345	0.000812538	0.000976749	0.000787667	0.000955857	0.000811609	0.000811129	0.000788058	0.000791509
0.346	0.000809346	0.000964297	0.000784498	0.000943418	0.000808417	0.000817193	0.000784887	0.00079759
0.347	0.000806154	0.000953353	0.000781328	0.000932488	0.000805226	0.000821748	0.000781717	0.000802162
0.348	0.000802962	0.00094367	0.00077816	0.00092282	0.000802036	0.000825039	0.000778548	0.00080547
0.349	0.000799771	0.000935044	0.000774992	0.000914209	0.000798846	0.000827273	0.00077538	0.00080772
0.35	0.000796582	0.000926728	0.000771827	0.000905908	0.000795658	0.00082752	0.000772214	0.000807984
0.351	0.000793395	0.000920438	0.000768663	0.000899634	0.000792472	0.00082743	0.000769049	0.00080791
0.352	0.00079021	0.000914647	0.000765502	0.000893859	0.000789288	0.00082683	0.000765887	0.000807326
0.353	0.000787027	0.000909281	0.000762344	0.000888509	0.000786107	0.000825809	0.000762728	0.00080632
0.354	0.000783847	0.00090427	0.000759188	0.000883515	0.000782928	0.000824435	0.000759573	0.000804962
0.355	0.00078067	0.000899557	0.000756037	0.000878818	0.000779753	0.000822767	0.00075642	0.000803309
0.356	0.000777497	0.000895094	0.00075289	0.000874372	0.000776581	0.000820852	0.000753272	0.00080141
0.357	0.000774329	0.000890841	0.000749746	0.000870136	0.000773414	0.000818733	0.000750128	0.000799307
0.358	0.000771164	0.000886764	0.000746608	0.000866078	0.000770251	0.000816443	0.000746989	0.000797033
0.359	0.000768004	0.000882836	0.000743475	0.000862168	0.000767092	0.000814011	0.000743855	0.000794616
0.36	0.00076485	0.000886533	0.000740348	0.000865882	0.000763939	0.00082583	0.000740727	0.000806451
0.361	0.0007617	0.000873585	0.000737226	0.000852952	0.000760791	0.000832292	0.000737605	0.000812931
0.362	0.000758557	0.000862294	0.000734111	0.000841676	0.000757649	0.000837248	0.000734488	0.000817906
0.363	0.00075542	0.000852331	0.000731002	0.00083173	0.000754514	0.000840884	0.000731379	0.000821561
0.364	0.000752289	0.000843481	0.000727901	0.000822898	0.000751385	0.000843418	0.000728276	0.000824113
0.365	0.000749165	0.000835564	0.000724806	0.000814999	0.000748262	0.000845029	0.000725181	0.000825744
0.366	0.000746049	0.000828429	0.00072172	0.000807883	0.000745147	0.00084587	0.000722094	0.000826604
0.367	0.00074294	0.00082195	0.000718641	0.000801423	0.00074204	0.000846068	0.000719015	0.00082682
0.368	0.000739839	0.000816022	0.000715571	0.000795514	0.00073894	0.000845728	0.000715944	0.000826499
0.369	0.000736746	0.000810555	0.00071251	0.000790068	0.000735849	0.000844939	0.000712882	0.00082573
0.37	0.000733661	0.000795776	0.000709458	0.000775308	0.000732766	0.000825184	0.000709829	0.000805996
0.371	0.000730586	0.000802981	0.000706415	0.000782536	0.000729692	0.000811916	0.000706785	0.000792744
0.372	0.000727519	0.000808446	0.000703382	0.000788026	0.000726627	0.000800245	0.000703751	0.00078109
0.373	0.000724462	0.000812524	0.00070036	0.000792128	0.000723572	0.000789978	0.000700727	0.00077084
0.374	0.000721415	0.00081544	0.000697347	0.000795069	0.000720526	0.000780888	0.000697714	0.000761769
0.375	0.000718378	0.000817387	0.000694345	0.000797041	0.000717491	0.000772785	0.000694711	0.000753685
0.376	0.000715352	0.000818523	0.000691355	0.000798202	0.000714466	0.000765511	0.00069172	0.00074643
0.377	0.000712336	0.000818984	0.000688376	0.000798688	0.000711452	0.000758931	0.00068874	0.00073987
0.378	0.000709331	0.00081888	0.000685408	0.000798609	0.000708449	0.000752935	0.000685771	0.000733894
0.379	0.000706338	0.000818306	0.000682452	0.00079806	0.000705457	0.000747429	0.000682814	0.000728409
0.38	0.000703356	0.000823299	0.000679509	0.00080308	0.000702477	0.000753751	0.00067987	0.000734753
0.381	0.000700386	0.000814658	0.000676578	0.000794464	0.000699509	0.000756239	0.000676938	0.000737264
0.382	0.000697429	0.000806991	0.000673659	0.000786821	0.000696553	0.000757888	0.000674019	0.000738938
0.383	0.000694483	0.000800094	0.000670754	0.000779949	0.00069361	0.000758789	0.000671112	0.000739864
0.384	0.000691551	0.000793844	0.000667863	0.000773725	0.000690679	0.000759067	0.00066822	0.000740167
0.385	0.000688632	0.000788138	0.000664985	0.000768045	0.000687761	0.000758825	0.000665341	0.00073995
0.386	0.000685725	0.000782889	0.00066212	0.000762824	0.000684857	0.00075815	0.000662475	0.000739301
0.387	0.000682833	0.000778026	0.00065927	0.000757987	0.000681966	0.000757115	0.000659624	0.000738292
0.388	0.000679954	0.000773486	0.000656434	0.000753476	0.000679089	0.000755781	0.000656787	0.000736984
0.389	0.000677089	0.000769221	0.000653613	0.000749239	0.000676226	0.000754199	0.000653965	0.000735429
0.39	0.000674239	0.000784016	0.000650807	0.000764064	0.000673378	0.000788486	0.000651158	0.000769739
0.391	0.000671403	0.000756987	0.000648016	0.000737061	0.000670544	0.000809415	0.000648366	0.0007907
0.392	0.000668582	0.000734041	0.000645241	0.000714138	0.000667724	0.000826612	0.000645589	0.000807931
0.393	0.000665776	0.000714379	0.00064248	0.000694501	0.00066492	0.00084055	0.000642828	0.000821903
0.394	0.000662985	0.000697469	0.000639736	0.000677617	0.000662131	0.000851765	0.000640083	0.000833151
0.395	0.00066021	0.000682863	0.000637008	0.000663039	0.000659358	0.000860701	0.000637353	0.00084212
0.396	0.00065745	0.00067019	0.000634296	0.000650394	0.0006566	0.000867734	0.00063464	0.000849184
0.397	0.000654706	0.000659137	0.000631601	0.00063937	0.000653858	0.000873175	0.000631944	0.000854658
0.398	0.000651979	0.000649442	0.000628922	0.000629706	0.000651132	0.000877286	0.000629264	0.000858802
0.399	0.000649268	0.000640887	0.00062626	0.000621182	0.000648423	0.000880288	0.000626601	0.000861836
0.4	0.000646573	0.00062441	0.000623615	0.000604735	0.000645731	0.000865341	0.000623955	0.000846922
0.401	0.000643895	0.000628527	0.000620987	0.000608887	0.000643055	0.000855821	0.000621326	0.000837432
0.402	0.000641234	0.000631502	0.000618377	0.000611899	0.000640396	0.00084738	0.000618715	0.00082902
0.403	0.000638591	0.000633564	0.000615785	0.000613996	0.000637754	0.000839886	0.000616122	0.000821556
0.404	0.000635965	0.000634863	0.00061321	0.000615332	0.00063513	0.000833187	0.000613546	0.000814888
0.405	0.000633356	0.000635527	0.000610654	0.000616033	0.000632523	0.000827157	0.000610988	0.000808889
0.406	0.000630765	0.000635663	0.000608115	0.000616205	0.000629934	0.00082169	0.000608448	0.000803454
0.407	0.000628192	0.00063536	0.000605595	0.000615939	0.000627363	0.000816696	0.000605927	0.000798493
0.408	0.000625637	0.000634692	0.000603093	0.000615307	0.00062481	0.000812103	0.000603424	0.000793932
0.409	0.0006231	0.000633721	0.00060061	0.000614374	0.000622275	0.000807846	0.00060094	0.000789708
0.41	0.000620582	0.000625717	0.000598146	0.000606406	0.000619758	0.000790875	0.000598475	0.000772772
0.411	0.000618082	0.000632632	0.000595701	0.000613361	0.000617261	0.000778891	0.000596029	0.000760819
0.412	0.000615601	0.000637982	0.000593275	0.000618752	0.000614782	0.000768421	0.000593601	0.000750381
0.413	0.000613139	0.000642061	0.000590868	0.000622872	0.000612321	0.000759258	0.000591193	0.000741252
0.414	0.000610696	0.00064508	0.00058848	0.00062593	0.00060988	0.000751193	0.000588805	0.00073322
0.415	0.000608272	0.000647214	0.000586112	0.000628105	0.000607459	0.00074405	0.000586435	0.000726111
0.416	0.000605868	0.000648611	0.000583764	0.000629541	0.000605056	0.000737682	0.000584086	0.000719777
0.417	0.000603483	0.000649393	0.000581435	0.000630364	0.000602673	0.000731965	0.000581756	0.000714095
0.418	0.000601117	0.000649665	0.000579126	0.000630676	0.000600309	0.000726797	0.000579446	0.000708962
0.419	0.000598771	0.000649513	0.000576838	0.000630564	0.000597966	0.000722092	0.000577156	0.000704292
0.42	0.000596446	0.000635057	0.000574569	0.000616147	0.000595642	0.000691047	0.000574886	0.000673286
0.421	0.00059414	0.000651438	0.00057232	0.000632573	0.000593338	0.000670114	0.000572637	0.000652385
0.422	0.000591854	0.000664691	0.000570092	0.000645871	0.000591054	0.000652131	0.000570407	0.000634435
0.423	0.000589588	0.000675417	0.000567884	0.000656642	0.00058879	0.000636713	0.000568199	0.000619049
0.424	0.000587343	0.000684031	0.000565697	0.000665302	0.000586547	0.000623445	0.00056601	0.000605814
0.425	0.000585119	0.000690882	0.00056353	0.000672196	0.000584324	0.000611979	0.000563842	0.000594383
0.426	0.000582914	0.000696259	0.000561384	0.000677618	0.000582122	0.000602025	0.000561695	0.000584464
0.427	0.000580731	0.000700407	0.000559259	0.000681809	0.00057994	0.00059334	0.000559569	0.000575814
0.428	0.000578568	0.000703528	0.000557155	0.000684974	0.000577779	0.00058572	0.000557463	0.000568231
0.429	0.000576426	0.000705795	0.000555071	0.000687283	0.000575639	0.000578996	0.000555378	0.000561544
0.43	0.000574305	0.00071734	0.000553009	0.000698873	0.00057352	0.000592157	0.000553315	0.000574741
0.431	0.000572204	0.000705982	0.000550967	0.000687554	0.000571422	0.00059893	0.000551272	0.000581553
0.432	0.000570125	0.000696223	0.000548947	0.000677834	0.000569345	0.000604347	0.000549251	0.000587012
0.433	0.000568068	0.000687721	0.000546948	0.000669373	0.000567289	0.000608549	0.00054725	0.000591256
0.434	0.000566031	0.000680275	0.00054497	0.000661967	0.000565254	0.000611737	0.000545271	0.000594485
0.435	0.000564015	0.000673717	0.000543013	0.000655449	0.00056324	0.00061408	0.000543314	0.000596868
0.436	0.000562021	0.000667905	0.000541078	0.000649678	0.000561248	0.000615719	0.000541377	0.000598548
0.437	0.000560049	0.000662721	0.000539164	0.000644535	0.000559278	0.000616772	0.000539462	0.000599641
0.438	0.000558098	0.000658067	0.000537271	0.000639922	0.000557328	0.000617339	0.000537569	0.000600248
0.439	0.000556168	0.000653858	0.0005354	0.000635755	0.000555401	0.000617501	0.000535696	0.00060045
0.44	0.00055426	0.000652586	0.000533551	0.000634524	0.000553495	0.000622228	0.000533846	0.000605216
0.441	0.000552374	0.000645924	0.000531723	0.000627903	0.00055161	0.000624883	0.000532017	0.000607912
0.442	0.000550509	0.000640065	0.000529916	0.000622085	0.000549747	0.000626823	0.000530209	0.000609893
0.443	0.000548666	0.000634863	0.000528132	0.000616925	0.000547906	0.00062815	0.000528423	0.00061126
0.444	0.000546845	0.000630215	0.000526369	0.000612317	0.000546087	0.000628966	0.000526659	0.000612117
0.445	0.000545046	0.000626033	0.000524627	0.000608177	0.00054429	0.000629359	0.000524917	0.00061255
0.446	0.000543268	0.000622245	0.000522907	0.000604431	0.000542514	0.000629401	0.000523196	0.000612632
0.447	0.000541513	0.000618791	0.000521209	0.000601018	0.00054076	0.000629152	0.000521497	0.000612423
0.448	0.000539779	0.00061562	0.000519533	0.000597888	0.000539028	0.000628665	0.000519819	0.000611975
0.449	0.000538067	0.000612689	0.000517878	0.000594998	0.000537318	0.00062798	0.000518163	0.00061133
0.45	0.000536378	0.000601704	0.000516245	0.000584055	0.00053563	0.000611318	0.000516529	0.000594709
0.451	0.00053471	0.000609319	0.000514634	0.000591713	0.000533964	0.000600318	0.000514917	0.000583745
0.452	0.000533064	0.000615369	0.000513045	0.000597807	0.00053232	0.000590787	0.000513327	0.00057425
0.453	0.00053144	0.000620171	0.000511477	0.000602653	0.000530698	0.000582547	0.000511758	0.000566047
0.454	0.000529838	0.000623931	0.000509931	0.000606457	0.000529098	0.000575392	0.000510211	0.000558928
0.455	0.000528259	0.000626824	0.000508406	0.000609393	0.00052752	0.000569148	0.000508685	0.000552721
0.456	0.000526701	0.000628994	0.000506904	0.000611605	0.000525964	0.00056367	0.000507182	0.00054728
0.457	0.000525165	0.000630562	0.000505423	0.000613215	0.00052443	0.000558837	0.0005057	0.000542483
0.458	0.000523651	0.00063163	0.000503964	0.000614325	0.000522918	0.000554547	0.00050424	0.000538231
0.459	0.000522159	0.000632283	0.000502526	0.00061502	0.000521428	0.000550716	0.000502801	0.000534437
0.46	0.00052069	0.000635174	0.00050111	0.000617953	0.00051996	0.000552216	0.000501384	0.000535973
0.461	0.000519242	0.000632018	0.000499716	0.000614836	0.000518514	0.00055223	0.000499989	0.000536025
0.462	0.000517816	0.000629167	0.000498343	0.000612025	0.000517089	0.000552032	0.000498615	0.000535865
0.463	0.000516413	0.000626553	0.000496992	0.000609451	0.000515687	0.00055164	0.000497263	0.000535511
0.464	0.000515031	0.000624143	0.000495663	0.000607079	0.000514307	0.00055109	0.000495933	0.000534997
0.465	0.000513671	0.000621905	0.000494355	0.000604881	0.000512949	0.000550409	0.000494624	0.000534354
0.466	0.000512333	0.000619817	0.000493069	0.000602831	0.000511613	0.000549624	0.000493337	0.000533605
0.467	0.000511017	0.000617856	0.000491804	0.000600909	0.000510298	0.000548755	0.000492071	0.000532772
0.468	0.000509723	0.000616006	0.00049056	0.000599097	0.000509005	0.000547818	0.000490826	0.000531872
0.469	0.00050845	0.000614252	0.000489338	0.000597382	0.000507735	0.000546829	0.000489603	0.000530919
0.47	0.0005072	0.000621393	0.000488137	0.000604561	0.000506486	0.00056267	0.000488401	0.000546794
0.471	0.000505971	0.000608947	0.000486957	0.000592151	0.000505258	0.000572295	0.000487221	0.000556457
0.472	0.000504764	0.000598404	0.000485799	0.000581641	0.000504053	0.000580226	0.000486062	0.000564426
0.473	0.000503579	0.000589387	0.000484662	0.000572659	0.000502869	0.000586673	0.000484924	0.000570911
0.474	0.000502415	0.000581653	0.000483546	0.000564959	0.000501707	0.000591882	0.000483807	0.000576157
0.475	0.000501273	0.000574994	0.000482452	0.000558335	0.000500566	0.000596058	0.000482711	0.00058037
0.476	0.000500152	0.00056924	0.000481378	0.000552615	0.000499447	0.000599373	0.000481636	0.00058372
0.477	0.000499053	0.000564247	0.000480325	0.000547656	0.00049835	0.000601971	0.000480583	0.000586353
0.478	0.000497976	0.000559893	0.000479293	0.000543336	0.000497273	0.000603972	0.00047955	0.000588389
0.479	0.00049692	0.000556078	0.000478283	0.000539556	0.000496219	0.000605477	0.000478539	0.000589927
0.48	0.000495885	0.000566104	0.000477293	0.000549618	0.000495185	0.000632207	0.000477548	0.000616689
0.481	0.000494871	0.000546669	0.000476323	0.000530212	0.000494173	0.000649222	0.000476578	0.00063374
0.482	0.000493879	0.000530329	0.000475375	0.0005139	0.000493183	0.000663392	0.000475628	0.000647948
0.483	0.000492908	0.000516495	0.000474447	0.000500095	0.000492213	0.000675096	0.000474699	0.000659689
0.484	0.000491959	0.000504763	0.00047354	0.000488392	0.000491264	0.00068474	0.000473791	0.000669368
0.485	0.00049103	0.000494793	0.000472653	0.000478452	0.000490337	0.000692663	0.000472904	0.000677326
0.486	0.000490122	0.000486301	0.000471786	0.00046999	0.000489431	0.000699149	0.000472036	0.000683845
0.487	0.000489235	0.00047905	0.00047094	0.000462769	0.000488545	0.000704435	0.00047119	0.000689164
0.488	0.000488369	0.000472842	0.000470115	0.00045659	0.00048768	0.00070872	0.000470363	0.000693481
0.489	0.000487524	0.000467509	0.000469309	0.000451286	0.000486837	0.000712171	0.000469557	0.000696963
0.49	0.0004867	0.000416039	0.000468524	0.000399841	0.000486013	0.000625115	0.000468771	0.000609945
0.491	0.000485896	0.000469659	0.000467759	0.000453504	0.000485211	0.000570296	0.000468005	0.000555142
0.492	0.000485113	0.000514204	0.000467014	0.000498096	0.000484429	0.000524068	0.000467259	0.000508925
0.493	0.000484351	0.000551367	0.000466288	0.000535304	0.000483668	0.000485251	0.000466533	0.000470121
0.494	0.000483608	0.000582355	0.000465583	0.000566334	0.000482927	0.000452641	0.000465826	0.000437526
0.495	0.000482887	0.000608178	0.000464897	0.000592196	0.000482206	0.00042523	0.00046514	0.000410131
0.496	0.000482185	0.00062968	0.000464231	0.000613736	0.000481505	0.000402173	0.000464473	0.000387092
0.497	0.000481504	0.000647569	0.000463584	0.000631661	0.000480825	0.000382764	0.000463826	0.000367702
0.498	0.000480843	0.000662437	0.000462957	0.000646562	0.000480165	0.000366411	0.000463198	0.000351369
0.499	0.000480201	0.000674778	0.00046235	0.000658936	0.000479525	0.000352621	0.00046259	0.000337599
0.5	0.00047958	0.000700793	0.000461761	0.000684984	0.000478905	0.000371176	0.000462001	0.000356172
0.501	0.000478979	0.00068977	0.000461192	0.000673986	0.000478304	0.000380391	0.000461431	0.000365412
0.502	0.000478397	0.000680618	0.000460642	0.000664857	0.000477724	0.000388179	0.00046088	0.000373228
0.503	0.000477835	0.000672868	0.000460112	0.000657129	0.000477162	0.000394608	0.000460349	0.000379683
0.504	0.000477292	0.000666293	0.0004596	0.000650577	0.000476621	0.000399902	0.000459836	0.000385003
0.505	0.000476769	0.000660706	0.000459106	0.000645012	0.000476099	0.000404249	0.000459342	0.000389375
0.506	0.000476266	0.000655948	0.000458632	0.000640277	0.000475596	0.000407807	0.000458867	0.000392957
0.507	0.000475782	0.000651887	0.000458176	0.000636239	0.000475113	0.000410708	0.000458411	0.000395881
0.508	0.000475316	0.000648414	0.000457739	0.000632788	0.000474649	0.000413061	0.000457973	0.000398257
0.509	0.00047487	0.000645435	0.000457321	0.00062983	0.000474203	0.000414959	0.000457554	0.000400178
0.51	0.000474443	0.000668907	0.00045692	0.000653327	0.000473777	0.000466305	0.000457153	0.00045154
0.511	0.000474035	0.000634606	0.000456538	0.000619039	0.00047337	0.000499025	0.00045677	0.000484289
0.512	0.000473646	0.00060608	0.000456174	0.000590523	0.000472981	0.000526596	0.000456406	0.000511892
0.513	0.000473275	0.000582143	0.000455829	0.000566598	0.000472611	0.000549616	0.000456059	0.000534939
0.514	0.000472923	0.000562051	0.000455501	0.000546518	0.00047226	0.000568827	0.000455731	0.000554178
0.515	0.000472589	0.00054518	0.000455191	0.00052966	0.000471927	0.000584855	0.00045542	0.000570231
0.516	0.000472274	0.000531008	0.000454898	0.000515502	0.000471612	0.000598221	0.000455127	0.00058362
0.517	0.000471977	0.000519098	0.000454624	0.000503606	0.000471316	0.000609361	0.000454852	0.000594783
0.518	0.000471698	0.000509084	0.000454366	0.000493607	0.000471038	0.000618642	0.000454594	0.000604084
0.519	0.000471437	0.00050066	0.000454127	0.000485198	0.000470777	0.000626368	0.000454354	0.000611831
0.52	0.000471194	0.000487233	0.000453904	0.000471784	0.000470535	0.000620657	0.000454131	0.00060614
0.521	0.000470969	0.00048905	0.000453699	0.000473618	0.00047031	0.000618298	0.000453925	0.000603797
0.522	0.000470761	0.000490503	0.000453511	0.000475087	0.000470104	0.000616254	0.000453737	0.000601767
0.523	0.000470571	0.000491688	0.000453339	0.000476289	0.000469914	0.000614513	0.000453565	0.000600041
0.524	0.000470399	0.000492652	0.000453185	0.00047727	0.000469742	0.000613028	0.00045341	0.00059857
0.525	0.000470244	0.000493435	0.000453047	0.000478068	0.000469588	0.000611761	0.000453272	0.000597317
0.526	0.000470106	0.000494069	0.000452926	0.000478716	0.00046945	0.000610679	0.00045315	0.000596247
0.527	0.000469985	0.00049458	0.000452822	0.000479241	0.00046933	0.000609754	0.000453045	0.000595335
0.528	0.000469881	0.000494991	0.000452734	0.000479667	0.000469227	0.000608963	0.000452957	0.000594557
0.529	0.000469794	0.000495322	0.000452662	0.000480011	0.00046914	0.000608288	0.000452885	0.000593894
0.53	0.000469724	0.000485594	0.000452606	0.000470294	0.00046907	0.000588569	0.000452828	0.000574188
0.531	0.000469671	0.000498097	0.000452567	0.000482812	0.000469017	0.000575939	0.000452788	0.000561566
0.532	0.000469634	0.000508497	0.000452543	0.000493228	0.00046898	0.000565302	0.000452764	0.000550936
0.533	0.000469613	0.000517199	0.000452535	0.000501945	0.00046896	0.000556396	0.000452756	0.000542036
0.534	0.000469608	0.000524483	0.000452543	0.000509242	0.000468956	0.00054894	0.000452763	0.000534588
0.535	0.00046962	0.000530582	0.000452566	0.000515354	0.000468968	0.000542702	0.000452786	0.000528357
0.536	0.000469648	0.000535692	0.000452604	0.000520476	0.000468996	0.000537486	0.000452824	0.000523147
0.537	0.000469691	0.000539978	0.000452659	0.000524773	0.00046904	0.000533127	0.000452878	0.000518795
0.538	0.000469751	0.000543575	0.000452728	0.00052838	0.000469099	0.000529489	0.000452947	0.000515164
0.539	0.000469825	0.000546598	0.000452812	0.000531413	0.000469174	0.000526456	0.000453031	0.000512137
0.54	0.000469916	0.000557176	0.000452911	0.000542001	0.000469265	0.000539313	0.000453129	0.000524999
0.541	0.000470022	0.000549425	0.000453025	0.000534256	0.000469371	0.000546952	0.000453243	0.000532647
0.542	0.000470143	0.000543005	0.000453155	0.000527841	0.000469493	0.000553414	0.000453373	0.000539118
0.543	0.000470281	0.00053764	0.0004533	0.000522481	0.00046963	0.000558831	0.000453518	0.000544544
0.544	0.000470434	0.00053316	0.000453462	0.000518005	0.000469784	0.000563376	0.000453678	0.000549097
0.545	0.000470604	0.000529422	0.000453639	0.000514272	0.000469954	0.000567192	0.000453855	0.00055292
0.546	0.000470791	0.000526306	0.000453832	0.000511161	0.000470141	0.0005704	0.000454048	0.000556135
0.547	0.000470995	0.000523713	0.000454042	0.000508573	0.000470345	0.000573099	0.000454258	0.000558841
0.548	0.000471215	0.000521559	0.000454268	0.000506423	0.000470565	0.000575376	0.000454484	0.000561124
0.549	0.000471452	0.000519774	0.000454511	0.000504643	0.000470803	0.000577299	0.000454726	0.000563053
0.55	0.000471707	0.000501989	0.000454771	0.00048686	0.000471057	0.000547692	0.000454986	0.000533454
0.551	0.000471979	0.000520844	0.000455048	0.000505724	0.000471329	0.000529283	0.000455262	0.000515044
0.552	0.000472268	0.000536542	0.000455342	0.000521433	0.000471619	0.000513789	0.000455556	0.000499548
0.553	0.000472575	0.000549708	0.000455652	0.000534608	0.000471926	0.000500847	0.000455866	0.000486604
0.554	0.0004729	0.000560755	0.00045598	0.000545663	0.00047225	0.00049004	0.000456194	0.000475796
0.555	0.000473242	0.000570032	0.000456326	0.000554946	0.000472592	0.000481023	0.000456539	0.000466778
0.556	0.000473602	0.000577827	0.000456688	0.000562748	0.000472952	0.000473507	0.000456901	0.000459261
0.557	0.000473979	0.000584386	0.000457068	0.000569312	0.000473329	0.000467248	0.000457281	0.000453003
0.558	0.000474374	0.00058991	0.000457465	0.000574841	0.000473724	0.000462045	0.000457678	0.000447799
0.559	0.000474787	0.000594572	0.00045788	0.000579506	0.000474136	0.000457726	0.000458092	0.00044348
0.56	0.000475217	0.000598001	0.000458311	0.000582938	0.000474567	0.000453171	0.000458523	0.000438924
0.561	0.000475665	0.000601972	0.00045876	0.000586911	0.000475014	0.0004496	0.000458972	0.000435353
0.562	0.000476131	0.000605335	0.000459226	0.000590276	0.00047548	0.00044665	0.000459437	0.000432402
0.563	0.000476614	0.000608196	0.000459709	0.000593138	0.000475963	0.000444226	0.00045992	0.000429977
0.564	0.000477115	0.000610638	0.000460209	0.000595582	0.000476463	0.000442245	0.00046042	0.000427995
0.565	0.000477633	0.000612733	0.000460726	0.000597677	0.000476981	0.000440637	0.000460937	0.000426386
0.566	0.000478168	0.000614538	0.000461261	0.000599482	0.000477516	0.000439343	0.000461471	0.000425091
0.567	0.00047872	0.000616104	0.000461811	0.000601048	0.000478068	0.000438315	0.000462022	0.000424061
0.568	0.00047929	0.000617472	0.000462379	0.000602414	0.000478637	0.000437511	0.000462589	0.000423255
0.569	0.000479876	0.000618676	0.000462963	0.000603617	0.000479223	0.000436897	0.000463173	0.000422639
0.57	0.000480479	0.000635443	0.000463563	0.000620384	0.000479826	0.000466491	0.000463773	0.000452228
0.571	0.000481099	0.000617054	0.00046418	0.000601987	0.000480445	0.000485181	0.00046439	0.000470919
0.572	0.000481736	0.00060187	0.000464813	0.000586794	0.000481081	0.000501032	0.000465022	0.000486774
0.573	0.000482388	0.00058923	0.000465462	0.000574145	0.000481734	0.000514369	0.000465671	0.000500113
0.574	0.000483057	0.00057872	0.000466126	0.000563626	0.000482402	0.000525603	0.000466336	0.000511349
0.575	0.000483742	0.000569996	0.000466807	0.000554895	0.000483087	0.00053508	0.000467016	0.000520825
0.576	0.000484443	0.00056277	0.000467502	0.00054766	0.000483787	0.000543088	0.000467711	0.000528832
0.577	0.000485159	0.000556799	0.000468213	0.000541682	0.000484502	0.000549869	0.000468422	0.000535611
0.578	0.000485891	0.000551881	0.000468939	0.000536756	0.000485233	0.000555625	0.000469147	0.000541365
0.579	0.000486637	0.000547847	0.000469679	0.000532715	0.00048598	0.000560525	0.000469888	0.000546262
0.58	0.000487399	0.000558597	0.000470435	0.00054346	0.000486741	0.000591603	0.000470643	0.000577334
0.581	0.000488176	0.000538658	0.000471204	0.000523508	0.000487517	0.000612247	0.000471412	0.000597977
0.582	0.000488966	0.000522155	0.000471988	0.000506991	0.000488307	0.000629713	0.000472196	0.000615444
0.583	0.000489772	0.000508434	0.000472785	0.000493257	0.000489112	0.000644424	0.000472994	0.000630155
0.584	0.000490591	0.000497043	0.000473597	0.000481853	0.00048993	0.000656832	0.000473805	0.000642562
0.585	0.000491424	0.000487604	0.000474421	0.000472403	0.000490762	0.000667315	0.000474629	0.000653041
0.586	0.00049227	0.000479803	0.000475259	0.000464589	0.000491608	0.000676188	0.000475467	0.000661911
0.587	0.00049313	0.000473373	0.00047611	0.000458149	0.000492467	0.000683716	0.000476318	0.000669434
0.588	0.000494003	0.000468095	0.000476973	0.000452859	0.000493339	0.00069012	0.000477181	0.000675832
0.589	0.000494888	0.000463782	0.000477849	0.000448535	0.000494223	0.000695586	0.000478057	0.000681292
0.59	0.000495786	0.0004513	0.000478737	0.00043604	0.00049512	0.000683063	0.000478945	0.000668764
0.591	0.000496696	0.000459505	0.000479636	0.000444236	0.000496029	0.000676161	0.000479844	0.000661852
0.592	0.000497617	0.000466442	0.000480547	0.000451166	0.00049695	0.000670455	0.000480755	0.000656133
0.593	0.000498551	0.000472363	0.00048147	0.000457079	0.000497883	0.000665792	0.000481678	0.000651458
0.594	0.000499495	0.000477435	0.000482403	0.000462142	0.000498826	0.000662005	0.000482611	0.00064766
0.595	0.000500451	0.000481799	0.000483347	0.000466496	0.000499781	0.000658953	0.000483555	0.000644596
0.596	0.000501417	0.000485572	0.000484302	0.000470259	0.000500746	0.000656519	0.00048451	0.00064215
0.597	0.000502394	0.000488852	0.000485266	0.000473529	0.000501722	0.000654603	0.000485475	0.000640223
0.598	0.000503381	0.000491723	0.000486241	0.000476388	0.000502708	0.000653124	0.000486449	0.000638731
0.599	0.000504377	0.000494251	0.000487224	0.000478905	0.000503704	0.000652012	0.000487433	0.000637607
0.6	0.000505384	0.000481771	0.000488218	0.00046641	0.000504709	0.000622999	0.000488426	0.000608584
0.601	0.000506399	0.000501884	0.00048922	0.000486516	0.000505723	0.000604559	0.000489429	0.000590128
0.602	0.000507423	0.000518771	0.00049023	0.000503395	0.000506747	0.000589175	0.000490439	0.000574724
0.603	0.000508456	0.000533039	0.00049125	0.000517656	0.000507778	0.000576431	0.000491459	0.000561962
0.604	0.000509498	0.000545118	0.000492277	0.000529726	0.000508818	0.0005659	0.000492486	0.000551413
0.605	0.000510547	0.000555366	0.000493311	0.000539964	0.000509867	0.000557222	0.000493521	0.000542718
0.606	0.000511604	0.000564084	0.000494354	0.00054867	0.000510922	0.000550097	0.000494563	0.000535577
0.607	0.000512668	0.000571522	0.000495403	0.000556096	0.000511986	0.000544275	0.000495613	0.000529738
0.608	0.00051374	0.00057789	0.000496459	0.000562452	0.000513056	0.000539543	0.000496669	0.00052499
0.609	0.000514818	0.000583365	0.000497522	0.000567913	0.000514133	0.000535726	0.000497732	0.000521158
0.61	0.000515903	0.000604416	0.000498591	0.000588952	0.000515216	0.000563933	0.000498802	0.000549345
0.611	0.000516994	0.000588424	0.000499666	0.00057294	0.000516306	0.000581326	0.000499877	0.000566728
0.612	0.00051809	0.000575313	0.000500747	0.000559807	0.000517401	0.000596159	0.000500958	0.000581552
0.613	0.000519193	0.000564489	0.000501833	0.000548961	0.000518502	0.000608725	0.000502044	0.000594108
0.614	0.000520301	0.000555581	0.000502924	0.000540032	0.000519609	0.000619395	0.000503135	0.000604767
0.615	0.000521413	0.000548278	0.00050402	0.000532708	0.00052072	0.00062848	0.000504231	0.00061384
0.616	0.000522531	0.00054232	0.00050512	0.00052673	0.000521836	0.000636238	0.000505332	0.000621585
0.617	0.000523652	0.000537489	0.000506225	0.000521878	0.000522956	0.000642888	0.000506437	0.000628222
0.618	0.000524778	0.000533602	0.000507333	0.000517972	0.000524081	0.000648612	0.000507545	0.000633932
0.619	0.000525908	0.000530507	0.000508445	0.000514857	0.000525209	0.000653561	0.000508658	0.000638866
0.62	0.000527041	0.000514802	0.00050956	0.00049913	0.000526341	0.000632431	0.000509773	0.000617723
0.621	0.000528178	0.000529253	0.000510679	0.000513566	0.000527476	0.000620058	0.000510892	0.00060533
0.622	0.000529317	0.000541434	0.0005118	0.000525733	0.000528614	0.000609786	0.000512014	0.000595036
0.623	0.000530459	0.000551793	0.000512923	0.000536077	0.000529754	0.000601351	0.000513138	0.00058658
0.624	0.000531604	0.000560629	0.000514049	0.000544896	0.000530897	0.000594454	0.000514264	0.000579663
0.625	0.000532751	0.00056819	0.000515177	0.000552441	0.000532042	0.000588847	0.000515392	0.000574035
0.626	0.000533899	0.000574685	0.000516307	0.000558918	0.000533189	0.000584319	0.000516522	0.000569487
0.627	0.000535049	0.000580289	0.000517438	0.000564504	0.000534338	0.000580696	0.000517653	0.000565844
0.628	0.000536201	0.000585148	0.00051857	0.000569345	0.000535488	0.000577831	0.000518786	0.000562959
0.629	0.000537353	0.000589384	0.000519703	0.000573562	0.000536639	0.000575602	0.000519919	0.00056071
0.63	0.000538507	0.000587498	0.000520836	0.000571656	0.00053779	0.000563177	0.000521053	0.000548266
0.631	0.00053966	0.000597678	0.00052197	0.000581818	0.000538942	0.000555133	0.000522187	0.0005402
0.632	0.000540815	0.000606329	0.000523104	0.000590451	0.000540095	0.000548529	0.000523322	0.000533574
0.633	0.000541969	0.000613742	0.000524239	0.000597846	0.000541247	0.000543173	0.000524457	0.000528197
0.634	0.000543123	0.00062012	0.000525372	0.000604205	0.0005424	0.000538862	0.000525591	0.000523864
0.635	0.000544276	0.000625632	0.000526505	0.000609697	0.000543551	0.000535427	0.000526724	0.000520408
0.636	0.000545429	0.00063042	0.000527638	0.000614465	0.000544702	0.000532725	0.000527857	0.000517684
0.637	0.000546581	0.000634602	0.000528769	0.000618626	0.000545852	0.000530637	0.000528989	0.000515576
0.638	0.000547732	0.000638277	0.000529899	0.00062228	0.000547001	0.000529065	0.000530119	0.000513982
0.639	0.000548881	0.000641529	0.000531027	0.000625511	0.000548149	0.000527923	0.000531248	0.000512819
0.64	0.000550029	0.000647721	0.000532154	0.000631682	0.000549295	0.000533452	0.000532375	0.000518326
0.641	0.000551175	0.000646261	0.000533279	0.000630199	0.000550439	0.000536967	0.0005335	0.000521822
0.642	0.000552319	0.000645243	0.000534401	0.000629157	0.000551581	0.000540113	0.000534623	0.000524948
0.643	0.00055346	0.000644568	0.000535522	0.000628458	0.00055272	0.000542923	0.000535744	0.000527738
0.644	0.000554599	0.00064418	0.000536639	0.000628046	0.000553858	0.000545451	0.000536862	0.000530246
0.645	0.000555736	0.000644032	0.000537754	0.000627875	0.000554992	0.000547744	0.000537978	0.000532519
0.646	0.000556869	0.000644086	0.000538866	0.000627905	0.000556124	0.000549841	0.00053909	0.000534596
0.647	0.000558	0.000644309	0.000539975	0.000628103	0.000557252	0.000551774	0.000540199	0.000536507
0.648	0.000559127	0.000644673	0.00054108	0.000628443	0.000558377	0.000553568	0.000541305	0.000538281
0.649	0.00056025	0.000645155	0.000542182	0.000628902	0.000559499	0.000555248	0.000542407	0.00053994
0.65	0.00056137	0.00064377	0.00054328	0.000627492	0.000560617	0.000553066	0.000543506	0.000537737
0.651	0.000562486	0.000646859	0.000544374	0.000630557	0.000561731	0.000552184	0.000544601	0.000536833
0.652	0.000563599	0.000649606	0.000545464	0.000633281	0.000562841	0.000551608	0.000545691	0.000536235
0.653	0.000564706	0.000652083	0.00054655	0.000635735	0.000563947	0.000551304	0.000546777	0.000535908
0.654	0.00056581	0.000654335	0.000547631	0.000637962	0.000565048	0.000551226	0.000547859	0.000535808
0.655	0.000566909	0.000656397	0.000548708	0.00064	0.000566145	0.000551338	0.000548936	0.000535898
0.656	0.000568003	0.0006583	0.000549779	0.000641879	0.000567237	0.000551609	0.000550009	0.000536146
0.657	0.000569092	0.00066007	0.000550846	0.000643625	0.000568324	0.000552013	0.000551077	0.000536528
0.658	0.000570176	0.000661729	0.000551908	0.000645259	0.000569406	0.000552527	0.000552139	0.00053702
0.659	0.000571255	0.000663294	0.000552965	0.0006468	0.000570483	0.000553134	0.000553196	0.000537604
0.66	0.000572329	0.000669511	0.000554016	0.000652992	0.000571555	0.000562876	0.000554248	0.000547323
0.661	0.000573397	0.0006651	0.000555062	0.000648556	0.000572621	0.000569357	0.000555295	0.000553784
0.662	0.00057446	0.000661624	0.000556102	0.000645052	0.000573681	0.000574998	0.000556335	0.000559403
0.663	0.000575517	0.000658889	0.000557137	0.00064229	0.000574736	0.000579894	0.00055737	0.000564279
0.664	0.000576568	0.000656775	0.000558165	0.00064015	0.000575785	0.000584166	0.0005584	0.00056853
0.665	0.000577613	0.00065518	0.000559188	0.000638528	0.000576828	0.000587917	0.000559423	0.00057226
0.666	0.000578651	0.000654019	0.000560204	0.000637341	0.000577864	0.00059123	0.000560439	0.000575551
0.667	0.000579684	0.00065322	0.000561214	0.000636516	0.000578894	0.000594176	0.00056145	0.000578476
0.668	0.00058071	0.000652725	0.000562218	0.000635995	0.000579918	0.000596815	0.000562454	0.000581093
0.669	0.000581729	0.000652483	0.000563215	0.000635727	0.000580936	0.000599196	0.000563452	0.000583452
0.67	0.000582742	0.000661486	0.000564205	0.000644705	0.000581946	0.000618664	0.000564443	0.000602895
0.671	0.000583748	0.000650503	0.000565189	0.000633693	0.00058295	0.000631609	0.000565427	0.000615822
0.672	0.000584747	0.000641549	0.000566165	0.000624709	0.000583947	0.000642685	0.000566405	0.000626879
0.673	0.000585739	0.000634225	0.000567135	0.000617356	0.000584937	0.000652125	0.000567375	0.0006363
0.674	0.000586725	0.000628264	0.000568098	0.000611366	0.00058592	0.000660196	0.000568339	0.000644352
0.675	0.000587703	0.000623443	0.000569054	0.000606517	0.000586896	0.00066712	0.000569295	0.000651255
0.676	0.000588673	0.000619575	0.000570002	0.000602621	0.000587864	0.000673083	0.000570244	0.000657198
0.677	0.000589637	0.000616505	0.000570944	0.000599523	0.000588825	0.000678241	0.000571186	0.000662335
0.678	0.000590593	0.000614101	0.000571877	0.000597093	0.000589779	0.000682725	0.00057212	0.000666798
0.679	0.000591541	0.000612255	0.000572804	0.000595219	0.000590725	0.000686643	0.000573047	0.000670695
0.68	0.000592482	0.000591834	0.000573722	0.000574769	0.000591664	0.000653607	0.000573967	0.00063764
0.681	0.000593415	0.000614283	0.000574634	0.000597198	0.000592595	0.000633522	0.000574878	0.000617527
0.682	0.00059434	0.000633116	0.000575537	0.000616013	0.000593518	0.000616752	0.000575782	0.000600726
0.683	0.000595258	0.000649042	0.000576433	0.00063192	0.000594433	0.000602877	0.000576679	0.000586822
0.684	0.000596167	0.000662534	0.00057732	0.000645393	0.00059534	0.000591424	0.000577567	0.00057534
0.685	0.000597069	0.000673988	0.0005782	0.000656826	0.00059624	0.000581997	0.000578448	0.000565886
0.686	0.000597962	0.000683735	0.000579072	0.000666551	0.000597131	0.000574266	0.00057932	0.000558128
0.687	0.000598848	0.000692052	0.000579936	0.000674846	0.000598014	0.000567952	0.000580185	0.000551789
0.688	0.000599725	0.000699172	0.000580792	0.000681943	0.00059889	0.000562825	0.000581041	0.000546636
0.689	0.000600594	0.000705287	0.000581639	0.000688036	0.000599756	0.000558689	0.000581889	0.000542476
0.69	0.000601455	0.000727143	0.000582479	0.00070987	0.000600615	0.000587134	0.00058273	0.000570893
0.691	0.000602307	0.000711263	0.00058331	0.000693961	0.000601465	0.000604615	0.000583561	0.000588356
0.692	0.000603151	0.000698269	0.000584133	0.000680936	0.000602307	0.000619546	0.000584385	0.00060327
0.693	0.000603987	0.000687546	0.000584948	0.000670183	0.000603141	0.000632195	0.0005852	0.000615902
0.694	0.000604814	0.000678722	0.000585754	0.000661329	0.000603966	0.000642934	0.000586007	0.000626624
0.695	0.000605633	0.000671486	0.000586552	0.000654064	0.000604782	0.000652073	0.000586806	0.000635744
0.696	0.000606443	0.000665578	0.000587341	0.000648128	0.00060559	0.000659871	0.000587596	0.000643523
0.697	0.000607245	0.000660781	0.000588122	0.000643304	0.00060639	0.000666546	0.000588378	0.000650179
0.698	0.000608038	0.000656912	0.000588895	0.000639408	0.00060718	0.00067228	0.000589151	0.000655893
0.699	0.000608822	0.00065382	0.000589659	0.000636289	0.000607962	0.000677225	0.000589915	0.000660818
0.7	0.000609598	0.000660525	0.000590414	0.000642969	0.000608736	0.000699038	0.000590671	0.000682609
0.701	0.000610365	0.000647359	0.000591161	0.000629775	0.000609501	0.000713886	0.000591419	0.000697439
0.702	0.000611123	0.000636544	0.000591899	0.00061893	0.000610257	0.000726518	0.000592157	0.000710055
0.703	0.000611872	0.000627632	0.000592629	0.000609989	0.000611004	0.000737233	0.000592888	0.000720753
0.704	0.000612613	0.000620313	0.000593349	0.000602642	0.000611743	0.000746341	0.000593609	0.000729843
0.705	0.000613345	0.000614325	0.000594062	0.000596626	0.000612472	0.000754103	0.000594322	0.000737587
0.706	0.000614068	0.00060945	0.000594765	0.000591725	0.000613193	0.000760737	0.000595026	0.000744203
0.707	0.000614782	0.000605505	0.00059546	0.000587754	0.000613905	0.000766426	0.000595721	0.000749873
0.708	0.000615487	0.000602339	0.000596146	0.000584562	0.000614609	0.000771323	0.000596408	0.00075475
0.709	0.000616184	0.000599822	0.000596823	0.00058202	0.000615303	0.000775555	0.000597086	0.000758963
0.71	0.000616871	0.000586341	0.000597492	0.000568512	0.000615989	0.000757175	0.000597755	0.000740566
0.711	0.00061755	0.00059897	0.000598152	0.000581121	0.000616665	0.000746376	0.000598416	0.000729743
0.712	0.00061822	0.000609611	0.000598803	0.000591742	0.000617333	0.000737406	0.000599068	0.000720748
0.713	0.000618881	0.000618645	0.000599445	0.000600758	0.000617992	0.000730026	0.000599711	0.000713344
0.714	0.000619533	0.000626335	0.000600079	0.000608427	0.000618642	0.000723976	0.000600345	0.00070727
0.715	0.000620176	0.000632898	0.000600704	0.00061497	0.000619283	0.000719038	0.00060097	0.000702308
0.716	0.00062081	0.000638516	0.00060132	0.000620567	0.000619915	0.000715028	0.000601587	0.000698277
0.717	0.000621436	0.000643342	0.000601927	0.000625372	0.000620539	0.000711795	0.000602195	0.000695022
0.718	0.000622052	0.000647504	0.000602526	0.000629513	0.000621153	0.000709211	0.000602794	0.000692416
0.719	0.00062266	0.000651108	0.000603116	0.000633096	0.000621759	0.000707168	0.000603385	0.000690352
0.72	0.000623258	0.00066072	0.000603697	0.000642687	0.000622355	0.000717986	0.000603966	0.000701147
0.721	0.000623848	0.00065549	0.000604269	0.000637434	0.000622943	0.000724643	0.000604539	0.000707786
0.722	0.000624429	0.000651272	0.000604833	0.000633192	0.000623522	0.000730375	0.000605104	0.000713501
0.723	0.000625001	0.000647857	0.000605388	0.000629753	0.000624092	0.000735287	0.000605659	0.000718396
0.724	0.000625564	0.000645113	0.000605934	0.000626985	0.000624653	0.000739513	0.000606206	0.000722604
0.725	0.000626119	0.000642928	0.000606472	0.000624777	0.000625206	0.000743163	0.000606744	0.000726236
0.726	0.000626664	0.000641211	0.000607001	0.000623038	0.000625749	0.000746329	0.000607274	0.000729384
0.727	0.000627201	0.000639884	0.000607521	0.000621688	0.000626284	0.000749089	0.000607795	0.000732126
0.728	0.000627729	0.000638882	0.000608032	0.000620664	0.00062681	0.000751507	0.000608307	0.000734527
0.729	0.000628248	0.00063815	0.000608535	0.00061991	0.000627327	0.000753639	0.00060881	0.00073664
0.73	0.000628758	0.0006288	0.00060903	0.000610537	0.000627836	0.000738579	0.000609305	0.000721564
0.731	0.00062926	0.000639365	0.000609515	0.000621084	0.000628335	0.000729508	0.000609791	0.000712473
0.732	0.000629753	0.000648259	0.000609993	0.000629962	0.000628826	0.000721967	0.000610269	0.000704909
0.733	0.000630237	0.000655806	0.000610461	0.000637491	0.000629309	0.000715756	0.000610738	0.000698677
0.734	0.000630712	0.000662224	0.000610921	0.000643891	0.000629782	0.000710657	0.000611199	0.000693557
0.735	0.000631179	0.000667695	0.000611373	0.000649344	0.000630247	0.000706488	0.000611651	0.000689368
0.736	0.000631637	0.000672372	0.000611816	0.000654003	0.000630703	0.000703096	0.000612095	0.000685957
0.737	0.000632086	0.000676383	0.000612251	0.000657996	0.000631151	0.000700353	0.00061253	0.000683194
0.738	0.000632527	0.000679836	0.000612677	0.000661431	0.00063159	0.000698151	0.000612957	0.000680974
0.739	0.000632959	0.00068282	0.000613095	0.000664396	0.000632021	0.000696402	0.000613375	0.000679207
0.74	0.000633383	0.000709653	0.000613504	0.000691215	0.000632443	0.000741482	0.000613785	0.000724265
0.741	0.000633798	0.00068206	0.000613905	0.000663595	0.000632856	0.000769896	0.000614187	0.000752669
0.742	0.000634205	0.000659224	0.000614298	0.000640729	0.000633261	0.000793937	0.00061458	0.000776704
0.743	0.000634603	0.000640198	0.000614683	0.000621675	0.000633658	0.000814149	0.000614965	0.000796908
0.744	0.000634993	0.00062436	0.000615059	0.00060581	0.000634046	0.000831153	0.000615342	0.000813904
0.745	0.000635375	0.000611188	0.000615427	0.000592614	0.000634426	0.000845472	0.00061571	0.000828213
0.746	0.000635748	0.000600247	0.000615787	0.000581649	0.000634797	0.000857542	0.000616071	0.000840271
0.747	0.000636113	0.000591171	0.000616138	0.000572551	0.00063516	0.000867727	0.000616423	0.000850445
0.748	0.000636469	0.000583656	0.000616482	0.000565014	0.000635515	0.000876333	0.000616767	0.00085904
0.749	0.000636817	0.000577446	0.000616817	0.000558783	0.000635862	0.000883617	0.000617103	0.000866311
0.75	0.000637157	0.000559522	0.000617144	0.000540837	0.0006362	0.00086524	0.000617431	0.000847924
0.751	0.000637489	0.000571041	0.000617464	0.00055234	0.00063653	0.000854867	0.00061775	0.000837533
0.752	0.000637813	0.000580709	0.000617775	0.000561996	0.000636852	0.000846211	0.000618062	0.000828857
0.753	0.000638128	0.000588877	0.000618078	0.000570149	0.000637166	0.000839039	0.000618366	0.000821667
0.754	0.000638435	0.000595786	0.000618374	0.000577045	0.000637472	0.00083311	0.000618662	0.000815719
0.755	0.000638735	0.000601642	0.000618661	0.000582886	0.00063777	0.000828218	0.00061895	0.00081081
0.756	0.000639026	0.000606614	0.000618941	0.000587843	0.00063806	0.000824194	0.00061923	0.00080677
0.757	0.000639309	0.000610845	0.000619213	0.000592059	0.000638342	0.000820895	0.000619502	0.000803454
0.758	0.000639585	0.000614454	0.000619477	0.000595654	0.000638616	0.000818201	0.000619767	0.000800744
0.759	0.000639852	0.000617541	0.000619734	0.000598727	0.000638882	0.000816012	0.000620024	0.00079854
0.76	0.000640112	0.000588146	0.000619982	0.000569312	0.00063914	0.000752816	0.000620273	0.000735335
0.761	0.000640364	0.000629867	0.000620223	0.000611029	0.000639391	0.000712413	0.000620515	0.000694906
0.762	0.000640608	0.000664687	0.000620457	0.000645849	0.000639633	0.000678491	0.000620749	0.000660955
0.763	0.000640845	0.000693894	0.000620683	0.000675055	0.000639868	0.000650159	0.000620975	0.000632596
0.764	0.000641073	0.000718403	0.000620901	0.000699559	0.000640096	0.000626505	0.000621194	0.000608916
0.765	0.000641294	0.000738977	0.000621112	0.000720127	0.000640315	0.000606763	0.000621405	0.000589152
0.766	0.000641508	0.000756255	0.000621316	0.000737399	0.000640528	0.000590296	0.000621609	0.000572664
0.767	0.000641714	0.000770775	0.000621512	0.00075191	0.000640732	0.000576569	0.000621806	0.000558917
0.768	0.000641912	0.000782983	0.000621701	0.00076411	0.000640929	0.000565133	0.000621995	0.000547462
0.769	0.000642103	0.000793255	0.000621882	0.000774372	0.000641119	0.000555614	0.000622177	0.000537926
0.77	0.000642287	0.000823562	0.000622056	0.000804672	0.000641301	0.000589167	0.000622351	0.000571459
0.771	0.000642463	0.000804108	0.000622223	0.000785199	0.000641476	0.000608812	0.000622519	0.000591095
0.772	0.000642632	0.000788086	0.000622383	0.000769156	0.000641644	0.000625516	0.000622679	0.000607794
0.773	0.000642793	0.000774724	0.000622536	0.000755774	0.000641804	0.000639545	0.000622832	0.000621818
0.774	0.000642948	0.000763587	0.000622682	0.000744617	0.000641957	0.000651336	0.000622978	0.000633602
0.775	0.000643095	0.00075431	0.00062282	0.000735323	0.000642103	0.00066125	0.000623117	0.000643509
0.776	0.000643235	0.00074659	0.000622952	0.000727586	0.000642242	0.000669594	0.000623249	0.000651845
0.777	0.000643368	0.000740171	0.000623077	0.000721151	0.000642374	0.000676621	0.000623374	0.000658864
0.778	0.000643494	0.000734841	0.000623195	0.000715805	0.000642499	0.000682545	0.000623493	0.000664779
0.779	0.000643613	0.00073042	0.000623306	0.000711369	0.000642617	0.000687545	0.000623604	0.00066977
0.78	0.000643725	0.000705186	0.00062341	0.000686118	0.000642728	0.000650436	0.000623709	0.000632656
0.781	0.00064383	0.000728764	0.000623508	0.000709689	0.000642832	0.000627832	0.000623807	0.000610035
0.782	0.000643929	0.000748374	0.000623598	0.000729296	0.000642929	0.000608785	0.000623898	0.000590968
0.783	0.00064402	0.000764825	0.000623683	0.000745742	0.000643019	0.000592879	0.000623982	0.000575044
0.784	0.000644105	0.00077863	0.00062376	0.000759542	0.000643103	0.0005796	0.00062406	0.000561748
0.785	0.000644183	0.000790219	0.000623831	0.000771125	0.00064318	0.000568518	0.000624132	0.00055065
0.786	0.000644255	0.000799952	0.000623896	0.000780851	0.000643251	0.000559274	0.000624197	0.000541392
0.787	0.00064432	0.000808131	0.000623954	0.000789021	0.000643315	0.000551568	0.000624255	0.000533672
0.788	0.000644378	0.000815007	0.000624006	0.000795889	0.000643372	0.000545148	0.000624307	0.000527239
0.789	0.00064443	0.000820791	0.000624052	0.000801665	0.000643423	0.000539803	0.000624353	0.000521881
0.79	0.000644476	0.000858877	0.000624091	0.000839747	0.000643468	0.000598957	0.000624393	0.000581017
0.791	0.000644515	0.000821956	0.000624124	0.000802805	0.000643506	0.000635479	0.000624426	0.000617539
0.792	0.000644548	0.000791415	0.000624151	0.000772239	0.000643538	0.000666409	0.000624453	0.000648474
0.793	0.000644574	0.000765876	0.000624172	0.000746678	0.000643564	0.000692324	0.000624474	0.000674391
0.794	0.000644595	0.000744523	0.000624186	0.000725305	0.000643583	0.000714039	0.000624489	0.000696107
0.795	0.000644609	0.000726673	0.000624195	0.000707436	0.000643597	0.000732237	0.000624498	0.000714306
0.796	0.000644617	0.000711752	0.000624198	0.000692498	0.000643604	0.000747491	0.000624501	0.000729558
0.797	0.00064462	0.000699284	0.000624195	0.000680013	0.000643605	0.00076028	0.000624498	0.000742343
0.798	0.000644616	0.000688865	0.000624186	0.00066958	0.0006436	0.000771003	0.00062449	0.000753063
0.799	0.000644606	0.000680163	0.000624171	0.000660864	0.00064359	0.000779996	0.000624475	0.000762052
0.8	0.00064459	0.00066548	0.00062415	0.000646168	0.000643573	0.000773328	0.000624455	0.000755381
0.801	0.000644569	0.000668539	0.000624124	0.000649216	0.000643551	0.000770636	0.000624429	0.000752681
0.802	0.000644542	0.000671069	0.000624092	0.000651739	0.000643523	0.000768353	0.000624397	0.000750389
0.803	0.000644509	0.0006732	0.000624055	0.000653862	0.00064349	0.000766455	0.00062436	0.000748482
0.804	0.00064447	0.000674997	0.000624012	0.00065565	0.00064345	0.000764879	0.000624317	0.000746897
0.805	0.000644426	0.000676512	0.000623963	0.000657157	0.000643405	0.000763571	0.000624269	0.000745581
0.806	0.000644376	0.00067779	0.00062391	0.000658428	0.000643355	0.000762487	0.000624216	0.000744488
0.807	0.000644321	0.00067887	0.00062385	0.0006595	0.000643299	0.000761588	0.000624157	0.000743582
0.808	0.000644261	0.000679782	0.000623786	0.000660404	0.000643238	0.000760844	0.000624092	0.00074283
0.809	0.000644195	0.000680552	0.000623716	0.000661166	0.000643171	0.000760228	0.000624023	0.000742207
0.81	0.000644124	0.000684069	0.000623642	0.000664676	0.000643099	0.00076521	0.000623948	0.000747181
0.811	0.000644047	0.000681092	0.000623562	0.00066169	0.000643022	0.000768274	0.000623869	0.000750239
0.812	0.000643965	0.000678622	0.000623477	0.000659211	0.00064294	0.000770861	0.000623784	0.00075282
0.813	0.000643879	0.000676558	0.000623387	0.000657139	0.000642852	0.000773029	0.000623694	0.000754983
0.814	0.000643787	0.000674833	0.000623292	0.000655406	0.00064276	0.000774847	0.000623599	0.000756794
0.815	0.00064369	0.000673391	0.000623192	0.000653956	0.000642662	0.000776369	0.000623499	0.000758311
0.816	0.000643588	0.000672184	0.000623087	0.000652741	0.00064256	0.000777644	0.000623395	0.00075958
0.817	0.000643481	0.000671173	0.000622977	0.000651723	0.000642452	0.00077871	0.000623286	0.000760641
0.818	0.00064337	0.000670326	0.000622863	0.000650868	0.00064234	0.000779601	0.000623172	0.000761526
0.819	0.000643253	0.000669614	0.000622744	0.000650149	0.000642223	0.000780345	0.000623053	0.000762264
0.82	0.000643132	0.000671763	0.000622621	0.000652292	0.000642102	0.000786231	0.00062293	0.000768144
0.821	0.000643006	0.000667876	0.000622493	0.000648397	0.000641975	0.000790089	0.000622802	0.000771998
0.822	0.000642876	0.000664632	0.00062236	0.000645145	0.000641844	0.000793328	0.000622669	0.000775233
0.823	0.000642741	0.000661897	0.000622224	0.000642403	0.000641709	0.00079602	0.000622533	0.00077792
0.824	0.000642602	0.000659587	0.000622084	0.000640086	0.00064157	0.000798252	0.000622393	0.000780148
0.825	0.00064246	0.000657631	0.00062194	0.000638125	0.000641428	0.000800099	0.000622249	0.000781991
0.826	0.000642315	0.000655972	0.000621794	0.000636459	0.000641283	0.000801622	0.000622103	0.00078351
0.827	0.000642168	0.00065456	0.000621646	0.000635042	0.000641136	0.000802874	0.000621955	0.000784757
0.828	0.000642018	0.000653355	0.000621495	0.000633831	0.000640986	0.000803898	0.000621805	0.000785778
0.829	0.000641866	0.000652322	0.000621343	0.000632794	0.000640834	0.000804732	0.000621652	0.000786607
0.83	0.000641712	0.00066171	0.000621188	0.000642178	0.00064068	0.000825105	0.000621498	0.000806974
0.831	0.000641556	0.000648302	0.000621033	0.000628762	0.000640524	0.000838159	0.000621342	0.000820029
0.832	0.000641399	0.000637111	0.000620875	0.000617561	0.000640366	0.000849118	0.000621185	0.000830989
0.833	0.000641241	0.000627718	0.000620717	0.00060816	0.000640207	0.000858265	0.000621026	0.000840138
0.834	0.000641081	0.000619831	0.000620557	0.000600265	0.000640047	0.000865896	0.000620867	0.000847769
0.835	0.00064092	0.000613203	0.000620396	0.00059363	0.000639885	0.000872258	0.000620706	0.000854131
0.836	0.000640758	0.000607629	0.000620234	0.00058805	0.000639722	0.000877557	0.000620544	0.000859429
0.837	0.000640594	0.000602937	0.000620071	0.000583353	0.000639558	0.000881966	0.000620381	0.000863838
0.838	0.000640429	0.000598983	0.000619907	0.000579394	0.000639393	0.00088563	0.000620216	0.000867501
0.839	0.000640263	0.000595647	0.000619741	0.000576054	0.000639227	0.00088867	0.000620051	0.00087054
0.84	0.000640095	0.000568581	0.000619575	0.000548979	0.000639059	0.000844694	0.000619885	0.000826567
0.841	0.000639927	0.000595994	0.000619408	0.000576398	0.00063889	0.000817216	0.000619717	0.000799079
0.842	0.000639757	0.000618815	0.000619239	0.000599228	0.000638721	0.00079409	0.000619549	0.00077594
0.843	0.000639586	0.00063789	0.00061907	0.000618309	0.00063855	0.000774706	0.00061938	0.000756544
0.844	0.000639414	0.000653828	0.000618899	0.000634253	0.000638378	0.000758453	0.000619209	0.000740281
0.845	0.00063924	0.000667142	0.000618728	0.000647571	0.000638204	0.000744821	0.000619037	0.00072664
0.846	0.000639066	0.000678258	0.000618555	0.000658691	0.00063803	0.000733382	0.000618865	0.000715194
0.847	0.00063889	0.000687534	0.000618381	0.000667969	0.000637854	0.000723779	0.000618691	0.000705585
0.848	0.000638713	0.00069527	0.000618206	0.000675707	0.000637677	0.000715713	0.000618516	0.000697513
0.849	0.000638534	0.000701716	0.00061803	0.000682156	0.000637499	0.000708932	0.000618339	0.000690727
0.85	0.000638355	0.000709221	0.000617852	0.000689662	0.000637319	0.000707323	0.000618162	0.000689114
0.851	0.000638174	0.00071105	0.000617674	0.00069149	0.000637138	0.000705115	0.000617983	0.000686903
0.852	0.000637992	0.000712566	0.000617494	0.000693006	0.000636956	0.000703252	0.000617803	0.000685038
0.853	0.000637808	0.000713806	0.000617312	0.000694245	0.000636772	0.000701664	0.000617622	0.000683447
0.854	0.000637623	0.000714813	0.00061713	0.000695252	0.000636587	0.000700304	0.00061744	0.000682086
0.855	0.000637437	0.000715626	0.000616946	0.000696065	0.0006364	0.000699135	0.000617256	0.000680916
0.856	0.000637249	0.000716277	0.000616761	0.000696715	0.000636212	0.000698127	0.00061707	0.000679906
0.857	0.00063706	0.00071679	0.000616574	0.000697228	0.000636023	0.000697252	0.000616884	0.00067903
0.858	0.000636869	0.000717189	0.000616386	0.000697626	0.000635832	0.000696489	0.000616696	0.000678266
0.859	0.000636677	0.000717492	0.000616197	0.000697929	0.00063564	0.000695819	0.000616507	0.000677595
0.86	0.000636483	0.000726531	0.000616006	0.000706969	0.000635446	0.000712121	0.000616316	0.000693894
0.861	0.000636288	0.000715821	0.000615814	0.000696255	0.000635251	0.000722303	0.000616124	0.000704079
0.862	0.000636091	0.000706889	0.00061562	0.000687319	0.000635055	0.000730859	0.00061593	0.000712639
0.863	0.000635893	0.000699381	0.000615425	0.000679807	0.000634856	0.000737988	0.000615735	0.000719771
0.864	0.000635693	0.000693064	0.000615229	0.000673487	0.000634657	0.000743923	0.000615538	0.000725709
0.865	0.000635492	0.000687744	0.000615031	0.000668164	0.000634456	0.000748858	0.00061534	0.000730647
0.866	0.000635289	0.000683259	0.000614831	0.000663676	0.000634253	0.000752957	0.000615141	0.000734747
0.867	0.000635085	0.000679471	0.00061463	0.000659887	0.000634048	0.000756354	0.00061494	0.000738146
0.868	0.000634879	0.000676267	0.000614428	0.000656681	0.000633843	0.000759164	0.000614737	0.000740958
0.869	0.000634672	0.000673551	0.000614224	0.000653964	0.000633635	0.000761483	0.000614533	0.000743278
0.87	0.000634463	0.000675483	0.000614019	0.000655896	0.000633426	0.000771513	0.000614328	0.000753308
0.871	0.000634252	0.000668301	0.000613812	0.000648712	0.000633216	0.000778231	0.000614121	0.000760029
0.872	0.00063404	0.000662282	0.000613603	0.00064269	0.000633004	0.000783847	0.000613913	0.000765647
0.873	0.000633827	0.000657209	0.000613393	0.000637615	0.00063279	0.000788512	0.000613703	0.000770315
0.874	0.000633612	0.000652928	0.000613182	0.000633333	0.000632575	0.000792382	0.000613491	0.000774188
0.875	0.000633395	0.00064931	0.000612969	0.000629713	0.000632359	0.000795587	0.000613278	0.000777395
0.876	0.000633177	0.000646245	0.000612755	0.000626648	0.000632141	0.000798234	0.000613064	0.000780044
0.877	0.000632958	0.000643645	0.000612539	0.000624047	0.000631921	0.000800414	0.000612848	0.000782225
0.878	0.000632737	0.000641433	0.000612322	0.000621834	0.0006317	0.000802203	0.000612631	0.000784016
0.879	0.000632514	0.000639545	0.000612103	0.000619946	0.000631478	0.000803664	0.000612412	0.000785479
0.88	0.00063229	0.000613432	0.000611883	0.00059383	0.000631254	0.000757895	0.000612192	0.000739715
0.881	0.000632065	0.00064219	0.000611662	0.000622597	0.000631028	0.000729048	0.000611971	0.000710861
0.882	0.000631838	0.000666093	0.000611439	0.000646512	0.000630802	0.000704733	0.000611748	0.000686535
0.883	0.00063161	0.000686064	0.000611215	0.000666494	0.000630573	0.000684343	0.000611524	0.000666137
0.884	0.00063138	0.000702743	0.000610989	0.000683182	0.000630344	0.00066724	0.000611298	0.000649026
0.885	0.000631149	0.000716667	0.000610762	0.000697114	0.000630113	0.000652886	0.000611071	0.000634666
0.886	0.000630916	0.000728284	0.000610534	0.000708738	0.00062988	0.000640834	0.000610843	0.000622609
0.887	0.000630683	0.000737971	0.000610305	0.000718431	0.000629647	0.000630708	0.000610613	0.000612479
0.888	0.000630448	0.000746041	0.000610074	0.000726506	0.000629411	0.000622194	0.000610382	0.000603962
0.889	0.000630211	0.000752757	0.000609842	0.000733227	0.000629175	0.000615029	0.00061015	0.000596795
0.89	0.000629973	0.000764961	0.000609608	0.000745436	0.000628937	0.000621672	0.000609917	0.000603435
0.891	0.000629735	0.000761427	0.000609374	0.000741903	0.000628698	0.000624605	0.000609682	0.000606369
0.892	0.000629494	0.000758488	0.000609138	0.000738964	0.000628458	0.000627078	0.000609446	0.000608844
0.893	0.000629253	0.000755988	0.000608901	0.000736465	0.000628217	0.000629108	0.000609209	0.000610877
0.894	0.00062901	0.000753857	0.000608663	0.000734334	0.000627974	0.000630769	0.000608971	0.00061254
0.895	0.000628766	0.000752033	0.000608423	0.000732511	0.000627731	0.000632119	0.000608731	0.000613893
0.896	0.000628522	0.000750467	0.000608183	0.000730946	0.000627486	0.00063321	0.000608491	0.000614985
0.897	0.000628275	0.000749116	0.000607941	0.000729596	0.00062724	0.000634083	0.000608249	0.00061586
0.898	0.000628028	0.000747946	0.000607699	0.000728427	0.000626992	0.000634774	0.000608007	0.000616553
0.899	0.00062778	0.000746926	0.000607455	0.000727408	0.000626744	0.000635311	0.000607763	0.000617093
0.9	0.000627531	0.000752938	0.00060721	0.000733423	0.000626495	0.000648952	0.000607518	0.000630734
0.901	0.00062728	0.000743631	0.000606965	0.000724114	0.000626245	0.000657633	0.000607272	0.000639419
0.902	0.000627029	0.000735857	0.000606718	0.000716338	0.000625994	0.000664915	0.000607026	0.000646707
0.903	0.000626777	0.000729309	0.00060647	0.000709789	0.000625741	0.00067097	0.000606778	0.000652766
0.904	0.000626524	0.000723787	0.000606222	0.000704266	0.000625488	0.000675997	0.00060653	0.000657798
0.905	0.00062627	0.000719123	0.000605973	0.000699603	0.000625234	0.000680164	0.00060628	0.000661968
0.906	0.000626015	0.000715179	0.000605722	0.000695658	0.000624979	0.00068361	0.00060603	0.000665418
0.907	0.000625759	0.000711835	0.000605471	0.000692315	0.000624723	0.000686453	0.000605779	0.000668265
0.908	0.000625502	0.000708995	0.00060522	0.000689476	0.000624467	0.000688792	0.000605527	0.000670606
0.909	0.000625245	0.000706576	0.000604967	0.000687058	0.000624209	0.000690707	0.000605274	0.000672525
0.91	0.000624986	0.000674977	0.000604714	0.000655455	0.000623951	0.000635684	0.000605021	0.000617511
0.911	0.000624727	0.000709621	0.00060446	0.000690111	0.000623692	0.000601117	0.000604767	0.000582935
0.912	0.000624468	0.000738362	0.000604205	0.000718868	0.000623433	0.000571924	0.000604512	0.00055373
0.913	0.000624207	0.000762377	0.00060395	0.000742898	0.000623173	0.000547447	0.000604257	0.000529244
0.914	0.000623946	0.000782437	0.000603694	0.00076297	0.000622912	0.000526917	0.000604001	0.000508706
0.915	0.000623685	0.000799186	0.000603437	0.000779729	0.00062265	0.000509691	0.000603744	0.000491473
0.916	0.000623423	0.000813163	0.00060318	0.000793716	0.000622388	0.000495229	0.000603487	0.000477006
0.917	0.00062316	0.00082482	0.000602923	0.000805381	0.000622125	0.000483081	0.000603229	0.000464855
0.918	0.000622897	0.000834535	0.000602664	0.000815103	0.000621862	0.000472871	0.000602971	0.000454642
0.919	0.000622633	0.000842624	0.000602406	0.000823198	0.000621599	0.000464281	0.000602712	0.00044605
0.92	0.000622369	0.000892013	0.000602147	0.0008726	0.000621335	0.00053871	0.000602453	0.000520469
0.921	0.000622104	0.000844874	0.000601887	0.000825451	0.00062107	0.000584194	0.000602194	0.000565968
0.922	0.000621839	0.000805853	0.000601628	0.000786414	0.000620805	0.000622697	0.000601934	0.000604492
0.923	0.000621574	0.00077315	0.000601367	0.000753697	0.00062054	0.000654883	0.000601674	0.000636697
0.924	0.000621308	0.000745734	0.000601107	0.00072627	0.000620274	0.000681782	0.000601413	0.000663611
0.925	0.000621042	0.000722743	0.000600846	0.000703271	0.000620008	0.000704254	0.000601152	0.000686097
0.926	0.000620776	0.000703456	0.000600585	0.000683977	0.000619742	0.000723022	0.000600891	0.000704876
0.927	0.000620509	0.000687269	0.000600324	0.000667785	0.000619476	0.000738688	0.00060063	0.000720553
0.928	0.000620242	0.000673677	0.000600063	0.000654189	0.000619209	0.000751758	0.000600368	0.000733632
0.929	0.000619975	0.000662257	0.000599801	0.000642766	0.000618942	0.000762655	0.000600107	0.000744537
0.93	0.000619708	0.000627082	0.00059954	0.000607585	0.000618675	0.000722721	0.000599845	0.000704615
0.931	0.000619441	0.000650481	0.000599278	0.000630992	0.000618408	0.000699178	0.000599583	0.00068107
0.932	0.000619174	0.000669871	0.000599016	0.000650395	0.000618141	0.000679277	0.000599321	0.000661162
0.933	0.000618907	0.000686059	0.000598754	0.000666593	0.000617874	0.000662576	0.000599059	0.000644455
0.934	0.000618639	0.000699565	0.000598492	0.000680109	0.000617606	0.000648554	0.000598797	0.000630429
0.935	0.000618372	0.000710827	0.00059823	0.00069138	0.000617339	0.000636773	0.000598535	0.000618645
0.936	0.000618104	0.00072021	0.000597968	0.000700771	0.000617072	0.000626869	0.000598273	0.000608739
0.937	0.000617837	0.000728022	0.000597707	0.000708589	0.000616805	0.000618536	0.000598012	0.000600404
0.938	0.00061757	0.000734517	0.000597445	0.000715091	0.000616538	0.000611517	0.00059775	0.000593385
0.939	0.000617303	0.00073991	0.000597184	0.00072049	0.000616271	0.000605599	0.000597488	0.000587467
0.94	0.000617036	0.000769907	0.000596922	0.000750496	0.000616004	0.000649492	0.000597227	0.000631355
0.941	0.000616769	0.000742127	0.000596661	0.000722712	0.000615737	0.000676223	0.000596966	0.000658096
0.942	0.000616503	0.000719052	0.0005964	0.000699629	0.000615471	0.000698773	0.000596705	0.00068066
0.943	0.000616237	0.000699695	0.00059614	0.000680265	0.000615205	0.000717606	0.000596444	0.000699505
0.944	0.000615971	0.00068345	0.000595879	0.000664015	0.000614939	0.000733326	0.000596183	0.000715236
0.945	0.000615705	0.000669809	0.000595619	0.000650371	0.000614674	0.000746442	0.000595923	0.000728361
0.946	0.000615439	0.000658348	0.000595359	0.000638907	0.000614408	0.000757377	0.000595663	0.000739305
0.947	0.000615174	0.000648712	0.0005951	0.00062927	0.000614143	0.000766488	0.000595404	0.000748424
0.948	0.00061491	0.000640603	0.000594841	0.00062116	0.000613879	0.000774071	0.000595145	0.000756014
0.949	0.000614646	0.000633773	0.000594583	0.00061433	0.000613615	0.000780376	0.000594886	0.000762325
0.95	0.000614382	0.000605309	0.000594325	0.000585863	0.000613351	0.000742092	0.000594628	0.000724051
0.951	0.000614118	0.000628383	0.000594067	0.000608947	0.000613088	0.000718808	0.00059437	0.000700764
0.952	0.000613856	0.000647529	0.00059381	0.000628105	0.000612825	0.000699151	0.000594113	0.0006811
0.953	0.000613593	0.000663513	0.000593553	0.0006441	0.000612563	0.000682655	0.000593857	0.000664599
0.954	0.000613331	0.000676849	0.000593297	0.000657447	0.000612302	0.000668805	0.000593601	0.000650746
0.955	0.00061307	0.00068797	0.000593042	0.000668577	0.000612041	0.00065717	0.000593345	0.000639108
0.956	0.00061281	0.000697237	0.000592787	0.000677851	0.00061178	0.000647388	0.00059309	0.000629325
0.957	0.00061255	0.000704951	0.000592533	0.000685573	0.00061152	0.000639159	0.000592836	0.000621095
0.958	0.000612291	0.000711367	0.00059228	0.000691995	0.000611261	0.000632229	0.000592582	0.000614164
0.959	0.000612032	0.000716695	0.000592027	0.00069733	0.000611003	0.000626386	0.000592329	0.000608322
0.96	0.000611774	0.000737755	0.000591775	0.000718398	0.000610745	0.000653332	0.000592077	0.000635265
0.961	0.000611517	0.000720893	0.000591523	0.000701536	0.000610488	0.000669352	0.000591826	0.000651292
0.962	0.00061126	0.000706874	0.000591273	0.000687513	0.000610232	0.000682855	0.000591575	0.000664805
0.963	0.000611005	0.000695098	0.000591023	0.000675735	0.000609976	0.000694115	0.000591325	0.000676074
0.964	0.00061075	0.0006852	0.000590774	0.000665835	0.000609722	0.0007035	0.000591076	0.000685467
0.965	0.000610496	0.000676874	0.000590526	0.000657509	0.000609468	0.000711314	0.000590828	0.000693288
0.966	0.000610243	0.000669864	0.000590279	0.000650499	0.000609215	0.000717814	0.00059058	0.000699794
0.967	0.000609991	0.000663955	0.000590032	0.000644591	0.000608963	0.000723213	0.000590334	0.0007052
0.968	0.000609739	0.000658969	0.000589787	0.000639605	0.000608712	0.000727692	0.000590088	0.000709685
0.969	0.000609489	0.000654754	0.000589542	0.000635392	0.000608461	0.000731401	0.000589843	0.000713399
0.97	0.000609239	0.000653359	0.000589298	0.000633999	0.000608212	0.000738629	0.0005896	0.000720631
0.971	0.000608991	0.000647658	0.000589056	0.0006283	0.000607964	0.000743795	0.000589357	0.000725803
0.972	0.000608743	0.00064286	0.000588814	0.000623503	0.000607717	0.000748093	0.000589115	0.000730106
0.973	0.000608497	0.000638803	0.000588573	0.000619448	0.00060747	0.000751651	0.000588874	0.000733669
0.974	0.000608251	0.000635368	0.000588334	0.000616015	0.000607225	0.000754589	0.000588635	0.000736612
0.975	0.000608007	0.000632454	0.000588095	0.000613103	0.000606981	0.000757009	0.000588396	0.000739037
0.976	0.000607764	0.000629975	0.000587858	0.000610626	0.000606738	0.000758995	0.000588158	0.000741027
0.977	0.000607522	0.00062786	0.000587621	0.000608514	0.000606496	0.000760619	0.000587922	0.000742655
0.978	0.00060728	0.000626051	0.000587386	0.000606708	0.000606255	0.000761938	0.000587687	0.000743979
0.979	0.000607041	0.000624498	0.000587152	0.000605158	0.000606015	0.000763004	0.000587452	0.000745048
0.98	0.000606802	0.000611497	0.000586919	0.000592158	0.000605776	0.000741504	0.000587219	0.000723555
0.981	0.000606564	0.000624689	0.000586687	0.000605357	0.000605539	0.000727993	0.000586987	0.000710043
0.982	0.000606328	0.000635626	0.000586457	0.000616304	0.000605303	0.000716579	0.000586757	0.000698626
0.983	0.000606093	0.000644743	0.000586227	0.000625429	0.000605068	0.000706987	0.000586527	0.000689033
0.984	0.000605859	0.000652337	0.000585999	0.00063303	0.000604834	0.00069892	0.000586299	0.000680966
0.985	0.000605626	0.000658655	0.000585772	0.000639355	0.000604602	0.00069213	0.000586072	0.000674176
0.986	0.000605395	0.000663907	0.000585547	0.000644613	0.00060437	0.00068641	0.000585846	0.000668456
0.987	0.000605165	0.000668265	0.000585322	0.000648977	0.000604141	0.000681584	0.000585622	0.000663631
0.988	0.000604936	0.000671876	0.000585099	0.000652594	0.000603912	0.000677508	0.000585398	0.000659556
0.989	0.000604708	0.000674862	0.000584878	0.000655585	0.000603685	0.000674059	0.000585177	0.000656109
0.99	0.000604482	0.000685971	0.000584657	0.0006667	0.000603459	0.000687701	0.000584956	0.000669752
0.991	0.000604258	0.000677345	0.000584438	0.000658076	0.000603234	0.000695719	0.000584737	0.000677775
0.992	0.000604034	0.000670151	0.000584221	0.000650882	0.000603011	0.000702456	0.000584519	0.000684518
0.993	0.000603813	0.000664093	0.000584004	0.000644825	0.00060279	0.000708059	0.000584303	0.000690127
0.994	0.000603592	0.000658987	0.00058379	0.00063972	0.000602569	0.000712713	0.000584088	0.000694787
0.995	0.000603373	0.000654678	0.000583576	0.000635412	0.00060235	0.000716573	0.000583874	0.000698653
0.996	0.000603155	0.000651036	0.000583364	0.000631772	0.000602133	0.00071977	0.000583662	0.000701854
0.997	0.000602939	0.000647952	0.000583154	0.00062869	0.000601917	0.00072241	0.000583452	0.000704499
0.998	0.000602725	0.000645336	0.000582944	0.000626077	0.000601703	0.000724585	0.000583242	0.000706679
0.999	0.000602511	0.000643112	0.000582737	0.000623855	0.00060149	0.000726371	0.000583035	0.000708469
1	0.0006023	0.000633139	0.000582531	0.000613884	0.000601278	0.000712356	0.000582828	0.00069446
1.001	0.00060209	0.00064146	0.000582326	0.000622211	0.000601068	0.000703727	0.000582624	0.000685831
1.002	0.000601881	0.000648341	0.000582123	0.000629098	0.00060086	0.00069642	0.000582421	0.000678524
1.003	0.000601674	0.000654066	0.000581921	0.00063483	0.000600653	0.000690271	0.000582219	0.000672375
1.004	0.000601468	0.000658825	0.000581721	0.000639595	0.000600448	0.00068509	0.000582019	0.000667195
1.005	0.000601265	0.000662776	0.000581523	0.000643552	0.000600244	0.000680721	0.00058182	0.000662827
1.006	0.000601062	0.00066605	0.000581326	0.000646831	0.000600042	0.000677031	0.000581623	0.000659139
1.007	0.000600862	0.000668759	0.000581131	0.000649544	0.000599841	0.00067391	0.000581428	0.000656019
1.008	0.000600662	0.000670993	0.000580937	0.000651783	0.000599642	0.000671265	0.000581234	0.000653376
1.009	0.000600465	0.000672832	0.000580745	0.000653626	0.000599445	0.000669019	0.000581042	0.000651133
1.01	0.000600269	0.000682319	0.000580554	0.00066312	0.000599249	0.000682397	0.000580851	0.000664512
1.011	0.000600075	0.000673719	0.000580365	0.000654521	0.000599055	0.000690458	0.000580662	0.000672578
1.012	0.000599882	0.000666547	0.000580178	0.000647348	0.000598863	0.000697231	0.000580474	0.000679358
1.013	0.000599692	0.000660513	0.000579993	0.000641315	0.000598672	0.00070287	0.000580289	0.000685002
1.014	0.000599502	0.000655431	0.000579809	0.000636234	0.000598483	0.000707559	0.000580105	0.000689697
1.015	0.000599315	0.000651148	0.000579626	0.000631952	0.000598296	0.000711454	0.000579922	0.000693597
1.016	0.000599129	0.000647532	0.000579446	0.000628338	0.00059811	0.000714684	0.000579741	0.000696831
1.017	0.000598945	0.000644476	0.000579267	0.000625283	0.000597926	0.000717357	0.000579562	0.00069951
1.018	0.000598763	0.000641888	0.000579089	0.000622698	0.000597744	0.000719566	0.000579385	0.000701722
1.019	0.000598582	0.000639693	0.000578914	0.000620505	0.000597564	0.000721386	0.000579209	0.000703546
1.02	0.000598403	0.000618493	0.00057874	0.000599304	0.000597385	0.000685831	0.000579035	0.000668
1.021	0.000598226	0.000640707	0.000578568	0.000621529	0.000597208	0.00066356	0.000578863	0.000645725
1.022	0.000598051	0.000659152	0.000578397	0.000639986	0.000597033	0.000644769	0.000578692	0.000626928
1.023	0.000597877	0.000674563	0.000578229	0.000655407	0.000596859	0.000629013	0.000578524	0.000611166
1.024	0.000597705	0.000687434	0.000578062	0.000668289	0.000596688	0.000615796	0.000578357	0.000597946
1.025	0.000597535	0.000698181	0.000577896	0.000679044	0.000596518	0.000604706	0.000578191	0.000586853
1.026	0.000597367	0.000707149	0.000577733	0.00068802	0.00059635	0.000595396	0.000578028	0.000577541
1.027	0.0005972	0.000714629	0.000577571	0.000695507	0.000596183	0.000587576	0.000577866	0.000569721
1.028	0.000597035	0.000720864	0.000577411	0.000701748	0.000596019	0.000581004	0.000577706	0.000563148
1.029	0.000596872	0.000726056	0.000577253	0.000706946	0.000595856	0.000575477	0.000577547	0.000557621
1.03	0.000596711	0.000734663	0.000577097	0.000715559	0.000595695	0.000579034	0.000577391	0.000561178
1.031	0.000596552	0.000732964	0.000576942	0.000713863	0.000595536	0.000580308	0.000577236	0.000562454
1.032	0.000596394	0.000731554	0.000576789	0.000712456	0.000595378	0.000581386	0.000577083	0.000563535
1.033	0.000596239	0.000730348	0.000576638	0.000711253	0.000595223	0.000582263	0.000576932	0.000564416
1.034	0.000596085	0.000729314	0.000576489	0.000710221	0.000595069	0.000582972	0.000576783	0.000565128
1.035	0.000595933	0.000728424	0.000576341	0.000709334	0.000594917	0.000583542	0.000576635	0.000565701
1.036	0.000595783	0.000727655	0.000576196	0.000708567	0.000594767	0.000583994	0.000576489	0.000566156
1.037	0.000595634	0.000726987	0.000576052	0.000707902	0.000594619	0.000584348	0.000576345	0.000566513
1.038	0.000595488	0.000726404	0.00057591	0.000707322	0.000594473	0.000584622	0.000576203	0.000566789
1.039	0.000595343	0.000725893	0.000575769	0.000706813	0.000594328	0.000584827	0.000576063	0.000566997
1.04	0.0005952	0.000750458	0.000575631	0.000731385	0.000594186	0.000632886	0.000575924	0.000615054
1.041	0.00059506	0.000719217	0.000575494	0.000700136	0.000594045	0.00066333	0.000575787	0.00064551
1.042	0.00059492	0.00069326	0.000575359	0.00067417	0.000593906	0.000689002	0.000575652	0.000671198
1.043	0.000594783	0.000671511	0.000575226	0.000652413	0.000593769	0.000710469	0.000575519	0.000692678
1.044	0.000594648	0.000653286	0.000575095	0.000634181	0.000593634	0.000728416	0.000575388	0.000710637
1.045	0.000594514	0.000638009	0.000574966	0.000618899	0.0005935	0.000743417	0.000575259	0.000725648
1.046	0.000594383	0.0006252	0.000574838	0.000606087	0.000593369	0.000755953	0.000575131	0.000738193
1.047	0.000594253	0.000614458	0.000574713	0.000595342	0.000593239	0.000766425	0.000575005	0.000748672
1.048	0.000594125	0.000605446	0.000574589	0.000586328	0.000593111	0.000775169	0.000574881	0.000757424
1.049	0.000593999	0.000597882	0.000574467	0.000578763	0.000592985	0.000782469	0.000574759	0.000764729
1.05	0.000593875	0.00056783	0.000574347	0.000548707	0.000592861	0.00074313	0.000574639	0.0007254
1.051	0.000593753	0.000591642	0.000574228	0.000572527	0.000592739	0.000719362	0.00057452	0.000701628
1.052	0.000593632	0.000611433	0.000574112	0.00059233	0.000592619	0.000699326	0.000574404	0.000681586
1.053	0.000593514	0.000627979	0.000573997	0.000608888	0.000592501	0.000682537	0.000574289	0.00066479
1.054	0.000593397	0.00064181	0.000573884	0.000622728	0.000592384	0.000668466	0.000574176	0.000650714
1.055	0.000593282	0.000653369	0.000573773	0.000634296	0.000592269	0.000656669	0.000574065	0.000638913
1.056	0.000593169	0.000663027	0.000573664	0.00064396	0.000592157	0.000646776	0.000573955	0.000629018
1.057	0.000593058	0.000671092	0.000573557	0.000652032	0.000592046	0.000638478	0.000573848	0.000620717
1.058	0.000592949	0.000677826	0.000573451	0.000658772	0.000591937	0.000631514	0.000573742	0.000613752
1.059	0.000592842	0.000683445	0.000573347	0.000664396	0.000591829	0.000625668	0.000573638	0.000607905
1.06	0.000592737	0.000698171	0.000573245	0.000679129	0.000591724	0.000639989	0.000573536	0.000622224
1.061	0.000592633	0.000689703	0.000573145	0.000670661	0.000591621	0.000648043	0.000573436	0.000630282
1.062	0.000592531	0.000682677	0.000573047	0.000663633	0.000591519	0.000654846	0.000573338	0.00063709
1.063	0.000592431	0.00067678	0.00057295	0.000657736	0.000591419	0.000660525	0.000573241	0.000642774
1.064	0.000592333	0.000671828	0.000572856	0.000652783	0.000591321	0.000665262	0.000573147	0.000647516
1.065	0.000592237	0.000667668	0.000572763	0.000648623	0.000591225	0.000669212	0.000573054	0.000651469
1.066	0.000592143	0.00066417	0.000572672	0.000645126	0.000591131	0.000672503	0.000572963	0.000654764
1.067	0.000592051	0.000661228	0.000572583	0.000642184	0.000591039	0.000675243	0.000572873	0.000657507
1.068	0.00059196	0.00065875	0.000572495	0.000639707	0.000590948	0.000677522	0.000572786	0.000659789
1.069	0.000591871	0.000656662	0.00057241	0.00063762	0.00059086	0.000679415	0.0005727	0.000661685
1.07	0.000591784	0.000633545	0.000572326	0.0006145	0.000590773	0.000640069	0.000572616	0.000622346
1.071	0.000591699	0.000658368	0.000572244	0.000639332	0.000590688	0.000615445	0.000572534	0.000597716
1.072	0.000591616	0.000678985	0.000572164	0.000659962	0.000590605	0.000594673	0.000572454	0.000576935
1.073	0.000591535	0.000696229	0.000572085	0.000677216	0.000590524	0.000577273	0.000572375	0.000559528
1.074	0.000591455	0.00071065	0.000572009	0.000691647	0.000590444	0.000562696	0.000572299	0.000544945
1.075	0.000591378	0.000722709	0.000571934	0.000703714	0.000590366	0.000550482	0.000572224	0.000532727
1.076	0.000591302	0.000732791	0.000571861	0.000713802	0.000590291	0.000540246	0.000572151	0.000522488
1.077	0.000591228	0.000741218	0.00057179	0.000722235	0.000590217	0.000531667	0.000572079	0.000513905
1.078	0.000591155	0.00074826	0.00057172	0.000729283	0.000590144	0.000524474	0.00057201	0.00050671
1.079	0.000591085	0.000754143	0.000571652	0.00073517	0.000590074	0.000518441	0.000571942	0.000500676
1.08	0.000591016	0.000772942	0.000571586	0.000753976	0.000590005	0.000539967	0.000571876	0.000522198
1.081	0.000590949	0.0007599	0.000571522	0.000740932	0.000589939	0.000552527	0.000571811	0.000534762
1.082	0.000590884	0.000749109	0.000571459	0.000730137	0.000589873	0.000563163	0.000571749	0.000545405
1.083	0.000590821	0.000740066	0.000571398	0.000721091	0.00058981	0.000572056	0.000571688	0.000554303
1.084	0.000590759	0.000732486	0.000571339	0.000713509	0.000589749	0.000579489	0.000571628	0.000561742
1.085	0.000590699	0.000726133	0.000571282	0.000707153	0.000589689	0.000585702	0.000571571	0.000567959
1.086	0.000590641	0.000720805	0.000571226	0.000701824	0.000589631	0.000590893	0.000571515	0.000573154
1.087	0.000590585	0.000716336	0.000571172	0.000697355	0.000589575	0.000595229	0.000571461	0.000577494
1.088	0.000590531	0.000712587	0.00057112	0.000693605	0.00058952	0.00059885	0.000571409	0.000581117
1.089	0.000590478	0.000709441	0.00057107	0.000690458	0.000589467	0.000601872	0.000571358	0.000584142
1.09	0.000590427	0.000702475	0.000571021	0.000683492	0.000589416	0.000596112	0.000571309	0.000578386
1.091	0.000590377	0.000705587	0.000570974	0.000686606	0.000589367	0.000592972	0.000571262	0.000575246
1.092	0.00059033	0.000708149	0.000570928	0.00068917	0.00058932	0.000590301	0.000571217	0.000572575
1.093	0.000590284	0.000710286	0.000570884	0.000691309	0.000589274	0.000588058	0.000571173	0.000570332
1.094	0.00059024	0.000712068	0.000570842	0.000693093	0.00058923	0.000586173	0.000571131	0.000568447
1.095	0.000590197	0.000713552	0.000570802	0.000694579	0.000589187	0.000584589	0.00057109	0.000566863
1.096	0.000590156	0.000714788	0.000570763	0.000695817	0.000589146	0.000583256	0.000571051	0.000565531
1.097	0.000590117	0.000715817	0.000570726	0.000696847	0.000589107	0.000582135	0.000571014	0.000564409
1.098	0.00059008	0.000716672	0.00057069	0.000697703	0.00058907	0.00058119	0.000570978	0.000563465
1.099	0.000590044	0.000717381	0.000570656	0.000698414	0.000589034	0.000580393	0.000570944	0.000562668
1.1	0.00059001	0.00072392	0.000570624	0.000704955	0.000589	0.000591116	0.000570912	0.00057339
1.101	0.000589978	0.000717069	0.000570593	0.000698103	0.000588967	0.000597759	0.000570881	0.000580036
1.102	0.000589947	0.000711381	0.000570564	0.000692413	0.000588937	0.000603366	0.000570852	0.000585647
1.103	0.000589917	0.000706615	0.000570536	0.000687645	0.000588907	0.000608054	0.000570824	0.000590338
1.104	0.00058989	0.000702622	0.00057051	0.000683651	0.00058888	0.000611974	0.000570798	0.000594261
1.105	0.000589864	0.000699275	0.000570486	0.000680303	0.000588854	0.000615252	0.000570773	0.00059754
1.106	0.00058984	0.00069647	0.000570463	0.000677497	0.00058883	0.000617991	0.000570751	0.000600282
1.107	0.000589817	0.000694118	0.000570442	0.000675145	0.000588807	0.00062028	0.000570729	0.000602573
1.108	0.000589796	0.000692146	0.000570422	0.000673172	0.000588786	0.000622193	0.000570709	0.000604487
1.109	0.000589776	0.000690493	0.000570404	0.000671518	0.000588766	0.000623791	0.000570691	0.000606086
1.11	0.000589758	0.000703616	0.000570387	0.000684644	0.000588748	0.000652922	0.000570674	0.000635215
1.111	0.000589741	0.000684574	0.000570372	0.000665596	0.000588731	0.00067165	0.000570659	0.00065395
1.112	0.000589726	0.000668745	0.000570358	0.00064976	0.000588716	0.000687436	0.000570645	0.000669744
1.113	0.000589713	0.000655495	0.000570346	0.000636503	0.000588703	0.000700647	0.000570633	0.000682963
1.114	0.000589701	0.000644402	0.000570335	0.000625405	0.000588691	0.000711704	0.000570622	0.000694025
1.115	0.000589691	0.000635115	0.000570326	0.000616114	0.00058868	0.000720957	0.000570613	0.000703284
1.116	0.000589682	0.00062734	0.000570318	0.000608335	0.000588672	0.000728701	0.000570605	0.000711032
1.117	0.000589674	0.000620832	0.000570312	0.000601823	0.000588664	0.000735182	0.000570599	0.000717517
1.118	0.000589668	0.000615383	0.000570307	0.000596372	0.000588658	0.000740607	0.000570594	0.000722944
1.119	0.000589664	0.000610821	0.000570303	0.000591808	0.000588654	0.000745146	0.00057059	0.000727486
1.12	0.000589661	0.000607018	0.000570301	0.000588003	0.000588651	0.000748975	0.000570588	0.000731317
1.121	0.000589659	0.000603802	0.000570301	0.000584786	0.000588649	0.000752174	0.000570588	0.000734518
1.122	0.000589659	0.000601111	0.000570301	0.000582093	0.000588649	0.000754852	0.000570588	0.000737197
1.123	0.000589661	0.000598858	0.000570304	0.000579839	0.00058865	0.000757094	0.00057059	0.00073944
1.124	0.000589663	0.000596973	0.000570307	0.000577954	0.000588653	0.000758971	0.000570594	0.000741318
1.125	0.000589668	0.000595396	0.000570312	0.000576376	0.000588657	0.000760543	0.000570599	0.000742891
1.126	0.000589673	0.000594077	0.000570318	0.000575056	0.000588663	0.000761859	0.000570605	0.000744208
1.127	0.00058968	0.000592974	0.000570326	0.000573953	0.000588669	0.000762963	0.000570613	0.000745312
1.128	0.000589688	0.000592053	0.000570335	0.00057303	0.000588678	0.000763888	0.000570622	0.000746237
1.129	0.000589698	0.000591282	0.000570345	0.000572259	0.000588687	0.000764662	0.000570632	0.000747012
1.13	0.000589709	0.000592887	0.000570357	0.000573864	0.000588698	0.000769624	0.000570643	0.000751974
1.131	0.000589721	0.000589582	0.00057037	0.000570558	0.000588711	0.000772907	0.000570656	0.000755258
1.132	0.000589735	0.000586829	0.000570384	0.000567803	0.000588724	0.000775668	0.000570671	0.00075802
1.133	0.000589751	0.000584526	0.0005704	0.000565498	0.00058874	0.00077798	0.000570687	0.000760334
1.134	0.000589768	0.000582599	0.000570418	0.00056357	0.000588756	0.000779917	0.000570704	0.000762271
1.135	0.000589786	0.000580987	0.000570436	0.000561958	0.000588775	0.00078154	0.000570723	0.000763894
1.136	0.000589806	0.00057964	0.000570457	0.00056061	0.000588794	0.000782899	0.000570743	0.000765254
1.137	0.000589827	0.000578514	0.000570478	0.000559483	0.000588816	0.000784039	0.000570765	0.000766394
1.138	0.00058985	0.000577573	0.000570502	0.000558541	0.000588838	0.000784995	0.000570788	0.000767351
1.139	0.000589874	0.000576788	0.000570527	0.000557755	0.000588863	0.000785797	0.000570813	0.000768153
1.14	0.0005899	0.000564303	0.000570553	0.000545267	0.000588889	0.000763794	0.000570839	0.000746153
1.141	0.000589928	0.000578301	0.000570581	0.00055927	0.000588916	0.000749958	0.000570867	0.000732312
1.142	0.000589957	0.000589962	0.00057061	0.000570936	0.000588945	0.00073832	0.000570896	0.000720668
1.143	0.000589987	0.000599725	0.000570641	0.000580704	0.000588975	0.000728582	0.000570927	0.000710925
1.144	0.000590019	0.0006079	0.000570673	0.000588883	0.000589007	0.000720434	0.000570959	0.000702772
1.145	0.000590053	0.000614746	0.000570707	0.000595732	0.000589041	0.000713616	0.000570993	0.00069595
1.146	0.000590088	0.00062048	0.000570743	0.000601468	0.000589076	0.000707913	0.000571029	0.000690244
1.147	0.000590125	0.000625283	0.00057078	0.000606272	0.000589113	0.000703142	0.000571066	0.00068547
1.148	0.000590164	0.000629306	0.000570818	0.000610298	0.000589151	0.000699153	0.000571104	0.000681478
1.149	0.000590204	0.000632678	0.000570859	0.00061367	0.000589191	0.000695817	0.000571145	0.00067814
1.15	0.000590245	0.000639487	0.0005709	0.000620481	0.000589232	0.000700661	0.000571186	0.000682981
1.151	0.000590288	0.000636954	0.000570943	0.000617947	0.000589275	0.000703172	0.000571229	0.000685492
1.152	0.000590333	0.000634863	0.000570988	0.000615855	0.00058932	0.000705304	0.000571274	0.000687624
1.153	0.000590379	0.000633118	0.000571034	0.000614108	0.000589366	0.000707092	0.00057132	0.000689414
1.154	0.000590426	0.000631662	0.000571082	0.000612651	0.000589413	0.000708595	0.000571368	0.000690916
1.155	0.000590476	0.000630449	0.000571131	0.000611436	0.000589462	0.000709857	0.000571417	0.000692178
1.156	0.000590526	0.000629438	0.000571181	0.000610424	0.000589513	0.000710918	0.000571467	0.00069324
1.157	0.000590578	0.000628597	0.000571234	0.000609582	0.000589565	0.000711812	0.000571519	0.000694134
1.158	0.000590632	0.000627899	0.000571287	0.000608883	0.000589618	0.000712566	0.000571573	0.000694887
1.159	0.000590687	0.00062732	0.000571342	0.000608303	0.000589673	0.000713203	0.000571628	0.000695524
1.16	0.000590743	0.000608639	0.000571398	0.000589617	0.00058973	0.00067886	0.000571684	0.000661184
1.161	0.000590801	0.000630657	0.000571456	0.000611641	0.000589787	0.000657198	0.000571742	0.000639515
1.162	0.000590861	0.000648979	0.000571515	0.000629972	0.000589847	0.00063896	0.000571801	0.000621267
1.163	0.000590921	0.000664322	0.000571576	0.000645322	0.000589907	0.0006237	0.000571862	0.000605999
1.164	0.000590984	0.000677172	0.000571638	0.000658178	0.000589969	0.000610934	0.000571923	0.000593225
1.165	0.000591047	0.000687935	0.000571701	0.000668945	0.000590032	0.000600256	0.000571987	0.000582541
1.166	0.000591112	0.000696951	0.000571766	0.000677965	0.000590097	0.000591325	0.000572051	0.000573604
1.167	0.000591178	0.000704505	0.000571831	0.000685523	0.000590163	0.000583856	0.000572117	0.000566131
1.168	0.000591246	0.000710836	0.000571899	0.000691856	0.00059023	0.000577612	0.000572184	0.000559883
1.169	0.000591314	0.000716143	0.000571967	0.000697165	0.000590299	0.000572394	0.000572253	0.000554661
1.17	0.000591384	0.000727675	0.000572037	0.000708699	0.000590369	0.000581596	0.000572322	0.000563858
1.171	0.000591456	0.000722672	0.000572107	0.000703694	0.00059044	0.000586535	0.000572393	0.000568797
1.172	0.000591528	0.000718555	0.00057218	0.000699574	0.000590512	0.000590739	0.000572465	0.000573003
1.173	0.000591602	0.000715118	0.000572253	0.000696133	0.000590586	0.000594267	0.000572538	0.000576531
1.174	0.000591676	0.000712249	0.000572327	0.000693262	0.00059066	0.000597228	0.000572613	0.000579493
1.175	0.000591752	0.000709857	0.000572403	0.000690868	0.000590736	0.000599716	0.000572688	0.000581981
1.176	0.00059183	0.000707864	0.000572479	0.000688873	0.000590813	0.000601808	0.000572765	0.000584073
1.177	0.000591908	0.000706205	0.000572557	0.000687212	0.000590891	0.000603568	0.000572842	0.000585833
1.178	0.000591987	0.000704826	0.000572635	0.000685831	0.00059097	0.000605051	0.000572921	0.000587316
1.179	0.000592067	0.000703681	0.000572715	0.000684684	0.00059105	0.000606302	0.000573001	0.000588566
1.18	0.000592149	0.000722889	0.000572796	0.000703893	0.000591132	0.000645965	0.000573081	0.000628225
1.181	0.000592231	0.000697266	0.000572878	0.000678261	0.000591214	0.000671318	0.000573163	0.000653585
1.182	0.000592314	0.000675993	0.00057296	0.000656976	0.000591297	0.000692712	0.000573246	0.000674989
1.183	0.000592399	0.000658198	0.000573044	0.000639171	0.000591381	0.00071063	0.000573329	0.000692915
1.184	0.000592484	0.000643314	0.000573128	0.000624278	0.000591466	0.000725639	0.000573414	0.000707931
1.185	0.00059257	0.000630867	0.000573214	0.000611823	0.000591552	0.000738213	0.000573499	0.00072051
1.186	0.000592657	0.000620459	0.0005733	0.000601408	0.000591638	0.00074875	0.000573585	0.000731051
1.187	0.000592744	0.000611759	0.000573387	0.000592702	0.000591726	0.00075758	0.000573672	0.000739885
1.188	0.000592833	0.000604487	0.000573474	0.000585425	0.000591814	0.000764983	0.00057376	0.00074729
1.189	0.000592922	0.000598412	0.000573563	0.000579346	0.000591903	0.000771191	0.000573849	0.0007535
1.19	0.000593012	0.000588989	0.000573652	0.000569917	0.000591993	0.000768061	0.000573938	0.000750372
1.191	0.000593103	0.000590103	0.000573742	0.00057103	0.000592084	0.000767135	0.000574028	0.000749446
1.192	0.000593195	0.000591025	0.000573833	0.00057195	0.000592175	0.00076635	0.000574119	0.000748659
1.193	0.000593287	0.000591808	0.000573924	0.000572733	0.000592267	0.000765704	0.00057421	0.000748012
1.194	0.00059338	0.000592477	0.000574016	0.0005734	0.00059236	0.000765177	0.000574302	0.000747482
1.195	0.000593473	0.000593049	0.000574109	0.00057397	0.000592453	0.000764747	0.000574394	0.000747052
1.196	0.000593567	0.00059354	0.000574202	0.00057446	0.000592547	0.0007644	0.000574487	0.000746703
1.197	0.000593662	0.000593964	0.000574295	0.000574883	0.000592642	0.000764123	0.000574581	0.000746424
1.198	0.000593757	0.000594332	0.000574389	0.000575249	0.000592737	0.000763903	0.000574675	0.000746203
1.199	0.000593853	0.000594652	0.000574484	0.000575568	0.000592832	0.000763733	0.00057477	0.000746031
1.2	0.000593949	0.00058955	0.000574579	0.000570463	0.000592928	0.000753283	0.000574865	0.000735581
1.201	0.000594046	0.000596421	0.000574675	0.000577335	0.000593024	0.000746635	0.000574961	0.00072893
1.202	0.000594143	0.000602157	0.000574771	0.000583072	0.000593121	0.000741055	0.000575056	0.000723345
1.203	0.00059424	0.000606971	0.000574867	0.000587887	0.000593218	0.000736398	0.000575153	0.000718684
1.204	0.000594338	0.000611014	0.000574964	0.000591931	0.000593316	0.000732514	0.00057525	0.000714796
1.205	0.000594436	0.000614413	0.000575061	0.000595329	0.000593414	0.000729276	0.000575347	0.000711555
1.206	0.000594535	0.000617271	0.000575158	0.000598187	0.000593512	0.000726579	0.000575444	0.000708856
1.207	0.000594634	0.000619678	0.000575256	0.000600593	0.000593611	0.000724336	0.000575542	0.00070661
1.208	0.000594733	0.000621706	0.000575353	0.000602621	0.00059371	0.000722473	0.000575639	0.000704744
1.209	0.000594832	0.000623419	0.000575452	0.000604332	0.000593809	0.000720927	0.000575738	0.000703196
1.21	0.000594932	0.000605128	0.00057555	0.000586037	0.000593908	0.000681824	0.000575836	0.000664094
1.211	0.000595031	0.000630657	0.000575648	0.000611573	0.000594008	0.000656783	0.000575934	0.000639044
1.212	0.000595131	0.000651918	0.000575747	0.000632843	0.000594107	0.000635717	0.000576033	0.000617965
1.213	0.000595231	0.000669729	0.000575846	0.000650661	0.000594207	0.000618098	0.000576132	0.000600335
1.214	0.000595332	0.000684653	0.000575945	0.00066559	0.000594307	0.000603365	0.000576231	0.000585593
1.215	0.000595432	0.000697159	0.000576043	0.000678101	0.000594407	0.000591048	0.00057633	0.000573267
1.216	0.000595532	0.000707642	0.000576143	0.000688588	0.000594508	0.000580752	0.000576429	0.000562965
1.217	0.000595633	0.000716432	0.000576242	0.00069738	0.000594608	0.00057215	0.000576528	0.000554356
1.218	0.000595733	0.000723805	0.000576341	0.000704754	0.000594708	0.000564964	0.000576627	0.000547165
1.219	0.000595834	0.000729991	0.00057644	0.000710941	0.000594808	0.000558964	0.000576726	0.00054116
1.22	0.000595934	0.000753596	0.000576539	0.00073455	0.000594908	0.000589216	0.000576825	0.000571404
1.221	0.000596035	0.000735242	0.000576638	0.000716189	0.000595009	0.000607349	0.000576924	0.00058954
1.222	0.000596135	0.00072006	0.000576737	0.000700998	0.000595109	0.000622706	0.000577023	0.000604903
1.223	0.000596236	0.000707368	0.000576835	0.000688297	0.000595209	0.000635576	0.000577122	0.000617778
1.224	0.000596336	0.00069676	0.000576934	0.000677682	0.000595309	0.000646364	0.000577221	0.00062857
1.225	0.000596436	0.000687896	0.000577033	0.000668811	0.000595409	0.00065541	0.000577319	0.000637618
1.226	0.000596536	0.000680492	0.000577131	0.0006614	0.000595508	0.000662996	0.000577418	0.000645207
1.227	0.000596636	0.00067431	0.000577229	0.000655213	0.000595608	0.000669362	0.000577516	0.000651574
1.228	0.000596735	0.00066915	0.000577327	0.000650048	0.000595707	0.000674706	0.000577614	0.000656918
1.229	0.000596835	0.000664847	0.000577425	0.000645741	0.000595807	0.000679194	0.000577712	0.000661407
1.23	0.000596934	0.000662026	0.000577523	0.000642916	0.000595906	0.000684433	0.00057781	0.000666646
1.231	0.000597033	0.000658097	0.00057762	0.000638982	0.000596004	0.000688537	0.000577907	0.00067075
1.232	0.000597132	0.000654828	0.000577717	0.00063571	0.000596103	0.000691992	0.000578004	0.000674205
1.233	0.00059723	0.000652108	0.000577814	0.000632986	0.000596201	0.0006949	0.000578101	0.000677112
1.234	0.000597328	0.000649846	0.000577911	0.000630721	0.000596299	0.000697349	0.000578198	0.00067956
1.235	0.000597426	0.000647969	0.000578007	0.00062884	0.000596396	0.000699414	0.000578294	0.000681625
1.236	0.000597524	0.000646413	0.000578103	0.000627281	0.000596494	0.000701159	0.00057839	0.000683368
1.237	0.000597621	0.000645126	0.000578198	0.000625991	0.000596591	0.000702635	0.000578485	0.000684843
1.238	0.000597718	0.000644064	0.000578293	0.000624926	0.000596687	0.000703885	0.000578581	0.000686092
1.239	0.000597814	0.000643191	0.000578388	0.00062405	0.000596783	0.000704947	0.000578675	0.000687153
1.24	0.00059791	0.000633166	0.000578482	0.000614021	0.000596879	0.000688013	0.00057877	0.000670219
1.241	0.000598006	0.000644046	0.000578576	0.000624902	0.000596975	0.000677474	0.000578864	0.000659675
1.242	0.000598101	0.000653107	0.00057867	0.000633965	0.00059707	0.000668607	0.000578957	0.000650801
1.243	0.000598196	0.000660708	0.000578763	0.000641567	0.000597164	0.000661201	0.00057905	0.000643389
1.244	0.000598291	0.000667085	0.000578856	0.000647945	0.000597258	0.000655018	0.000579143	0.0006372
1.245	0.000598384	0.000672438	0.000578948	0.000653299	0.000597352	0.000649857	0.000579235	0.000632035
1.246	0.000598478	0.000676935	0.000579039	0.000657795	0.000597445	0.000645552	0.000579327	0.000627726
1.247	0.000598571	0.000680714	0.000579131	0.000661574	0.000597538	0.000641965	0.000579418	0.000624134
1.248	0.000598663	0.000683892	0.000579221	0.000664752	0.00059763	0.000638977	0.000579509	0.000621143
1.249	0.000598755	0.000686568	0.000579311	0.000667427	0.000597722	0.000636492	0.000579599	0.000618654
1.25	0.000598847	0.00069699	0.000579401	0.000677848	0.000597813	0.000650071	0.000579689	0.000632228
1.251	0.000598938	0.000688828	0.00057949	0.000669682	0.000597904	0.000658269	0.000579778	0.000640426
1.252	0.000599028	0.000682075	0.000579579	0.000662923	0.000597994	0.000665208	0.000579867	0.000647367
1.253	0.000599118	0.000676437	0.000579667	0.00065728	0.000598083	0.000671032	0.000579955	0.000653192
1.254	0.000599207	0.000671733	0.000579754	0.000652571	0.000598172	0.000675921	0.000580042	0.000658082
1.255	0.000599296	0.000667811	0.000579841	0.000648644	0.000598261	0.000680029	0.000580129	0.000662189
1.256	0.000599384	0.000664543	0.000579927	0.000645372	0.000598349	0.000683483	0.000580215	0.000665642
1.257	0.000599471	0.000661823	0.000580013	0.000642647	0.000598436	0.000686388	0.000580301	0.000668547
1.258	0.000599558	0.00065956	0.000580098	0.000640381	0.000598522	0.000688835	0.000580386	0.000670993
1.259	0.000599645	0.000657681	0.000580182	0.000638499	0.000598608	0.000690898	0.000580471	0.000673055
1.26	0.00059973	0.000682741	0.000580266	0.000663559	0.000598694	0.000743641	0.000580555	0.000725791
1.261	0.000599815	0.000648696	0.000580349	0.000629501	0.000598778	0.000777484	0.000580638	0.000759643
1.262	0.0005999	0.000620395	0.000580432	0.000601183	0.000598863	0.000806003	0.00058072	0.000788175
1.263	0.000599983	0.000596721	0.000580514	0.000577494	0.000598946	0.00082989	0.000580802	0.000812071
1.264	0.000600066	0.00057692	0.000580595	0.00055768	0.000599029	0.000849898	0.000580884	0.000832088
1.265	0.000600149	0.000560361	0.000580675	0.00054111	0.000599111	0.000866661	0.000580964	0.000848858
1.266	0.000600231	0.000546514	0.000580755	0.000527253	0.000599192	0.000880707	0.000581044	0.000862908
1.267	0.000600312	0.000534939	0.000580835	0.000515669	0.000599273	0.000892478	0.000581123	0.000874683
1.268	0.000600392	0.000525264	0.000580913	0.000505987	0.000599353	0.000902345	0.000581202	0.000884553
1.269	0.000600472	0.00051718	0.000580991	0.000497896	0.000599433	0.000910618	0.00058128	0.000892829
1.27	0.000600551	0.00047505	0.000581068	0.000455754	0.000599512	0.000849711	0.000581357	0.00083193
1.271	0.000600629	0.000512839	0.000581145	0.000493551	0.00059959	0.000812362	0.000581434	0.000794568
1.272	0.000600707	0.000544379	0.00058122	0.000525106	0.000599667	0.00078101	0.000581509	0.000763198
1.273	0.000600784	0.000570794	0.000581295	0.000551532	0.000599743	0.000754782	0.000581585	0.000736954
1.274	0.00060086	0.000592919	0.00058137	0.000573665	0.000599819	0.000732842	0.000581659	0.000715
1.275	0.000600935	0.000611452	0.000581443	0.000592206	0.000599895	0.000714491	0.000581733	0.000696638
1.276	0.00060101	0.000626979	0.000581516	0.000607738	0.000599969	0.000699144	0.000581806	0.000681281
1.277	0.000601084	0.000639989	0.000581588	0.000620752	0.000600043	0.000686312	0.000581878	0.00066844
1.278	0.000601157	0.000650893	0.00058166	0.000631659	0.000600116	0.000675584	0.000581949	0.000657704
1.279	0.00060123	0.000660033	0.00058173	0.000640802	0.000600188	0.000666618	0.00058202	0.000648731
1.28	0.000601301	0.000654197	0.0005818	0.000634965	0.00060026	0.000633262	0.00058209	0.000615371
1.281	0.000601373	0.000677266	0.00058187	0.00065804	0.00060033	0.000610624	0.000582159	0.000592723
1.282	0.000601443	0.000696491	0.000581938	0.000677272	0.0006004	0.000591591	0.000582228	0.000573678
1.283	0.000601512	0.000712596	0.000582006	0.000693383	0.00060047	0.000575673	0.000582296	0.000557749
1.284	0.000601581	0.00072609	0.000582073	0.000706881	0.000600538	0.000562361	0.000582363	0.000544428
1.285	0.000601649	0.000737397	0.000582139	0.000718192	0.000600606	0.000551232	0.000582429	0.000533291
1.286	0.000601716	0.000746875	0.000582205	0.000727672	0.000600673	0.000541929	0.000582495	0.000523981
1.287	0.000601783	0.00075482	0.000582269	0.000735619	0.000600739	0.000534154	0.00058256	0.0005162
1.288	0.000601849	0.000761484	0.000582333	0.000742284	0.000600805	0.000527658	0.000582624	0.000509699
1.289	0.000601914	0.000767074	0.000582397	0.000747874	0.000600869	0.000522234	0.000582687	0.000504269
1.29	0.000601978	0.000759364	0.000582459	0.000740162	0.000600933	0.00049396	0.000582749	0.000475994
1.291	0.000602041	0.000778625	0.000582521	0.000759428	0.000600997	0.000475186	0.000582811	0.00045721
1.292	0.000602104	0.000794638	0.000582582	0.000775447	0.000601059	0.000459361	0.000582872	0.000441375
1.293	0.000602166	0.000808054	0.000582642	0.000788867	0.000601121	0.000446127	0.000582933	0.000428132
1.294	0.000602227	0.000819295	0.000582702	0.000800111	0.000601182	0.000435062	0.000582992	0.000417059
1.295	0.000602288	0.000828716	0.00058276	0.000809535	0.000601242	0.000425811	0.000583051	0.000407801
1.296	0.000602347	0.000836613	0.000582818	0.000817434	0.000601301	0.000418079	0.000583109	0.000400063
1.297	0.000602406	0.000843235	0.000582875	0.000824057	0.00060136	0.000411619	0.000583166	0.000393597
1.298	0.000602464	0.000848789	0.000582932	0.000829612	0.000601418	0.000406223	0.000583223	0.000388196
1.299	0.000602522	0.00085345	0.000582988	0.000834272	0.000601475	0.000401717	0.000583278	0.000383686
1.3	0.000602578	0.000879741	0.000583042	0.000860567	0.000601531	0.000440785	0.000583333	0.000422745
1.301	0.000602634	0.00085534	0.000583097	0.000836156	0.000601587	0.000464662	0.000583388	0.000446628
1.302	0.000602689	0.000835194	0.00058315	0.000815998	0.000601641	0.000484925	0.000583441	0.000466898
1.303	0.000602743	0.000818343	0.000583203	0.000799135	0.000601695	0.000501896	0.000583494	0.000483876
1.304	0.000602797	0.000804248	0.000583254	0.000785031	0.000601749	0.000516112	0.000583546	0.000498097
1.305	0.000602849	0.000792461	0.000583306	0.000773235	0.000601801	0.000528022	0.000583597	0.000510011
1.306	0.000602901	0.000782606	0.000583356	0.000763372	0.000601853	0.000538002	0.000583647	0.000519994
1.307	0.000602952	0.000774366	0.000583406	0.000755126	0.000601904	0.000546365	0.000583697	0.00052836
1.308	0.000603003	0.00076748	0.000583454	0.000748234	0.000601954	0.000553376	0.000583746	0.000535373
1.309	0.000603053	0.000761725	0.000583503	0.000742474	0.000602003	0.000559255	0.000583794	0.000541253
1.31	0.000603101	0.000757914	0.00058355	0.000738658	0.000602052	0.000566091	0.000583841	0.000548089
1.311	0.00060315	0.000752672	0.000583597	0.000733412	0.0006021	0.000571433	0.000583888	0.000553432
1.312	0.000603197	0.000748304	0.000583642	0.000729039	0.000602147	0.000575924	0.000583934	0.000557923
1.313	0.000603243	0.000744657	0.000583687	0.000725387	0.000602193	0.000579692	0.000583979	0.000561691
1.314	0.000603289	0.000741613	0.000583732	0.00072234	0.000602239	0.000582856	0.000584024	0.000564855
1.315	0.000603334	0.000739075	0.000583775	0.000719798	0.000602284	0.000585513	0.000584067	0.000567512
1.316	0.000603379	0.00073696	0.000583818	0.00071768	0.000602328	0.000587747	0.00058411	0.000569745
1.317	0.000603422	0.000735198	0.000583861	0.000715915	0.000602371	0.000589626	0.000584152	0.000571622
1.318	0.000603465	0.000733733	0.000583902	0.000714447	0.000602414	0.000591207	0.000584194	0.000573203
1.319	0.000603507	0.000732515	0.000583943	0.000713226	0.000602456	0.00059254	0.000584235	0.000574534
1.32	0.000603548	0.000725685	0.000583983	0.000706393	0.000602497	0.000582517	0.000584275	0.000564512
1.321	0.000603589	0.000732028	0.000584022	0.000712736	0.000602537	0.000576414	0.000584314	0.000558405
1.322	0.000603629	0.000737296	0.00058406	0.000718004	0.000602577	0.000571264	0.000584352	0.00055325
1.323	0.000603668	0.000741714	0.000584098	0.000722422	0.000602616	0.000566962	0.00058439	0.000548944
1.324	0.000603706	0.00074542	0.000584135	0.000726128	0.000602654	0.000563369	0.000584427	0.000545348
1.325	0.000603744	0.000748531	0.000584171	0.000729238	0.000602691	0.00056037	0.000584464	0.000542345
1.326	0.000603781	0.000751142	0.000584207	0.000731849	0.000602728	0.000557867	0.000584499	0.000539839
1.327	0.000603817	0.000753336	0.000584242	0.000734042	0.000602764	0.000555781	0.000584534	0.00053775
1.328	0.000603853	0.00075518	0.000584276	0.000735885	0.000602799	0.000554042	0.000584568	0.000536008
1.329	0.000603887	0.000756732	0.00058431	0.000737435	0.000602834	0.000552594	0.000584602	0.000534558
1.33	0.000603921	0.000795571	0.000584342	0.000776279	0.000602867	0.000623264	0.000584635	0.000605218
1.331	0.000603955	0.000750376	0.000584374	0.000731068	0.000602901	0.000667762	0.000584667	0.000649728
1.332	0.000603987	0.000712903	0.000584406	0.000693574	0.000602933	0.00070536	0.000584698	0.000687344
1.333	0.000604019	0.000681546	0.000584437	0.000662198	0.000602965	0.000736838	0.000584729	0.000718837
1.334	0.00060405	0.000655306	0.000584466	0.000635943	0.000602995	0.000763195	0.000584759	0.000745205
1.335	0.00060408	0.00063335	0.000584496	0.000613974	0.000603026	0.000785263	0.000584788	0.000767284
1.336	0.00060411	0.00061498	0.000584524	0.000595592	0.000603055	0.000803743	0.000584817	0.000785771
1.337	0.000604139	0.000599609	0.000584552	0.000580212	0.000603084	0.000819218	0.000584845	0.000801253
1.338	0.000604168	0.000586751	0.00058458	0.000567345	0.000603112	0.000832178	0.000584872	0.000814218
1.339	0.000604195	0.000575994	0.000584606	0.000556581	0.00060314	0.000843033	0.000584899	0.000825077
1.34	0.000604222	0.000554541	0.000584632	0.000535119	0.000603166	0.000828243	0.000584925	0.000810293
1.341	0.000604248	0.000562317	0.000584657	0.000542894	0.000603193	0.000820673	0.00058495	0.000802721
1.342	0.000604274	0.00056878	0.000584682	0.000549358	0.000603218	0.000814291	0.000584975	0.000796334
1.343	0.000604299	0.000574195	0.000584706	0.000554775	0.000603243	0.000808955	0.000584999	0.000790993
1.344	0.000604323	0.000578734	0.000584729	0.000559314	0.000603267	0.000804495	0.000585022	0.000786529
1.345	0.000604347	0.000582539	0.000584751	0.000563119	0.00060329	0.000800767	0.000585045	0.000782798
1.346	0.00060437	0.00058573	0.000584773	0.00056631	0.000603313	0.000797652	0.000585067	0.00077968
1.347	0.000604392	0.000588406	0.000584795	0.000568986	0.000603335	0.000795051	0.000585088	0.000777076
1.348	0.000604413	0.000590652	0.000584815	0.000571231	0.000603356	0.000792879	0.000585108	0.000774901
1.349	0.000604434	0.000592537	0.000584835	0.000573116	0.000603377	0.000791066	0.000585128	0.000773086
1.35	0.000604454	0.00059063	0.000584855	0.000571208	0.000603397	0.000782864	0.000585148	0.000764883
1.351	0.000604474	0.000596252	0.000584873	0.00057683	0.000603416	0.000777354	0.000585167	0.00075937
1.352	0.000604493	0.000600945	0.000584891	0.000581523	0.000603435	0.00077273	0.000585185	0.000754741
1.353	0.000604511	0.000604878	0.000584909	0.000585457	0.000603453	0.000768864	0.000585202	0.000750872
1.354	0.000604529	0.000608174	0.000584926	0.000588753	0.000603471	0.000765633	0.000585219	0.000747638
1.355	0.000604546	0.000610939	0.000584942	0.000591518	0.000603488	0.000762933	0.000585235	0.000744935
1.356	0.000604562	0.000613257	0.000584957	0.000593836	0.000603504	0.000760677	0.000585251	0.000742677
1.357	0.000604578	0.000615202	0.000584972	0.00059578	0.00060352	0.000758794	0.000585266	0.000740791
1.358	0.000604593	0.000616835	0.000584987	0.000597412	0.000603535	0.000757222	0.00058528	0.000739217
1.359	0.000604608	0.000618205	0.000585	0.000598782	0.000603549	0.00075591	0.000585294	0.000737903
1.36	0.000604622	0.000616429	0.000585014	0.000597004	0.000603563	0.000749205	0.000585307	0.000731197
1.361	0.000604635	0.000620999	0.000585026	0.000601575	0.000603576	0.000744731	0.00058532	0.00072672
1.362	0.000604648	0.000624812	0.000585038	0.000605388	0.000603588	0.000740974	0.000585332	0.00072296
1.363	0.00060466	0.000628007	0.00058505	0.000608584	0.0006036	0.000737833	0.000585343	0.000719816
1.364	0.000604671	0.000630686	0.00058506	0.000611262	0.000603612	0.000735207	0.000585354	0.000717188
1.365	0.000604682	0.000632931	0.000585071	0.000613507	0.000603622	0.000733013	0.000585364	0.000714991
1.366	0.000604692	0.000634814	0.00058508	0.00061539	0.000603632	0.00073118	0.000585374	0.000713156
1.367	0.000604702	0.000636394	0.000585089	0.000616969	0.000603642	0.00072965	0.000585383	0.000711623
1.368	0.000604711	0.000637719	0.000585098	0.000618294	0.000603651	0.000728371	0.000585392	0.000710343
1.369	0.00060472	0.000638832	0.000585106	0.000619406	0.000603659	0.000727305	0.0005854	0.000709275
1.37	0.000604728	0.00060122	0.000585113	0.000581787	0.000603667	0.000652546	0.000585407	0.000634523
1.371	0.000604735	0.000649496	0.00058512	0.000630077	0.000603675	0.000604996	0.000585414	0.000586956
1.372	0.000604742	0.000689666	0.000585126	0.000670266	0.000603681	0.000564955	0.00058542	0.000546893
1.373	0.000604748	0.000723293	0.000585132	0.000703909	0.000603687	0.000531443	0.000585426	0.000513362
1.374	0.000604754	0.000751443	0.000585137	0.000732074	0.000603693	0.000503395	0.000585431	0.000485299
1.375	0.000604759	0.00077501	0.000585142	0.000755651	0.000603698	0.000479921	0.000585436	0.000461811
1.376	0.000604764	0.000794739	0.000585146	0.00077539	0.000603702	0.000460275	0.00058544	0.000442154
1.377	0.000604768	0.000811256	0.000585149	0.000791914	0.000603706	0.000443833	0.000585444	0.000425702
1.378	0.000604771	0.000825084	0.000585152	0.000805748	0.00060371	0.000430073	0.000585447	0.000411934
1.379	0.000604774	0.000836661	0.000585155	0.00081733	0.000603713	0.000418557	0.000585449	0.000400411
1.38	0.000604777	0.000899769	0.000585157	0.000880451	0.000603715	0.000511152	0.000585451	0.000492988
1.381	0.000604779	0.000841854	0.000585158	0.000822517	0.000603717	0.000567635	0.000585453	0.000549487
1.382	0.00060478	0.000794004	0.000585159	0.000774642	0.000603718	0.000615532	0.000585454	0.000597408
1.383	0.000604781	0.000753956	0.00058516	0.000734572	0.000603719	0.000655627	0.000585454	0.000637522
1.384	0.000604782	0.000720438	0.00058516	0.000701035	0.000603719	0.00068919	0.000585454	0.000671102
1.385	0.000604781	0.000692384	0.000585159	0.000672966	0.000603719	0.000717286	0.000585454	0.000699212
1.386	0.000604781	0.000668905	0.000585158	0.000649472	0.000603718	0.000740806	0.000585453	0.000722743
1.387	0.00060478	0.000649253	0.000585157	0.000629809	0.000603717	0.000760494	0.000585451	0.000742441
1.388	0.000604778	0.000632805	0.000585155	0.000613352	0.000603715	0.000776976	0.000585449	0.000758931
1.389	0.000604776	0.000619039	0.000585153	0.000599578	0.000603713	0.000790774	0.000585447	0.000772735
1.39	0.000604773	0.000588115	0.00058515	0.000568643	0.00060371	0.00076513	0.000585444	0.0007471
1.391	0.00060477	0.000602332	0.000585146	0.000582862	0.000603707	0.000751173	0.000585441	0.000733141
1.392	0.000604767	0.000614134	0.000585142	0.000594668	0.000603704	0.000739393	0.000585437	0.000721354
1.393	0.000604763	0.000624013	0.000585138	0.000604552	0.0006037	0.000729534	0.000585433	0.000711489
1.394	0.000604758	0.000632283	0.000585133	0.000612825	0.000603695	0.000721283	0.000585428	0.000703232
1.395	0.000604753	0.000639206	0.000585128	0.000619751	0.00060369	0.000714377	0.000585423	0.000696321
1.396	0.000604748	0.000645002	0.000585122	0.000625549	0.000603684	0.000708597	0.000585417	0.000690537
1.397	0.000604742	0.000649854	0.000585116	0.000630403	0.000603678	0.000703759	0.000585411	0.000685697
1.398	0.000604736	0.000653915	0.00058511	0.000634466	0.000603672	0.00069971	0.000585404	0.000681645
1.399	0.000604729	0.000657316	0.000585103	0.000637867	0.000603665	0.000696322	0.000585398	0.000678254
1.4	0.000604722	0.000649275	0.000585096	0.000629825	0.000603658	0.000672625	0.00058539	0.000654557
1.401	0.000604714	0.00066507	0.000585088	0.000645625	0.00060365	0.00065703	0.000585382	0.000638956
1.402	0.000604706	0.000678217	0.00058508	0.000658778	0.000603642	0.000643903	0.000585374	0.000625821
1.403	0.000604698	0.000689222	0.000585071	0.000669788	0.000603634	0.000632915	0.000585366	0.000614827
1.404	0.000604689	0.000698434	0.000585062	0.000679003	0.000603625	0.000623718	0.000585357	0.000605624
1.405	0.00060468	0.000706144	0.000585052	0.000686717	0.000603615	0.00061602	0.000585347	0.000597921
1.406	0.00060467	0.000712598	0.000585043	0.000693174	0.000603605	0.000609576	0.000585337	0.000591473
1.407	0.00060466	0.000718	0.000585032	0.000698578	0.000603595	0.000604182	0.000585327	0.000586076
1.408	0.000604649	0.000722521	0.000585022	0.000703101	0.000603585	0.000599666	0.000585316	0.000581557
1.409	0.000604638	0.000726306	0.000585011	0.000706886	0.000603574	0.000595886	0.000585305	0.000577775
1.41	0.000604627	0.000715991	0.000584999	0.00069657	0.000603562	0.0005669	0.000585294	0.000548789
1.411	0.000604615	0.000735278	0.000584988	0.000715863	0.000603551	0.000547918	0.000585282	0.000529799
1.412	0.000604603	0.000751304	0.000584976	0.000731897	0.000603539	0.000531912	0.00058527	0.000513784
1.413	0.000604591	0.000764717	0.000584963	0.000745317	0.000603526	0.000518512	0.000585258	0.000500377
1.414	0.000604579	0.000775943	0.000584951	0.000756547	0.000603514	0.000507295	0.000585246	0.000489153
1.415	0.000604566	0.000785337	0.000584938	0.000765946	0.000603501	0.000497903	0.000585233	0.000479756
1.416	0.000604553	0.000793199	0.000584925	0.000773811	0.000603488	0.00049004	0.00058522	0.000471888
1.417	0.00060454	0.000799777	0.000584912	0.000780392	0.000603475	0.000483457	0.000585207	0.000465301
1.418	0.000604527	0.000805281	0.000584899	0.000785899	0.000603462	0.000477944	0.000585194	0.000459784
1.419	0.000604514	0.000809887	0.000584886	0.000790506	0.000603449	0.000473327	0.000585181	0.000455165
1.42	0.0006045	0.000838837	0.000584873	0.000819462	0.000603435	0.000517506	0.000585168	0.000499336
1.421	0.000604487	0.000811048	0.000584859	0.000791664	0.000603422	0.000544617	0.000585154	0.000526455
1.422	0.000604473	0.000788055	0.000584846	0.000768659	0.000603408	0.000567574	0.000585141	0.000549423
1.423	0.000604459	0.000768807	0.000584832	0.000749401	0.000603394	0.000586788	0.000585127	0.000568647
1.424	0.000604445	0.000752695	0.000584818	0.000733279	0.00060338	0.000602869	0.000585113	0.000584736
1.425	0.000604431	0.000739206	0.000584804	0.000719782	0.000603366	0.000616328	0.000585099	0.000598201
1.426	0.000604417	0.000727912	0.00058479	0.000708483	0.000603352	0.000627591	0.000585085	0.000609469
1.427	0.000604403	0.000718457	0.000584776	0.000699022	0.000603338	0.000637016	0.000585071	0.000618899
1.428	0.000604389	0.000710541	0.000584762	0.000691101	0.000603323	0.000644903	0.000585057	0.000626791
1.429	0.000604374	0.000703912	0.000584748	0.000684469	0.000603309	0.000651503	0.000585043	0.000633393
1.43	0.00060436	0.000721755	0.000584734	0.000702312	0.000603294	0.000701842	0.000585028	0.000683729
1.431	0.000604345	0.000688295	0.000584719	0.00066884	0.00060328	0.000734882	0.000585014	0.000716781
1.432	0.00060433	0.000660464	0.000584705	0.000640994	0.000603265	0.00076271	0.000585	0.000744623
1.433	0.000604316	0.000637167	0.00058469	0.000617684	0.00060325	0.000786002	0.000584985	0.000767927
1.434	0.000604301	0.000617664	0.000584675	0.000598171	0.000603235	0.000805495	0.00058497	0.00078743
1.435	0.000604286	0.000601337	0.00058466	0.000581835	0.00060322	0.00082181	0.000584955	0.000803753
1.436	0.00060427	0.000587669	0.000584646	0.000568159	0.000603205	0.000835464	0.00058494	0.000817414
1.437	0.000604255	0.000576226	0.000584631	0.00055671	0.000603189	0.000846891	0.000584925	0.000828847
1.438	0.00060424	0.000566645	0.000584615	0.000547124	0.000603174	0.000856453	0.00058491	0.000838413
1.439	0.000604224	0.000558623	0.0005846	0.000539097	0.000603158	0.000864454	0.000584895	0.000846419
1.44	0.000604209	0.000531757	0.000584585	0.000512224	0.000603143	0.000832514	0.00058488	0.000814487
1.441	0.000604193	0.00055088	0.000584569	0.000531352	0.000603127	0.000813545	0.000584864	0.000795512
1.442	0.000604177	0.000566807	0.000584554	0.000547286	0.000603111	0.000797588	0.000584849	0.000779547
1.443	0.000604161	0.000580135	0.000584538	0.000560622	0.000603095	0.000784229	0.000584833	0.00076618
1.444	0.000604145	0.00059129	0.000584522	0.000571782	0.000603079	0.000773045	0.000584817	0.00075499
1.445	0.000604129	0.000600624	0.000584506	0.00058112	0.000603063	0.00076368	0.000584801	0.00074562
1.446	0.000604112	0.000608434	0.00058449	0.000588935	0.000603046	0.000755839	0.000584785	0.000737775
1.447	0.000604096	0.000614969	0.000584474	0.000595473	0.00060303	0.000749273	0.000584769	0.000731205
1.448	0.000604079	0.000620436	0.000584458	0.000600943	0.000603013	0.000743775	0.000584752	0.000725704
1.449	0.000604062	0.00062501	0.000584441	0.000605519	0.000602996	0.00073917	0.000584736	0.000721096
1.45	0.000604045	0.000634466	0.000584425	0.000614978	0.000602979	0.000746102	0.000584719	0.000728025
1.451	0.000604028	0.000630737	0.000584408	0.000611248	0.000602962	0.000749719	0.000584703	0.000731642
1.452	0.000604011	0.000627648	0.000584391	0.000608157	0.000602945	0.000752777	0.000584686	0.000734701
1.453	0.000603994	0.000625059	0.000584374	0.000605566	0.000602928	0.000755333	0.000584669	0.000737259
1.454	0.000603976	0.000622889	0.000584357	0.000603395	0.00060291	0.000757471	0.000584652	0.000739397
1.455	0.000603959	0.00062107	0.00058434	0.000601575	0.000602893	0.000759257	0.000584635	0.000741184
1.456	0.000603941	0.000619544	0.000584322	0.000600048	0.000602875	0.000760749	0.000584617	0.000742677
1.457	0.000603923	0.000618265	0.000584305	0.000598768	0.000602857	0.000761995	0.0005846	0.000743924
1.458	0.000603905	0.00061719	0.000584287	0.000597693	0.000602839	0.000763035	0.000584582	0.000744964
1.459	0.000603887	0.000616288	0.00058427	0.00059679	0.000602821	0.000763903	0.000584564	0.000745832
1.46	0.000603869	0.000603467	0.000584252	0.000583967	0.000602803	0.000741505	0.000584547	0.000723438
1.461	0.000603851	0.000617672	0.000584234	0.000598176	0.000602784	0.000727432	0.000584529	0.00070936
1.462	0.000603832	0.000629492	0.000584216	0.000610002	0.000602766	0.000715583	0.00058451	0.000697504
1.463	0.000603813	0.000639382	0.000584197	0.000619897	0.000602747	0.000705661	0.000584492	0.000687577
1.464	0.000603795	0.000647658	0.000584179	0.000628177	0.000602728	0.000697354	0.000584474	0.000679265
1.465	0.000603776	0.000654582	0.000584161	0.000635105	0.000602709	0.000690397	0.000584455	0.000672305
1.466	0.000603757	0.000660375	0.000584142	0.0006409	0.00060269	0.000684571	0.000584437	0.000666476
1.467	0.000603738	0.000665221	0.000584123	0.000645748	0.000602671	0.000679691	0.000584418	0.000661593
1.468	0.000603718	0.000669274	0.000584104	0.000649803	0.000602652	0.000675603	0.000584399	0.000657503
1.469	0.000603699	0.000672663	0.000584085	0.000653195	0.000602632	0.000672179	0.00058438	0.000654077
1.47	0.000603679	0.000689725	0.000584066	0.00067026	0.000602613	0.000696569	0.000584361	0.000678462
1.471	0.00060366	0.000674569	0.000584047	0.0006551	0.000602593	0.000711446	0.000584342	0.000693344
1.472	0.00060364	0.000661983	0.000584027	0.000642507	0.000602573	0.000723998	0.000584322	0.000705902
1.473	0.00060362	0.000651445	0.000584008	0.000631964	0.000602554	0.0007345	0.000584303	0.00071641
1.474	0.0006036	0.000642621	0.000583988	0.000623135	0.000602533	0.000743288	0.000584283	0.000725202
1.475	0.00060358	0.000635232	0.000583969	0.000615742	0.000602513	0.000750641	0.000584263	0.000732559
1.476	0.00060356	0.000629044	0.000583949	0.000609551	0.000602493	0.000756792	0.000584244	0.000738714
1.477	0.000603539	0.000623861	0.000583929	0.000604365	0.000602473	0.000761938	0.000584224	0.000743862
1.478	0.000603519	0.000619519	0.000583909	0.000600021	0.000602452	0.000766242	0.000584204	0.000748168
1.479	0.000603498	0.000615882	0.000583889	0.000596381	0.000602432	0.000769841	0.000584183	0.000751769
1.48	0.000603478	0.00058289	0.000583868	0.000563383	0.000602411	0.000715457	0.000584163	0.000697393
1.481	0.000603457	0.000617187	0.000583848	0.000597691	0.00060239	0.000681557	0.000584143	0.000663483
1.482	0.000603436	0.000645727	0.000583828	0.000626245	0.000602369	0.000653014	0.000584122	0.000634924
1.483	0.000603415	0.000669612	0.000583807	0.000650143	0.000602348	0.000629119	0.000584102	0.000611017
1.484	0.000603394	0.000689603	0.000583786	0.000670144	0.000602327	0.000609115	0.000584081	0.000591002
1.485	0.000603373	0.000706332	0.000583766	0.000686882	0.000602306	0.000592368	0.00058406	0.000574246
1.486	0.000603351	0.000720332	0.000583745	0.00070089	0.000602284	0.000578346	0.000584039	0.000560217
1.487	0.00060333	0.000732048	0.000583724	0.000712611	0.000602263	0.000566606	0.000584019	0.000548471
1.488	0.000603308	0.000741851	0.000583703	0.00072242	0.000602241	0.000556776	0.000583998	0.000538636
1.489	0.000603287	0.000750053	0.000583682	0.000730626	0.00060222	0.000548544	0.000583976	0.0005304
1.49	0.000603265	0.000786109	0.00058366	0.00076669	0.000602198	0.000597555	0.000583955	0.000579401
1.491	0.000603243	0.000755823	0.000583639	0.000736396	0.000602176	0.000627149	0.000583934	0.000609003
1.492	0.000603222	0.000730744	0.000583618	0.000711304	0.000602155	0.000652187	0.000583913	0.000634054
1.493	0.0006032	0.00070975	0.000583596	0.000690299	0.000602133	0.000673142	0.000583891	0.00065502
1.494	0.000603178	0.000692173	0.000583575	0.000672713	0.000602111	0.000690678	0.00058387	0.000672566
1.495	0.000603156	0.000677457	0.000583553	0.000657989	0.000602089	0.000705354	0.000583848	0.000687249
1.496	0.000603134	0.000665136	0.000583532	0.000645662	0.000602066	0.000717634	0.000583826	0.000699536
1.497	0.000603111	0.00065482	0.00058351	0.00063534	0.000602044	0.00072791	0.000583805	0.000709817
1.498	0.000603089	0.000646181	0.000583488	0.000626696	0.000602022	0.000736508	0.000583783	0.000718419
1.499	0.000603067	0.000638946	0.000583466	0.000619458	0.000602	0.000743701	0.000583761	0.000725616
1.5	0.000603044	0.000627751	0.000583444	0.000608258	0.000601977	0.000739875	0.000583739	0.000721795
1.501	0.000603022	0.000628994	0.000583422	0.000609501	0.000601955	0.00073866	0.000583717	0.000720581
1.502	0.000602999	0.000630001	0.0005834	0.000610509	0.000601932	0.000737609	0.000583695	0.00071953
1.503	0.000602977	0.00063084	0.000583378	0.000611348	0.00060191	0.000736726	0.000583673	0.000718646
1.504	0.000602954	0.000631539	0.000583356	0.000612047	0.000601887	0.000735984	0.000583651	0.000717903
1.505	0.000602932	0.00063212	0.000583334	0.000612629	0.000601865	0.000735358	0.000583629	0.000717277
1.506	0.000602909	0.000632603	0.000583312	0.000613112	0.000601842	0.000734831	0.000583607	0.00071675
1.507	0.000602886	0.000633003	0.00058329	0.000613513	0.000601819	0.000734386	0.000583584	0.000716305
1.508	0.000602864	0.000633335	0.000583267	0.000613845	0.000601796	0.00073401	0.000583562	0.000715929
1.509	0.000602841	0.000633609	0.000583245	0.000614119	0.000601773	0.000733692	0.00058354	0.00071561
1.51	0.000602818	0.000625516	0.000583223	0.000606025	0.000601751	0.00071748	0.000583517	0.000699401
1.511	0.000602795	0.00063594	0.0005832	0.000616452	0.000601728	0.000707137	0.000583495	0.000689054
1.512	0.000602772	0.000644611	0.000583178	0.000625128	0.000601705	0.000698425	0.000583473	0.000680338
1.513	0.000602749	0.000651865	0.000583156	0.000632386	0.000601682	0.00069113	0.00058345	0.000673039
1.514	0.000602726	0.000657933	0.000583133	0.000638457	0.000601659	0.000685019	0.000583428	0.000666925
1.515	0.000602703	0.000663009	0.000583111	0.000643536	0.000601636	0.000679901	0.000583405	0.000661804
1.516	0.00060268	0.000667254	0.000583088	0.000647783	0.000601613	0.000675613	0.000583383	0.000657514
1.517	0.000602657	0.000670803	0.000583066	0.000651335	0.00060159	0.00067202	0.00058336	0.000653919
1.518	0.000602634	0.000673771	0.000583043	0.000654304	0.000601567	0.000669009	0.000583338	0.000650907
1.519	0.000602611	0.000676251	0.000583021	0.000656785	0.000601544	0.000666485	0.000583315	0.000648381
1.52	0.000602588	0.00068281	0.000582998	0.000663346	0.000601521	0.000672965	0.000583293	0.000654859
1.521	0.000602565	0.000679013	0.000582976	0.000659548	0.000601498	0.000676638	0.00058327	0.000658533
1.522	0.000602542	0.000675863	0.000582953	0.000656397	0.000601475	0.000679741	0.000583248	0.000661638
1.523	0.000602519	0.000673223	0.000582931	0.000653756	0.000601452	0.000682334	0.000583225	0.000664233
1.524	0.000602496	0.00067101	0.000582908	0.000651542	0.000601429	0.000684501	0.000583202	0.000666401
1.525	0.000602473	0.000669154	0.000582885	0.000649684	0.000601406	0.000686312	0.00058318	0.000668213
1.526	0.00060245	0.000667596	0.000582863	0.000648126	0.000601383	0.000687823	0.000583157	0.000669725
1.527	0.000602427	0.000666289	0.000582841	0.000646818	0.00060136	0.000689085	0.000583135	0.000670987
1.528	0.000602404	0.000665191	0.000582818	0.000645719	0.000601337	0.000690137	0.000583112	0.00067204
1.529	0.000602381	0.000664268	0.000582796	0.000644796	0.000601314	0.000691014	0.00058309	0.000672918
1.53	0.000602358	0.000679784	0.000582773	0.000660314	0.000601291	0.000722962	0.000583068	0.000704863
1.531	0.000602335	0.000659073	0.000582751	0.000639598	0.000601268	0.000743374	0.000583045	0.000725281
1.532	0.000602312	0.000641847	0.000582728	0.000622362	0.000601245	0.000760566	0.000583023	0.000742482
1.533	0.000602289	0.000627424	0.000582706	0.000607932	0.000601222	0.000774952	0.000583	0.000756877
1.534	0.000602267	0.000615348	0.000582684	0.000595849	0.000601199	0.000786991	0.000582978	0.000768922
1.535	0.000602244	0.000605236	0.000582661	0.000585733	0.000601176	0.000797064	0.000582956	0.000779
1.536	0.000602221	0.000596769	0.000582639	0.000577261	0.000601153	0.000805492	0.000582933	0.000787433
1.537	0.000602198	0.000589677	0.000582617	0.000570166	0.000601131	0.000812543	0.000582911	0.000794488
1.538	0.000602175	0.000583738	0.000582595	0.000564224	0.000601108	0.000818441	0.000582889	0.000800389
1.539	0.000602153	0.000578763	0.000582572	0.000559246	0.000601085	0.000823375	0.000582867	0.000805326
1.54	0.00060213	0.00055636	0.00058255	0.000536838	0.000601062	0.000792541	0.000582845	0.000774498
1.541	0.000602108	0.000575281	0.000582528	0.000555764	0.00060104	0.000773776	0.000582823	0.000755728
1.542	0.000602085	0.000591032	0.000582506	0.000571524	0.000601017	0.000757983	0.000582801	0.000739927
1.543	0.000602062	0.000604213	0.000582484	0.000584712	0.000600995	0.000744761	0.000582779	0.000726698
1.544	0.00060204	0.000615242	0.000582462	0.000595747	0.000600972	0.00073369	0.000582757	0.000715621
1.545	0.000602018	0.000624471	0.000582441	0.000604981	0.00060095	0.000724419	0.000582735	0.000706346
1.546	0.000601995	0.000632192	0.000582419	0.000612706	0.000600928	0.000716656	0.000582713	0.000698578
1.547	0.000601973	0.000638651	0.000582397	0.000619169	0.000600905	0.000710154	0.000582691	0.000692073
1.548	0.000601951	0.000644054	0.000582375	0.000624575	0.000600883	0.000704708	0.00058267	0.000686625
1.549	0.000601929	0.000648573	0.000582354	0.000629097	0.000600861	0.000700146	0.000582648	0.000682061
1.55	0.000601907	0.000662385	0.000582332	0.000642912	0.000600839	0.000715548	0.000582626	0.000697458
1.551	0.000601885	0.000653193	0.000582311	0.000633718	0.000600817	0.000724538	0.000582605	0.000706451
1.552	0.000601863	0.000645562	0.000582289	0.000626083	0.000600795	0.000732126	0.000582583	0.000714043
1.553	0.000601841	0.000639172	0.000582268	0.00061969	0.000600773	0.000738474	0.000582562	0.000720394
1.554	0.000601819	0.000633819	0.000582247	0.000614334	0.000600751	0.000743784	0.000582541	0.000725707
1.555	0.000601797	0.000629335	0.000582225	0.000609848	0.00060073	0.000748225	0.00058252	0.000730151
1.556	0.000601776	0.000625579	0.000582204	0.00060609	0.000600708	0.000751939	0.000582499	0.000733867
1.557	0.000601754	0.000622431	0.000582183	0.00060294	0.000600686	0.000755044	0.000582477	0.000736974
1.558	0.000601733	0.000619792	0.000582162	0.000600301	0.000600665	0.00075764	0.000582457	0.000739571
1.559	0.000601711	0.000617581	0.000582142	0.000598088	0.000600644	0.000759809	0.000582436	0.000741741
1.56	0.00060169	0.000590112	0.000582121	0.000570614	0.000600622	0.000712529	0.000582415	0.000694468
1.561	0.000601669	0.000620081	0.0005821	0.000600593	0.000600601	0.000682897	0.000582394	0.000664827
1.562	0.000601648	0.000645018	0.000582079	0.000625543	0.00060058	0.000657946	0.000582374	0.000639863
1.563	0.000601627	0.000665888	0.000582059	0.000646424	0.000600559	0.000637058	0.000582353	0.000618964
1.564	0.000601606	0.000683353	0.000582039	0.000663899	0.000600538	0.000619571	0.000582333	0.000601468
1.565	0.000601585	0.00069797	0.000582018	0.000678524	0.000600517	0.00060493	0.000582312	0.00058682
1.566	0.000601564	0.000710201	0.000581998	0.000690762	0.000600496	0.000592672	0.000582292	0.000574555
1.567	0.000601543	0.000720436	0.000581978	0.000701002	0.000600476	0.000582408	0.000582272	0.000564286
1.568	0.000601523	0.000729	0.000581958	0.000709571	0.000600455	0.000573814	0.000582252	0.000555688
1.569	0.000601502	0.000736166	0.000581938	0.00071674	0.000600435	0.000566617	0.000582232	0.000548487
1.57	0.000601482	0.000771225	0.000581918	0.000751808	0.000600414	0.000616252	0.000582212	0.000598113
1.571	0.000601462	0.000740386	0.000581898	0.00072096	0.000600394	0.000646433	0.000582192	0.000628303
1.572	0.000601442	0.000714832	0.000581879	0.000695393	0.000600374	0.000671952	0.000582173	0.000653835
1.573	0.000601422	0.00069344	0.000581859	0.00067399	0.000600354	0.000693309	0.000582153	0.000675203
1.574	0.000601402	0.000675531	0.00058184	0.000656071	0.000600334	0.000711182	0.000582134	0.000693086
1.575	0.000601382	0.000660538	0.000581821	0.00064107	0.000600314	0.00072614	0.000582115	0.000708053
1.576	0.000601362	0.000647985	0.000581802	0.000628511	0.000600295	0.000738658	0.000582096	0.000720577
1.577	0.000601343	0.000637474	0.000581783	0.000617995	0.000600275	0.000749132	0.000582076	0.000731057
1.578	0.000601323	0.000628674	0.000581764	0.00060919	0.000600256	0.000757897	0.000582058	0.000739826
1.579	0.000601304	0.000621304	0.000581745	0.000601817	0.000600236	0.00076523	0.000582039	0.000747164
1.58	0.000601285	0.000622563	0.000581726	0.000603074	0.000600217	0.000785608	0.00058202	0.000767544
1.581	0.000601266	0.000608258	0.000581708	0.000588763	0.000600198	0.000799789	0.000582001	0.000781731
1.582	0.000601247	0.000596321	0.000581689	0.00057682	0.000600179	0.000811697	0.000581983	0.000793645
1.583	0.000601228	0.000586327	0.000581671	0.000566821	0.00060016	0.000821661	0.000581965	0.000803614
1.584	0.000601209	0.000577959	0.000581653	0.000558449	0.000600142	0.000829998	0.000581946	0.000811956
1.585	0.000601191	0.000570952	0.000581635	0.000551438	0.000600123	0.000836974	0.000581928	0.000818936
1.586	0.000601172	0.000565083	0.000581617	0.000545566	0.000600104	0.00084281	0.00058191	0.000824775
1.587	0.000601154	0.000560168	0.000581599	0.000540649	0.000600086	0.000847692	0.000581893	0.00082966
1.588	0.000601136	0.000556051	0.000581581	0.00053653	0.000600068	0.000851776	0.000581875	0.000833746
1.589	0.000601118	0.000552602	0.000581563	0.000533079	0.00060005	0.000855191	0.000581857	0.000837163
1.59	0.0006011	0.000521607	0.000581546	0.000502078	0.000600032	0.000804159	0.00058184	0.000786139
1.591	0.000601082	0.000553719	0.000581529	0.0005342	0.000600014	0.000772295	0.000581823	0.000754266
1.592	0.000601064	0.000580483	0.000581512	0.000560979	0.000599997	0.00074551	0.000581805	0.000727467
1.593	0.000601047	0.000602884	0.000581495	0.000583391	0.000599979	0.000723088	0.000581788	0.000705033
1.594	0.00060103	0.000621631	0.000581478	0.000602149	0.000599962	0.000704317	0.000581771	0.000686252
1.595	0.000601012	0.000637321	0.000581461	0.000617847	0.000599944	0.000688603	0.000581755	0.00067053
1.596	0.000600995	0.000650452	0.000581444	0.000630985	0.000599927	0.000675447	0.000581738	0.000657367
1.597	0.000600978	0.00066144	0.000581428	0.000641979	0.00059991	0.000664432	0.000581722	0.000646346
1.598	0.000600961	0.000670635	0.000581412	0.000651179	0.000599894	0.000655209	0.000581705	0.000637118
1.599	0.000600945	0.000678329	0.000581395	0.000658877	0.000599877	0.000647487	0.000581689	0.000629392
1.6	0.000600928	0.000679774	0.000581379	0.000660325	0.00059986	0.000631456	0.000581673	0.000613359
1.601	0.000600912	0.000691315	0.000581363	0.000671871	0.000599844	0.000619984	0.000581657	0.000601883
1.602	0.000600896	0.000700934	0.000581348	0.000681495	0.000599828	0.000610342	0.000581641	0.000592235
1.603	0.00060088	0.000708983	0.000581332	0.000689549	0.000599812	0.000602268	0.000581626	0.000584158
1.604	0.000600864	0.000715718	0.000581316	0.000696288	0.000599796	0.000595507	0.00058161	0.000577393
1.605	0.000600848	0.000721353	0.000581301	0.000701926	0.00059978	0.000589846	0.000581595	0.000571729
1.606	0.000600832	0.000726067	0.000581286	0.000706643	0.000599764	0.000585105	0.00058158	0.000566985
1.607	0.000600817	0.000730011	0.000581271	0.000710589	0.000599749	0.000581133	0.000581565	0.000563012
1.608	0.000600801	0.000733309	0.000581256	0.000713889	0.000599733	0.000577807	0.00058155	0.000559684
1.609	0.000600786	0.000736068	0.000581241	0.000716649	0.000599718	0.00057502	0.000581535	0.000556896
1.61	0.000600771	0.000738962	0.000581227	0.000719545	0.000599703	0.00057381	0.00058152	0.000555685
1.611	0.000600756	0.000740165	0.000581212	0.000720749	0.000599688	0.000572565	0.000581506	0.000554439
1.612	0.000600741	0.000741175	0.000581198	0.000721759	0.000599673	0.000571526	0.000581492	0.000553399
1.613	0.000600727	0.000742018	0.000581184	0.000722603	0.000599659	0.000570653	0.000581477	0.000552527
1.614	0.000600712	0.000742721	0.00058117	0.000723307	0.000599644	0.000569921	0.000581463	0.000551794
1.615	0.000600698	0.000743308	0.000581156	0.000723894	0.00059963	0.000569305	0.00058145	0.000551178
1.616	0.000600684	0.000743796	0.000581142	0.000724383	0.000599616	0.000568788	0.000581436	0.00055066
1.617	0.00060067	0.000744203	0.000581129	0.00072479	0.000599602	0.000568352	0.000581422	0.000550225
1.618	0.000600656	0.000744541	0.000581115	0.000725128	0.000599588	0.000567986	0.000581409	0.000549858
1.619	0.000600643	0.000744822	0.000581102	0.000725409	0.000599575	0.000567677	0.000581396	0.000549549
1.62	0.000600629	0.000764399	0.000581089	0.000744989	0.000599561	0.000604461	0.000581383	0.000586329
1.621	0.000600616	0.000740729	0.000581076	0.000721313	0.000599548	0.000627685	0.00058137	0.000609562
1.622	0.000600603	0.00072109	0.000581063	0.000701663	0.000599535	0.000647296	0.000581357	0.000629182
1.623	0.00060059	0.000704649	0.000581051	0.000685214	0.000599521	0.000663708	0.000581344	0.000645603
1.624	0.000600577	0.000690886	0.000581038	0.000671443	0.000599509	0.000677444	0.000581332	0.000659347
1.625	0.000600564	0.000679364	0.000581026	0.000659915	0.000599496	0.000688939	0.000581319	0.000670848
1.626	0.000600551	0.000669717	0.000581014	0.000650263	0.000599483	0.00069856	0.000581307	0.000680474
1.627	0.000600539	0.000661641	0.000581002	0.000642183	0.000599471	0.00070661	0.000581295	0.000688529
1.628	0.000600527	0.000654878	0.00058099	0.000635417	0.000599459	0.000713347	0.000581284	0.00069527
1.629	0.000600515	0.000649216	0.000580978	0.000629752	0.000599447	0.000718984	0.000581272	0.00070091
1.63	0.000600503	0.000627504	0.000580967	0.000608034	0.000599435	0.000691179	0.00058126	0.000673111
1.631	0.000600491	0.000644429	0.000580956	0.000624964	0.000599423	0.000674499	0.000581249	0.000656427
1.632	0.00060048	0.000658486	0.000580944	0.000639029	0.000599411	0.000660429	0.000581238	0.000642349
1.633	0.000600468	0.000670251	0.000580933	0.0006508	0.0005994	0.000648651	0.000581227	0.000630565
1.634	0.000600457	0.000680097	0.000580922	0.000660652	0.000599389	0.00063879	0.000581216	0.000620698
1.635	0.000600446	0.000688337	0.000580912	0.000668896	0.000599378	0.000630534	0.000581205	0.000612438
1.636	0.000600435	0.000695232	0.000580901	0.000675795	0.000599367	0.000623622	0.000581194	0.000605523
1.637	0.000600424	0.000701002	0.000580891	0.000681568	0.000599356	0.000617834	0.000581184	0.000599732
1.638	0.000600413	0.00070583	0.00058088	0.000686399	0.000599345	0.000612988	0.000581174	0.000594884
1.639	0.000600403	0.000709869	0.00058087	0.00069044	0.000599335	0.00060893	0.000581164	0.000590824
1.64	0.000600393	0.000720997	0.00058086	0.000701571	0.000599325	0.000620372	0.000581154	0.000602263
1.641	0.000600383	0.00071427	0.000580851	0.000694842	0.000599314	0.000626922	0.000581144	0.000608814
1.642	0.000600373	0.000708702	0.000580841	0.000689271	0.000599304	0.000632466	0.000581134	0.000614361
1.643	0.000600363	0.000704039	0.000580832	0.000684607	0.000599295	0.000637105	0.000581125	0.000619002
1.644	0.000600353	0.000700135	0.000580822	0.000680701	0.000599285	0.000640986	0.000581116	0.000622886
1.645	0.000600344	0.000696866	0.000580813	0.00067743	0.000599275	0.000644234	0.000581106	0.000626135
1.646	0.000600334	0.000694128	0.000580804	0.00067469	0.000599266	0.00064695	0.000581097	0.000628853
1.647	0.000600325	0.000691834	0.000580795	0.000672396	0.000599257	0.000649223	0.000581089	0.000631127
1.648	0.000600316	0.000689913	0.000580787	0.000670474	0.000599248	0.000651124	0.00058108	0.000633029
1.649	0.000600307	0.000688304	0.000580778	0.000668863	0.000599239	0.000652713	0.000581071	0.000634619
1.65	0.000600299	0.000671617	0.00058077	0.000652174	0.00059923	0.000624658	0.000581063	0.000606569
1.651	0.00060029	0.000689395	0.000580762	0.000669957	0.000599222	0.000607161	0.000581055	0.000589065
1.652	0.000600282	0.000704159	0.000580754	0.000684728	0.000599214	0.000592398	0.000581047	0.000574295
1.653	0.000600274	0.000716515	0.000580746	0.000697092	0.000599205	0.00058004	0.000581039	0.000561931
1.654	0.000600266	0.000726857	0.000580738	0.000707439	0.000599197	0.000569695	0.000581031	0.000551581
1.655	0.000600258	0.000735512	0.00058073	0.000716099	0.000599189	0.000561035	0.000581024	0.000542916
1.656	0.00060025	0.000742756	0.000580723	0.000723346	0.000599182	0.000553784	0.000581016	0.000535661
1.657	0.000600242	0.000748818	0.000580716	0.000729412	0.000599174	0.000547714	0.000581009	0.000529588
1.658	0.000600235	0.000753891	0.000580709	0.000734487	0.000599167	0.000542632	0.000581002	0.000524503
1.659	0.000600228	0.000758136	0.000580702	0.000738735	0.000599159	0.000538377	0.000580995	0.000520246
1.66	0.000600221	0.000790241	0.000580695	0.000770847	0.000599152	0.00058949	0.000580988	0.000571351
1.661	0.000600214	0.000757978	0.000580688	0.000738574	0.000599145	0.000621095	0.000580981	0.000602966
1.662	0.000600207	0.000731243	0.000580682	0.000711825	0.000599139	0.000647817	0.000580975	0.000629702
1.663	0.0006002	0.000708866	0.000580675	0.000689436	0.000599132	0.000670183	0.000580969	0.00065208
1.664	0.000600194	0.000690134	0.000580669	0.000670694	0.000599126	0.000688904	0.000580962	0.000670811
1.665	0.000600188	0.000674454	0.000580663	0.000655006	0.000599119	0.000704573	0.000580956	0.000686488
1.666	0.000600182	0.000661328	0.000580657	0.000641873	0.000599113	0.000717688	0.00058095	0.00069961
1.667	0.000600176	0.000650341	0.000580651	0.00063088	0.000599107	0.000728665	0.000580945	0.000710593
1.668	0.00060017	0.000641143	0.000580646	0.000621677	0.000599101	0.000737853	0.000580939	0.000719785
1.669	0.000600164	0.000633443	0.00058064	0.000613973	0.000599096	0.000745542	0.000580934	0.000727479
1.67	0.000600159	0.000606037	0.000580635	0.00058656	0.00059909	0.000711806	0.000580928	0.000693751
1.671	0.000600153	0.000626437	0.00058063	0.000606966	0.000599085	0.000691704	0.000580923	0.000673644
1.672	0.000600148	0.000643389	0.000580625	0.000623927	0.000599079	0.000674755	0.000580918	0.000656685
1.673	0.000600143	0.000657578	0.00058062	0.000638123	0.000599074	0.000660567	0.000580913	0.00064249
1.674	0.000600138	0.000669453	0.000580616	0.000650005	0.000599069	0.00064869	0.000580909	0.000630607
1.675	0.000600133	0.000679393	0.000580611	0.00065995	0.000599065	0.000638748	0.000580904	0.00062066
1.676	0.000600129	0.000687712	0.000580607	0.000668273	0.00059906	0.000630426	0.0005809	0.000612333
1.677	0.000600124	0.000694675	0.000580602	0.00067524	0.000599056	0.000623459	0.000580896	0.000605363
1.678	0.00060012	0.000700503	0.000580598	0.000681071	0.000599051	0.000617627	0.000580891	0.000599527
1.679	0.000600116	0.00070538	0.000580594	0.000685951	0.000599047	0.000612744	0.000580887	0.000594642
1.68	0.000600112	0.000728596	0.000580591	0.000709172	0.000599043	0.000645308	0.000580884	0.000627199
1.681	0.000600108	0.000708425	0.000580587	0.000688995	0.000599039	0.000665099	0.00058088	0.000646997
1.682	0.000600104	0.000691697	0.000580583	0.000672258	0.000599035	0.00068182	0.000580876	0.000663726
1.683	0.0006001	0.000677695	0.00058058	0.000658249	0.000599032	0.000695815	0.000580873	0.000677728
1.684	0.000600097	0.000665974	0.000580577	0.000646522	0.000599028	0.000707529	0.00058087	0.000689448
1.685	0.000600094	0.000656163	0.000580574	0.000636706	0.000599025	0.000717333	0.000580867	0.000699258
1.686	0.000600091	0.00064795	0.000580571	0.000628489	0.000599022	0.00072554	0.000580864	0.000707469
1.687	0.000600088	0.000641076	0.000580568	0.00062161	0.000599019	0.000732408	0.000580861	0.000714341
1.688	0.000600085	0.000635321	0.000580565	0.000615852	0.000599016	0.000738157	0.000580858	0.000720093
1.689	0.000600082	0.000630503	0.000580563	0.000611032	0.000599013	0.000742969	0.000580856	0.000724908
1.69	0.000600079	0.000625148	0.00058056	0.000605674	0.000599011	0.000744461	0.000580853	0.000726402
1.691	0.000600077	0.000623399	0.000580558	0.000603924	0.000599008	0.000746223	0.000580851	0.000728165
1.692	0.000600075	0.000621927	0.000580556	0.000602451	0.000599006	0.000747689	0.000580849	0.000729632
1.693	0.000600073	0.000620695	0.000580554	0.000601218	0.000599004	0.000748916	0.000580847	0.00073086
1.694	0.000600071	0.000619663	0.000580552	0.000600186	0.000599002	0.000749943	0.000580845	0.000731887
1.695	0.000600069	0.000618799	0.00058055	0.000599321	0.000599	0.000750802	0.000580843	0.000732747
1.696	0.000600067	0.000618075	0.000580549	0.000598597	0.000598998	0.000751521	0.000580842	0.000733466
1.697	0.000600065	0.00061747	0.000580547	0.000597991	0.000598996	0.000752122	0.00058084	0.000734068
1.698	0.000600064	0.000616962	0.000580546	0.000597484	0.000598995	0.000752626	0.000580839	0.000734571
1.699	0.000600062	0.000616537	0.000580545	0.000597058	0.000598994	0.000753047	0.000580838	0.000734992
1.7	0.000600061	0.00060533	0.000580544	0.000585849	0.000598992	0.000732602	0.000580837	0.00071455
1.701	0.00060006	0.000618385	0.000580543	0.000598908	0.000598991	0.000719698	0.000580836	0.000701642
1.702	0.000600059	0.000629249	0.000580542	0.000609778	0.00059899	0.000708835	0.000580835	0.000690773
1.703	0.000600058	0.000638343	0.000580541	0.000618877	0.000598989	0.000699742	0.000580834	0.000681676
1.704	0.000600058	0.000645955	0.00058054	0.000626492	0.000598989	0.000692131	0.000580834	0.00067406
1.705	0.000600057	0.000652326	0.00058054	0.000632867	0.000598988	0.000685761	0.000580833	0.000667686
1.706	0.000600057	0.00065766	0.00058054	0.000638203	0.000598988	0.000680428	0.000580833	0.000662351
1.707	0.000600056	0.000662124	0.00058054	0.000642669	0.000598987	0.000675964	0.000580833	0.000657885
1.708	0.000600056	0.00066586	0.000580539	0.000646408	0.000598987	0.000672228	0.000580832	0.000654147
1.709	0.000600056	0.000668988	0.000580539	0.000649537	0.000598987	0.000669101	0.000580832	0.000651017
1.71	0.000600056	0.000677072	0.00058054	0.000657623	0.000598987	0.000676955	0.000580833	0.000658869
1.711	0.000600056	0.00067253	0.00058054	0.00065308	0.000598987	0.000681401	0.000580833	0.000663316
1.712	0.000600057	0.000668768	0.00058054	0.000649316	0.000598988	0.000685162	0.000580833	0.000667079
1.713	0.000600057	0.000665619	0.000580541	0.000646166	0.000598988	0.00068831	0.000580834	0.000670228
1.714	0.000600058	0.000662983	0.000580541	0.000643529	0.000598989	0.000690945	0.000580834	0.000672864
1.715	0.000600058	0.000660778	0.000580542	0.000641321	0.000598989	0.000693151	0.000580835	0.000675071
1.716	0.000600059	0.000658931	0.000580543	0.000639474	0.00059899	0.000694997	0.000580836	0.000676919
1.717	0.00060006	0.000657386	0.000580544	0.000637928	0.000598991	0.000696543	0.000580837	0.000678465
1.718	0.000600061	0.000656092	0.000580545	0.000636633	0.000598992	0.000697836	0.000580838	0.000679759
1.719	0.000600062	0.00065501	0.000580546	0.00063555	0.000598993	0.000698919	0.000580839	0.000680843
1.72	0.000600064	0.000646806	0.000580548	0.000627344	0.000598994	0.000685842	0.000580841	0.000667768
1.721	0.000600065	0.000655035	0.000580549	0.000635576	0.000598996	0.000677735	0.000580842	0.000659658
1.722	0.000600066	0.000661874	0.000580551	0.000642419	0.000598997	0.000670901	0.000580844	0.00065282
1.723	0.000600068	0.000667599	0.000580553	0.000648146	0.000598999	0.00066518	0.000580845	0.000647096
1.724	0.00060007	0.000672391	0.000580554	0.000652941	0.000599001	0.000660392	0.000580847	0.000642306
1.725	0.000600072	0.000676402	0.000580556	0.000656954	0.000599002	0.000656385	0.000580849	0.000638296
1.726	0.000600074	0.00067976	0.000580558	0.000660314	0.000599004	0.00065303	0.000580851	0.00063494
1.727	0.000600076	0.000682571	0.000580561	0.000663126	0.000599007	0.000650223	0.000580854	0.000632131
1.728	0.000600078	0.000684924	0.000580563	0.00066548	0.000599009	0.000647873	0.000580856	0.000629779
1.729	0.000600081	0.000686894	0.000580566	0.000667451	0.000599011	0.000645906	0.000580859	0.000627812
1.73	0.000600083	0.000688005	0.000580568	0.000668563	0.000599014	0.00064323	0.000580861	0.000625134
1.731	0.000600086	0.000690049	0.000580571	0.000670607	0.000599017	0.0006412	0.000580864	0.000623103
1.732	0.000600089	0.000691755	0.000580574	0.000672315	0.000599019	0.000639496	0.000580867	0.000621399
1.733	0.000600092	0.000693184	0.000580577	0.000673744	0.000599022	0.000638071	0.00058087	0.000619972
1.734	0.000600095	0.000694381	0.00058058	0.000674941	0.000599025	0.000636878	0.000580873	0.000618779
1.735	0.000600098	0.000695382	0.000580583	0.000675943	0.000599029	0.00063588	0.000580876	0.00061778
1.736	0.000600102	0.000696221	0.000580587	0.000676782	0.000599032	0.000635045	0.00058088	0.000616944
1.737	0.000600105	0.000696924	0.00058059	0.000677485	0.000599035	0.000634346	0.000580883	0.000616245
1.738	0.000600109	0.000697512	0.000580594	0.000678074	0.000599039	0.000633761	0.000580887	0.00061566
1.739	0.000600113	0.000698005	0.000580598	0.000678567	0.000599043	0.000633273	0.000580891	0.000615171
1.74	0.000600117	0.000716172	0.000580602	0.000696737	0.000599047	0.000666875	0.000580895	0.00064877
1.741	0.000600121	0.00069464	0.000580606	0.000675198	0.000599051	0.000688086	0.000580899	0.000669987
1.742	0.000600125	0.000676757	0.00058061	0.000657305	0.000599055	0.000705979	0.000580903	0.000687889
1.743	0.000600129	0.000661789	0.000580614	0.000642329	0.000599059	0.000720955	0.000580907	0.000702873
1.744	0.000600133	0.000649261	0.000580619	0.000629794	0.000599064	0.000733492	0.000580912	0.000715417
1.745	0.000600138	0.000638775	0.000580623	0.000619303	0.000599068	0.000743987	0.000580916	0.000725917
1.746	0.000600143	0.000629998	0.000580628	0.000610521	0.000599073	0.000752771	0.000580921	0.000734706
1.747	0.000600148	0.000622652	0.000580633	0.000603171	0.000599078	0.000760125	0.000580926	0.000742064
1.748	0.000600152	0.000616504	0.000580638	0.00059702	0.000599082	0.000766281	0.000580931	0.000748223
1.749	0.000600158	0.000611359	0.000580643	0.000591871	0.000599088	0.000771435	0.000580936	0.000753379
1.75	0.000600163	0.000594102	0.000580648	0.000574609	0.000599093	0.000750926	0.000580941	0.000732876
1.751	0.000600168	0.000606427	0.000580654	0.000586938	0.000599098	0.000738777	0.000580946	0.000720723
1.752	0.000600173	0.000616674	0.000580659	0.00059719	0.000599103	0.00072854	0.000580952	0.00071048
1.753	0.000600179	0.000625251	0.000580665	0.000605772	0.000599109	0.000719971	0.000580957	0.000701907
1.754	0.000600185	0.000632432	0.00058067	0.000612956	0.000599114	0.0007128	0.000580963	0.000694731
1.755	0.00060019	0.000638443	0.000580676	0.00061897	0.00059912	0.000706797	0.000580969	0.000688726
1.756	0.000600196	0.000643475	0.000580682	0.000624005	0.000599126	0.000701774	0.000580975	0.0006837
1.757	0.000600202	0.000647688	0.000580688	0.00062822	0.000599132	0.00069757	0.000580981	0.000679493
1.758	0.000600208	0.000651215	0.000580694	0.000631749	0.000599138	0.000694051	0.000580987	0.000675973
1.759	0.000600215	0.000654168	0.0005807	0.000634703	0.000599144	0.000691107	0.000580993	0.000673027
1.76	0.000600221	0.000643301	0.000580706	0.000623834	0.00059915	0.000663082	0.000580999	0.000645004
1.761	0.000600227	0.000661806	0.000580713	0.000642346	0.000599157	0.000644822	0.000581006	0.000626737
1.762	0.000600234	0.000677205	0.000580719	0.000657753	0.000599163	0.000629448	0.000581012	0.000611354
1.763	0.00060024	0.000690096	0.000580726	0.000670651	0.00059917	0.00061658	0.000581019	0.000598479
1.764	0.000600247	0.000700887	0.000580732	0.000681447	0.000599177	0.00060581	0.000581025	0.000587704
1.765	0.000600254	0.00070992	0.000580739	0.000690485	0.000599183	0.000596796	0.000581032	0.000578685
1.766	0.000600261	0.000717483	0.000580746	0.000698051	0.00059919	0.000589252	0.000581039	0.000571136
1.767	0.000600268	0.000723813	0.000580753	0.000704385	0.000599197	0.000582938	0.000581046	0.000564819
1.768	0.000600275	0.000729113	0.00058076	0.000709688	0.000599204	0.000577654	0.000581053	0.000559531
1.769	0.000600282	0.000733551	0.000580767	0.000714128	0.000599211	0.000573231	0.00058106	0.000555107
1.77	0.000600289	0.000768474	0.000580774	0.000749058	0.000599218	0.0006293	0.000581067	0.000611166
1.771	0.000600296	0.000733098	0.000580782	0.00071367	0.000599226	0.000664044	0.000581075	0.000645921
1.772	0.000600304	0.000703765	0.000580789	0.000684323	0.000599233	0.0006934	0.000581082	0.000675292
1.773	0.000600311	0.000679215	0.000580796	0.000659759	0.00059924	0.000717974	0.000581089	0.000699879
1.774	0.000600319	0.000658667	0.000580804	0.0006392	0.000599248	0.000738544	0.000581097	0.00072046
1.775	0.000600326	0.000641469	0.000580811	0.000621992	0.000599255	0.000755764	0.000581104	0.000737689
1.776	0.000600334	0.000627074	0.000580819	0.00060759	0.000599263	0.000770178	0.000581112	0.000752111
1.777	0.000600342	0.000615027	0.000580827	0.000595536	0.000599271	0.000782245	0.00058112	0.000764184
1.778	0.00060035	0.000604943	0.000580834	0.000585447	0.000599279	0.000792346	0.000581127	0.00077429
1.779	0.000600357	0.000596504	0.000580842	0.000577003	0.000599286	0.000800803	0.000581135	0.000782751
1.78	0.000600365	0.000558836	0.00058085	0.000539326	0.000599294	0.000749212	0.000581143	0.000731171
1.781	0.000600373	0.000590565	0.000580858	0.000571064	0.000599302	0.000717883	0.000581151	0.000699833
1.782	0.000600381	0.000616974	0.000580866	0.000597487	0.00059931	0.000691511	0.000581159	0.000673447
1.783	0.000600389	0.000639081	0.000580874	0.000619605	0.000599318	0.000669439	0.000581167	0.000651362
1.784	0.000600397	0.000657587	0.000580882	0.00063812	0.000599326	0.000650964	0.000581175	0.000632878
1.785	0.000600406	0.000673078	0.00058089	0.00065362	0.000599334	0.000635502	0.000581183	0.000617407
1.786	0.000600414	0.000686047	0.000580898	0.000666595	0.000599343	0.00062256	0.000581191	0.000604458
1.787	0.000600422	0.000696903	0.000580906	0.000677456	0.000599351	0.000611729	0.000581199	0.000593621
1.788	0.00060043	0.000705991	0.000580915	0.000686549	0.000599359	0.000602664	0.000581208	0.000584551
1.789	0.000600439	0.0007136	0.000580923	0.000694162	0.000599367	0.000595077	0.000581216	0.00057696
1.79	0.000600447	0.000737198	0.000580931	0.000717766	0.000599376	0.000621726	0.000581224	0.000603601
1.791	0.000600456	0.000721284	0.00058094	0.000701848	0.000599384	0.000637301	0.000581233	0.00061918
1.792	0.000600464	0.000708111	0.000580948	0.000688668	0.000599393	0.000650484	0.000581241	0.00063237
1.793	0.000600472	0.000697087	0.000580956	0.000677638	0.000599401	0.000661521	0.000581249	0.000643412
1.794	0.000600481	0.00068786	0.000580965	0.000668406	0.000599409	0.000670759	0.000581258	0.000652656
1.795	0.000600489	0.000680139	0.000580973	0.00066068	0.000599418	0.000678494	0.000581266	0.000660394
1.796	0.000600498	0.000673677	0.000580982	0.000654214	0.000599426	0.000684969	0.000581275	0.000666873
1.797	0.000600507	0.000668269	0.00058099	0.000648803	0.000599435	0.000690391	0.000581283	0.000672297
1.798	0.000600515	0.000663743	0.000580999	0.000644275	0.000599444	0.00069493	0.000581292	0.000676839
1.799	0.000600524	0.000659957	0.000581007	0.000640486	0.000599452	0.000698731	0.0005813	0.000680641
1.8	0.000600532	0.000641955	0.000581016	0.00062248	0.000599461	0.000673489	0.000581309	0.000655404
1.801	0.000600541	0.000657575	0.000581024	0.000638104	0.000599469	0.000658135	0.000581317	0.000640045
1.802	0.00060055	0.000670551	0.000581033	0.000651087	0.000599478	0.000645185	0.000581326	0.000627089
1.803	0.000600558	0.000681414	0.000581041	0.000661956	0.000599486	0.000634347	0.000581334	0.000616245
1.804	0.000600567	0.000690509	0.00058105	0.000671055	0.000599495	0.000625277	0.000581343	0.000607169
1.805	0.000600576	0.000698122	0.000581058	0.000678672	0.000599504	0.000617686	0.000581351	0.000599574
1.806	0.000600584	0.000704496	0.000581067	0.000685049	0.000599512	0.000611334	0.00058136	0.000593218
1.807	0.000600593	0.000709833	0.000581075	0.000690389	0.000599521	0.000606018	0.000581368	0.000587899
1.808	0.000600601	0.000714302	0.000581084	0.000694859	0.000599529	0.000601569	0.000581377	0.000583448
1.809	0.00060061	0.000718043	0.000581092	0.000698603	0.000599538	0.000597847	0.000581385	0.000579723
1.81	0.000600619	0.000727416	0.000581101	0.000707978	0.000599547	0.000606683	0.000581394	0.000588556
1.811	0.000600627	0.000722344	0.000581109	0.000702905	0.000599555	0.000611641	0.000581402	0.000593515
1.812	0.000600636	0.000718153	0.000581118	0.000698711	0.000599564	0.000615845	0.000581411	0.000597721
1.813	0.000600645	0.000714647	0.000581126	0.000695203	0.000599572	0.000619365	0.000581419	0.000601243
1.814	0.000600653	0.000711713	0.000581135	0.000692267	0.000599581	0.000622313	0.000581428	0.000604192
1.815	0.000600662	0.000709258	0.000581143	0.000689811	0.00059959	0.000624781	0.000581436	0.000606662
1.816	0.00060067	0.000707205	0.000581152	0.000687757	0.000599598	0.000626849	0.000581445	0.00060873
1.817	0.000600679	0.000705488	0.00058116	0.000686038	0.000599607	0.000628581	0.000581453	0.000610463
1.818	0.000600687	0.000704052	0.000581169	0.000684601	0.000599615	0.000630032	0.000581462	0.000611915
1.819	0.000600696	0.000702852	0.000581177	0.0006834	0.000599624	0.000631248	0.00058147	0.000613131
1.82	0.000600704	0.000710155	0.000581185	0.000690704	0.000599632	0.000648181	0.000581478	0.000630062
1.821	0.000600713	0.000699078	0.000581194	0.000679622	0.00059964	0.000659116	0.000581487	0.000641001
1.822	0.000600721	0.000689872	0.000581202	0.000670412	0.000599649	0.000668336	0.000581495	0.000650225
1.823	0.00060073	0.000682169	0.00058121	0.000662704	0.000599657	0.000676054	0.000581503	0.000657947
1.824	0.000600738	0.000675722	0.000581218	0.000656254	0.000599666	0.000682516	0.000581512	0.000664413
1.825	0.000600746	0.000670327	0.000581227	0.000650856	0.000599674	0.000687926	0.00058152	0.000669826
1.826	0.000600755	0.000665813	0.000581235	0.000646338	0.000599682	0.000692456	0.000581528	0.000674358
1.827	0.000600763	0.000662035	0.000581243	0.000642559	0.00059969	0.00069625	0.000581536	0.000678153
1.828	0.000600771	0.000658875	0.000581251	0.000639396	0.000599699	0.000699426	0.000581544	0.000681331
1.829	0.000600779	0.000656231	0.000581259	0.000636751	0.000599707	0.000702086	0.000581552	0.000683992
1.83	0.000600788	0.000661651	0.000581267	0.000642171	0.000599715	0.000718939	0.00058156	0.000700844
1.831	0.000600796	0.000650406	0.000581275	0.000630921	0.000599723	0.000730084	0.000581568	0.000711993
1.832	0.000600804	0.000641045	0.000581283	0.000621555	0.000599731	0.000739464	0.000581576	0.000721377
1.833	0.000600812	0.000633211	0.000581291	0.000613717	0.000599739	0.000747316	0.000581584	0.000729234
1.834	0.00060082	0.000626655	0.000581299	0.000607157	0.000599747	0.000753891	0.000581592	0.000735812
1.835	0.000600828	0.000621169	0.000581307	0.000601667	0.000599755	0.000759395	0.0005816	0.000741319
1.836	0.000600836	0.000616578	0.000581315	0.000597074	0.000599763	0.000764004	0.000581608	0.00074593
1.837	0.000600844	0.000612737	0.000581322	0.00059323	0.000599771	0.000767863	0.000581616	0.00074979
1.838	0.000600852	0.000609523	0.00058133	0.000590014	0.000599779	0.000771094	0.000581623	0.000753023
1.839	0.000600859	0.000606834	0.000581338	0.000587323	0.000599786	0.0007738	0.000581631	0.000755731
1.84	0.000600867	0.000588308	0.000581345	0.000568794	0.000599794	0.00074487	0.000581639	0.000726805
1.841	0.000600875	0.000606448	0.000581353	0.000586939	0.000599802	0.000726964	0.000581646	0.000708893
1.842	0.000600882	0.000621546	0.00058136	0.000602045	0.000599809	0.000711891	0.000581654	0.000693812
1.843	0.00060089	0.000634185	0.000581368	0.00061469	0.000599817	0.000699275	0.000581661	0.000681189
1.844	0.000600898	0.000644765	0.000581375	0.000625275	0.000599824	0.000688717	0.000581668	0.000670625
1.845	0.000600905	0.000653623	0.000581383	0.000634137	0.000599832	0.00067988	0.000581676	0.000661783
1.846	0.000600913	0.000661038	0.00058139	0.000641557	0.000599839	0.000672485	0.000581683	0.000654384
1.847	0.00060092	0.000667247	0.000581397	0.000647768	0.000599847	0.000666296	0.00058169	0.000648192
1.848	0.000600927	0.000672445	0.000581404	0.000652969	0.000599854	0.000661117	0.000581698	0.00064301
1.849	0.000600935	0.000676797	0.000581411	0.000657323	0.000599861	0.000656784	0.000581705	0.000638674
1.85	0.000600942	0.000688369	0.000581419	0.000668898	0.000599868	0.000668346	0.000581712	0.000650232
1.851	0.000600949	0.000681652	0.000581426	0.000662179	0.000599876	0.000674936	0.000581719	0.000656823
1.852	0.000600956	0.000676091	0.000581433	0.000656615	0.000599883	0.000680512	0.000581726	0.000662402
1.853	0.000600963	0.000671437	0.000581439	0.000651958	0.00059989	0.000685181	0.000581733	0.000667073
1.854	0.00060097	0.000667543	0.000581446	0.000648061	0.000599897	0.00068909	0.00058174	0.000670984
1.855	0.000600977	0.000664284	0.000581453	0.000644801	0.000599904	0.000692363	0.000581746	0.000674258
1.856	0.000600984	0.000661558	0.00058146	0.000642073	0.00059991	0.000695104	0.000581753	0.000677001
1.857	0.000600991	0.000659277	0.000581467	0.000639791	0.000599917	0.000697399	0.00058176	0.000679297
1.858	0.000600998	0.000657369	0.000581473	0.000637882	0.000599924	0.000699322	0.000581766	0.000681221
1.859	0.000601004	0.000655774	0.00058148	0.000636285	0.000599931	0.000700933	0.000581773	0.000682832
1.86	0.000601011	0.000647911	0.000581486	0.00062842	0.000599937	0.000689773	0.000581779	0.000671674
1.861	0.000601017	0.000654834	0.000581493	0.000635345	0.000599944	0.000682971	0.000581786	0.00066487
1.862	0.000601024	0.000660587	0.000581499	0.000641101	0.00059995	0.000677236	0.000581792	0.000659132
1.863	0.00060103	0.000665404	0.000581505	0.00064592	0.000599957	0.000672437	0.000581799	0.00065433
1.864	0.000601037	0.000669437	0.000581512	0.000649954	0.000599963	0.000668421	0.000581805	0.000650311
1.865	0.000601043	0.000672814	0.000581518	0.000653333	0.000599969	0.000665061	0.000581811	0.000646949
1.866	0.000601049	0.000675641	0.000581524	0.000656162	0.000599976	0.000662249	0.000581817	0.000644136
1.867	0.000601056	0.000678009	0.00058153	0.000658531	0.000599982	0.000659897	0.000581823	0.000641782
1.868	0.000601062	0.000679993	0.000581536	0.000660515	0.000599988	0.000657929	0.000581829	0.000639813
1.869	0.000601068	0.000681654	0.000581542	0.000662177	0.000599994	0.000656283	0.000581835	0.000638166
1.87	0.000601074	0.000685832	0.000581548	0.000666356	0.0006	0.000660245	0.000581841	0.000642126
1.871	0.00060108	0.000683564	0.000581554	0.000664087	0.000600006	0.000662477	0.000581847	0.000644358
1.872	0.000601086	0.000681688	0.000581559	0.00066221	0.000600012	0.000664366	0.000581853	0.000646248
1.873	0.000601092	0.000680118	0.000581565	0.000660639	0.000600017	0.000665949	0.000581858	0.000647832
1.874	0.000601097	0.000678806	0.000581571	0.000659325	0.000600023	0.000667275	0.000581864	0.000649158
1.875	0.000601103	0.000677708	0.000581576	0.000658227	0.000600029	0.000668386	0.000581869	0.000650269
1.876	0.000601109	0.00067679	0.000581582	0.000657308	0.000600034	0.000669317	0.000581875	0.000651201
1.877	0.000601114	0.000676023	0.000581587	0.00065654	0.00060004	0.000670097	0.00058188	0.000651981
1.878	0.00060112	0.000675382	0.000581592	0.000655899	0.000600045	0.000670751	0.000581886	0.000652635
1.879	0.000601125	0.000674847	0.000581598	0.000655363	0.000600051	0.0006713	0.000581891	0.000653184
1.88	0.00060113	0.000660244	0.000581603	0.000640758	0.000600056	0.00064464	0.000581896	0.000626528
1.881	0.000601136	0.000677315	0.000581608	0.000657834	0.000600061	0.000627845	0.000581901	0.000609727
1.882	0.000601141	0.000691503	0.000581613	0.000672029	0.000600067	0.000613687	0.000581907	0.000595561
1.883	0.000601146	0.00070338	0.000581618	0.000683911	0.000600072	0.000601837	0.000581912	0.000583704
1.884	0.000601151	0.000713322	0.000581623	0.000693859	0.000600077	0.00059192	0.000581917	0.000573781
1.885	0.000601156	0.000721645	0.000581628	0.000702186	0.000600082	0.000583619	0.000581921	0.000565476
1.886	0.000601161	0.000728613	0.000581633	0.000709158	0.000600087	0.000576672	0.000581926	0.000558525
1.887	0.000601166	0.000734447	0.000581638	0.000714994	0.000600091	0.000570858	0.000581931	0.000552708
1.888	0.000601171	0.000739331	0.000581642	0.00071988	0.000600096	0.000565993	0.000581936	0.00054784
1.889	0.000601176	0.00074342	0.000581647	0.000723971	0.000600101	0.000561921	0.00058194	0.000543766
1.89	0.00060118	0.000759266	0.000581652	0.000739821	0.000600106	0.000582305	0.000581945	0.000564144
1.891	0.000601185	0.000746802	0.000581656	0.000727354	0.00060011	0.000594503	0.000581949	0.000576346
1.892	0.00060119	0.000736484	0.00058166	0.00071703	0.000600115	0.000604827	0.000581954	0.000586675
1.893	0.000601194	0.000727848	0.000581665	0.000708389	0.000600119	0.000613469	0.000581958	0.000595322
1.894	0.000601198	0.000720621	0.000581669	0.000701157	0.000600124	0.000620704	0.000581963	0.00060256
1.895	0.000601203	0.000714572	0.000581673	0.000695105	0.000600128	0.000626761	0.000581967	0.00060862
1.896	0.000601207	0.00070951	0.000581678	0.00069004	0.000600132	0.000631831	0.000581971	0.000613693
1.897	0.000601211	0.000705273	0.000581682	0.000685801	0.000600137	0.000636077	0.000581975	0.00061794
1.898	0.000601216	0.000701728	0.000581686	0.000682254	0.000600141	0.000639631	0.000581979	0.000621496
1.899	0.00060122	0.000698762	0.00058169	0.000679286	0.000600145	0.000642607	0.000581983	0.000624473
1.9	0.000601224	0.000715238	0.000581694	0.000695763	0.000600149	0.000681418	0.000581987	0.000663281
1.901	0.000601228	0.000689805	0.000581697	0.000670322	0.000600153	0.000706527	0.000581991	0.000688399
1.902	0.000601232	0.000668664	0.000581701	0.000649169	0.000600157	0.000727689	0.000581995	0.000709572
1.903	0.000601235	0.00065097	0.000581705	0.000631465	0.00060016	0.000745403	0.000581999	0.000727295
1.904	0.000601239	0.00063616	0.000581709	0.000616647	0.000600164	0.000760231	0.000582002	0.000742131
1.905	0.000601243	0.000623765	0.000581712	0.000604245	0.000600168	0.000772644	0.000582006	0.000754551
1.906	0.000601247	0.00061339	0.000581716	0.000593864	0.000600171	0.000783035	0.000582009	0.000764947
1.907	0.00060125	0.000604707	0.000581719	0.000585176	0.000600175	0.000791733	0.000582013	0.00077365
1.908	0.000601254	0.000597439	0.000581723	0.000577905	0.000600178	0.000799015	0.000582016	0.000780935
1.909	0.000601257	0.000591357	0.000581726	0.000571819	0.000600182	0.000805111	0.00058202	0.000787034
1.91	0.000601261	0.000559065	0.000581729	0.000539519	0.000600185	0.000758068	0.000582023	0.00074
1.911	0.000601264	0.000588256	0.000581733	0.000568719	0.000600189	0.000729224	0.000582026	0.000711147
1.912	0.000601267	0.000612559	0.000581736	0.000593034	0.000600192	0.00070495	0.000582029	0.00068686
1.913	0.00060127	0.000632902	0.000581739	0.000613388	0.000600195	0.000684633	0.000582032	0.000666532
1.914	0.000601273	0.000649931	0.000581742	0.000630426	0.000600198	0.000667628	0.000582036	0.000649518
1.915	0.000601277	0.000664186	0.000581745	0.000644688	0.000600201	0.000653395	0.000582039	0.000635277
1.916	0.00060128	0.000676119	0.000581748	0.000656627	0.000600204	0.000641482	0.000582041	0.000623357
1.917	0.000601283	0.000686108	0.000581751	0.000666621	0.000600207	0.000631511	0.000582044	0.000613381
1.918	0.000601285	0.00069447	0.000581753	0.000674988	0.00060021	0.000623166	0.000582047	0.000605031
1.919	0.000601288	0.00070147	0.000581756	0.000681991	0.000600213	0.000616181	0.00058205	0.000598042
1.92	0.000601291	0.000701894	0.000581759	0.000682418	0.000600215	0.000599924	0.000582053	0.000581783
1.921	0.000601294	0.000713505	0.000581762	0.000694032	0.000600218	0.000588443	0.000582055	0.000570296
1.922	0.000601296	0.000723179	0.000581764	0.000703712	0.000600221	0.000578789	0.000582058	0.000560637
1.923	0.000601299	0.000731277	0.000581767	0.000711814	0.000600223	0.000570709	0.00058206	0.000552553
1.924	0.000601301	0.000738057	0.000581769	0.000718597	0.000600226	0.000563946	0.000582063	0.000545786
1.925	0.000601304	0.000743732	0.000581771	0.000724275	0.000600228	0.000558286	0.000582065	0.000540123
1.926	0.000601306	0.000748483	0.000581774	0.000729028	0.000600231	0.000553549	0.000582067	0.000535383
1.927	0.000601309	0.00075246	0.000581776	0.000733008	0.000600233	0.000549585	0.00058207	0.000531416
1.928	0.000601311	0.00075579	0.000581778	0.000736339	0.000600235	0.000546267	0.000582072	0.000528097
1.929	0.000601313	0.000758578	0.00058178	0.000739128	0.000600237	0.00054349	0.000582074	0.000525318
1.93	0.000601315	0.000794586	0.000581782	0.000775143	0.00060024	0.000605651	0.000582076	0.00058747
1.931	0.000601317	0.000754994	0.000581784	0.000735538	0.000600242	0.000644512	0.000582078	0.000626344
1.932	0.00060132	0.000722172	0.000581786	0.000702699	0.000600244	0.000677355	0.00058208	0.000659204
1.933	0.000601322	0.000694701	0.000581788	0.000675213	0.000600246	0.000704846	0.000582082	0.00068671
1.934	0.000601323	0.000671707	0.00058179	0.000652207	0.000600248	0.000727859	0.000582084	0.000709734
1.935	0.000601325	0.000652462	0.000581792	0.000632951	0.000600249	0.000747122	0.000582086	0.000729007
1.936	0.000601327	0.000636353	0.000581794	0.000616834	0.000600251	0.000763246	0.000582088	0.00074514
1.937	0.000601329	0.000622871	0.000581796	0.000603344	0.000600253	0.000776744	0.000582089	0.000758645
1.938	0.000601331	0.000611586	0.000581797	0.000592052	0.000600255	0.000788043	0.000582091	0.00076995
1.939	0.000601332	0.00060214	0.000581799	0.000582601	0.000600256	0.0007975	0.000582092	0.000779413
1.94	0.000601334	0.000589458	0.0005818	0.000569914	0.000600258	0.000796262	0.000582094	0.00077818
1.941	0.000601335	0.000588712	0.000581802	0.000569166	0.000600259	0.000797071	0.000582095	0.00077899
1.942	0.000601337	0.000588063	0.000581803	0.000568517	0.000600261	0.000797726	0.000582097	0.000779645
1.943	0.000601338	0.000587521	0.000581805	0.000567974	0.000600262	0.000798274	0.000582098	0.000780193
1.944	0.00060134	0.000587067	0.000581806	0.00056752	0.000600264	0.000798733	0.0005821	0.000780653
1.945	0.000601341	0.000586688	0.000581807	0.00056714	0.000600265	0.000799118	0.000582101	0.000781037
1.946	0.000601342	0.000586371	0.000581808	0.000566823	0.000600266	0.000799441	0.000582102	0.00078136
1.947	0.000601344	0.000586106	0.00058181	0.000566557	0.000600267	0.000799711	0.000582103	0.00078163
1.948	0.000601345	0.000585884	0.000581811	0.000566336	0.000600269	0.000799938	0.000582104	0.000781857
1.949	0.000601346	0.000585699	0.000581812	0.00056615	0.00060027	0.000800128	0.000582105	0.000782047
1.95	0.000601347	0.000581102	0.000581813	0.000561552	0.000600271	0.00079177	0.000582106	0.000773691
1.951	0.000601348	0.000586434	0.000581814	0.000566886	0.000600272	0.000786493	0.000582107	0.000768411
1.952	0.000601349	0.000590876	0.000581815	0.00057133	0.000600273	0.000782055	0.000582108	0.000763971
1.953	0.00060135	0.000594594	0.000581815	0.00057505	0.000600274	0.00077834	0.000582109	0.000760254
1.954	0.000601351	0.000597707	0.000581816	0.000578164	0.000600274	0.000775231	0.00058211	0.000757143
1.955	0.000601351	0.000600313	0.000581817	0.000580771	0.000600275	0.000772629	0.000582111	0.000754539
1.956	0.000601352	0.000602494	0.000581818	0.000582954	0.000600276	0.000770451	0.000582112	0.00075236
1.957	0.000601353	0.000604321	0.000581818	0.000584781	0.000600277	0.000768628	0.000582112	0.000750536
1.958	0.000601354	0.00060585	0.000581819	0.000586311	0.000600277	0.000767103	0.000582113	0.00074901
1.959	0.000601354	0.00060713	0.00058182	0.000587591	0.000600278	0.000765827	0.000582113	0.000747733
1.96	0.000601355	0.000581889	0.00058182	0.000562346	0.000600278	0.000714325	0.000582114	0.000696236
1.961	0.000601355	0.000615171	0.000581821	0.000595639	0.000600279	0.000681435	0.000582114	0.000663335
1.962	0.000601356	0.000642884	0.000581821	0.000623366	0.000600279	0.00065376	0.000582115	0.000635645
1.963	0.000601356	0.000666081	0.000581821	0.000646576	0.00060028	0.000630596	0.000582115	0.000612468
1.964	0.000601356	0.000685499	0.000581822	0.000666004	0.00060028	0.000611207	0.000582116	0.000593069
1.965	0.000601357	0.000701752	0.000581822	0.000682266	0.00060028	0.000594978	0.000582116	0.000576831
1.966	0.000601357	0.000715358	0.000581822	0.000695879	0.000600281	0.000581394	0.000582116	0.000563239
1.967	0.000601357	0.000726747	0.000581823	0.000707274	0.000600281	0.000570023	0.000582116	0.000551863
1.968	0.000601358	0.00073628	0.000581823	0.000716812	0.000600281	0.000560506	0.000582116	0.000542341
1.969	0.000601358	0.00074426	0.000581823	0.000724796	0.000600281	0.00055254	0.000582117	0.000534371
1.97	0.000601358	0.000786265	0.000581823	0.00076681	0.000600281	0.000613521	0.000582117	0.000595339
1.971	0.000601358	0.000748276	0.000581823	0.00072881	0.000600281	0.00065075	0.000582117	0.00063258
1.972	0.000601358	0.000716806	0.000581823	0.000697323	0.000600281	0.000682236	0.000582117	0.000664082
1.973	0.000601358	0.000690466	0.000581823	0.000670969	0.000600281	0.000708591	0.000582117	0.000690451
1.974	0.000601358	0.000668419	0.000581823	0.000648911	0.000600281	0.000730651	0.000582117	0.000712523
1.975	0.000601358	0.000649966	0.000581823	0.000630447	0.000600281	0.000749118	0.000582116	0.000730999
1.976	0.000601357	0.00063452	0.000581822	0.000614992	0.000600281	0.000764575	0.000582116	0.000746465
1.977	0.000601357	0.000621591	0.000581822	0.000602057	0.000600281	0.000777513	0.000582116	0.00075941
1.978	0.000601357	0.000610769	0.000581822	0.000591229	0.00060028	0.000788344	0.000582116	0.000770246
1.979	0.000601357	0.000601711	0.000581822	0.000582166	0.00060028	0.000797409	0.000582115	0.000779316
1.98	0.000601356	0.000568944	0.000581821	0.000549391	0.00060028	0.000756719	0.000582115	0.000738635
1.981	0.000601356	0.00059357	0.000581821	0.000574023	0.000600279	0.00073241	0.000582115	0.000714319
1.982	0.000601356	0.000614057	0.00058182	0.000594521	0.000600279	0.000711938	0.000582114	0.000693836
1.983	0.000601355	0.000631206	0.00058182	0.000611678	0.000600278	0.000694802	0.000582114	0.000676692
1.984	0.000601355	0.00064556	0.000581819	0.00062604	0.000600278	0.000680459	0.000582113	0.000662341
1.985	0.000601354	0.000657575	0.000581819	0.000638062	0.000600277	0.000668454	0.000582113	0.000650329
1.986	0.000601354	0.000667633	0.000581818	0.000648125	0.000600277	0.000658405	0.000582112	0.000640275
1.987	0.000601353	0.000676052	0.000581818	0.000656548	0.000600276	0.000649994	0.000582112	0.000631859
1.988	0.000601352	0.000683099	0.000581817	0.000663598	0.000600275	0.000642954	0.000582111	0.000624815
1.989	0.000601352	0.000688997	0.000581816	0.0006695	0.000600275	0.00063706	0.00058211	0.000618918
1.99	0.000601351	0.000686756	0.000581816	0.000667261	0.000600274	0.000618377	0.00058211	0.000600234
1.991	0.00060135	0.00069974	0.000581815	0.00068025	0.000600273	0.000605542	0.000582109	0.000587394
1.992	0.000601349	0.000710553	0.000581814	0.000691067	0.000600272	0.000594744	0.000582108	0.00057659
1.993	0.000601349	0.000719603	0.000581813	0.000700122	0.000600272	0.000585705	0.000582107	0.000567546
1.994	0.000601348	0.000727178	0.000581812	0.000707702	0.000600271	0.000578139	0.000582106	0.000559976
1.995	0.000601347	0.000733519	0.000581812	0.000714046	0.00060027	0.000571806	0.000582105	0.00055364
1.996	0.000601346	0.000738827	0.000581811	0.000719356	0.000600269	0.000566506	0.000582105	0.000548336
1.997	0.000601345	0.00074327	0.00058181	0.000723801	0.000600268	0.000562069	0.000582104	0.000543896
1.998	0.000601344	0.000746988	0.000581809	0.000727522	0.000600267	0.000558354	0.000582103	0.00054018
[truncated: 8,002 more rows]

## Sheet: Slip angle of four wheels
Time (s)	Reference value of slip angle of front left wheel (rad)	Estimated value of slip angle of front left wheel (rad)	Reference value of slip angle of rear left wheel (rad)	Estimated value of slip angle of rear left wheel (rad)	Reference value of slip angle of front right wheel (rad)	Estimated value of slip angle of front right wheel (rad)	Reference value of slip angle of rear right wheel (rad)	Estimated value of slip angle of rear right wheel (rad)
0	3.78578e-21	0.00176347	0	-0.0017835	-3.78578e-21	-0.00220636	0	0.00223151
0.001	3.78578e-21	-0.000229448	0	0.00021609	-3.78578e-21	-0.000229892	0	0.000216565
0.002	-9.21517e-07	-0.000187477	-1.78702e-06	0.000252888	9.21517e-07	-0.000187641	1.78702e-06	0.000253164
0.003	-1.62003e-06	-0.000182978	-3.20971e-06	0.000252512	1.62003e-06	-0.00018291	3.20971e-06	0.00025272
0.004	-2.14678e-06	-0.000180755	-4.32668e-06	0.000250266	2.14678e-06	-0.000180418	4.32668e-06	0.000250442
0.005	-2.55675e-06	-0.000178838	-5.19875e-06	0.000248081	2.55675e-06	-0.000178198	5.19875e-06	0.000248238
0.006	-2.88825e-06	-0.00017711	-5.87461e-06	0.000246068	2.88825e-06	-0.000176143	5.87461e-06	0.000246214
0.007	-3.16768e-06	-0.000175562	-6.39301e-06	0.000244236	3.16768e-06	-0.000174253	6.39301e-06	0.000244375
0.008	-3.41319e-06	-0.00017419	-6.78471e-06	0.000242587	3.41319e-06	-0.000172528	6.78471e-06	0.00024272
0.009	-3.63732e-06	-0.000172988	-7.07407e-06	0.000241114	3.63733e-06	-0.000170967	7.07407e-06	0.000241244
0.01	-3.84874e-06	-0.000175341	-7.28038e-06	0.000225281	3.84874e-06	-0.000172955	7.28038e-06	0.000225403
0.011	-4.05347e-06	-0.000165349	-7.4189e-06	0.000204022	4.05348e-06	-0.000162592	7.4189e-06	0.000204135
0.012	-4.25574e-06	-0.000153312	-7.50165e-06	0.000190374	4.25575e-06	-0.000150182	7.50165e-06	0.00019048
0.013	-4.45853e-06	-0.000143167	-7.53814e-06	0.000179299	4.45854e-06	-0.000139663	7.53814e-06	0.0001794
0.014	-4.66397e-06	-0.000134762	-7.53588e-06	0.000170113	4.66399e-06	-0.000130881	7.53589e-06	0.000170211
0.015	-4.87361e-06	-0.000127794	-7.50079e-06	0.000162465	4.87364e-06	-0.000123535	7.5008e-06	0.00016256
0.016	-5.0886e-06	-0.000122015	-7.43755e-06	0.000156085	5.08864e-06	-0.000117375	7.43756e-06	0.000156178
0.017	-5.30981e-06	-0.000117221	-7.34986e-06	0.000150757	5.30986e-06	-0.000112197	7.34987e-06	0.000150848
0.018	-5.53791e-06	-0.000113247	-7.24065e-06	0.000146304	5.53798e-06	-0.000107835	7.24066e-06	0.000146393
0.019	-5.77344e-06	-0.000109958	-7.11225e-06	0.00014258	5.77352e-06	-0.000104153	7.11226e-06	0.000142668
0.02	-6.01684e-06	-0.000111034	-6.96651e-06	0.000124896	6.01693e-06	-0.000104829	6.96652e-06	0.00012498
0.021	-6.26849e-06	-0.00010004	-6.80491e-06	0.000102266	6.26859e-06	-9.34273e-05	6.80492e-06	0.000102345
0.022	-6.52869e-06	-8.68606e-05	-6.62863e-06	8.73487e-05	6.52881e-06	-7.98335e-05	6.62865e-06	8.7425e-05
0.023	-6.79775e-06	-7.56442e-05	-6.43864e-06	7.50934e-05	6.79789e-06	-6.81954e-05	6.43866e-06	7.51675e-05
0.024	-7.07591e-06	-6.62838e-05	-6.23571e-06	6.48503e-05	7.07606e-06	-5.84054e-05	6.23573e-06	6.49229e-05
0.025	-7.3634e-06	-5.84891e-05	-6.02048e-06	5.62784e-05	7.36357e-06	-5.01722e-05	6.02051e-06	5.63499e-05
0.026	-7.66044e-06	-5.2006e-05	-5.79349e-06	4.91041e-05	7.66062e-06	-4.3241e-05	5.79353e-06	4.91748e-05
0.027	-7.96721e-06	-4.66216e-05	-5.55519e-06	4.30993e-05	7.96742e-06	-3.73983e-05	5.55522e-06	4.31693e-05
0.028	-8.28391e-06	-4.21577e-05	-5.30594e-06	3.80731e-05	8.28414e-06	-3.24652e-05	5.30598e-06	3.81428e-05
0.029	-8.6107e-06	-3.84656e-05	-5.04609e-06	3.38662e-05	8.61094e-06	-2.82922e-05	5.04613e-06	3.39355e-05
0.03	-8.94773e-06	-3.35148e-05	-4.77591e-06	3.76419e-05	8.94799e-06	-2.28483e-05	4.77596e-06	3.77113e-05
0.031	-9.29515e-06	-3.53912e-05	-4.49568e-06	4.47249e-05	9.29543e-06	-2.42192e-05	4.49573e-06	4.47948e-05
0.032	-9.65309e-06	-3.90258e-05	-4.20561e-06	4.86385e-05	9.6534e-06	-2.73351e-05	4.20568e-06	4.87087e-05
0.033	-1.00217e-05	-4.2231e-05	-3.90594e-06	5.18005e-05	1.0022e-05	-3.00076e-05	3.90601e-06	5.18711e-05
0.034	-1.0401e-05	-4.49709e-05	-3.59687e-06	5.44409e-05	1.04014e-05	-3.22004e-05	3.59694e-06	5.45117e-05
0.035	-1.07912e-05	-4.73167e-05	-3.27858e-06	5.66506e-05	1.07916e-05	-3.39842e-05	3.27866e-06	5.67217e-05
0.036	-1.11924e-05	-4.93337e-05	-2.95127e-06	5.85003e-05	1.11928e-05	-3.54238e-05	2.95136e-06	5.85716e-05
0.037	-1.16046e-05	-5.1077e-05	-2.61512e-06	6.00486e-05	1.1605e-05	-3.65739e-05	2.61522e-06	6.01201e-05
0.038	-1.2028e-05	-5.25926e-05	-2.27031e-06	6.13446e-05	1.20284e-05	-3.74801e-05	2.27041e-06	6.14162e-05
0.039	-1.24625e-05	-5.39193e-05	-1.917e-06	6.24294e-05	1.24629e-05	-3.81807e-05	1.91712e-06	6.25012e-05
0.04	-1.29082e-05	-6.23128e-05	-1.55539e-06	3.5679e-05	1.29087e-05	-4.59312e-05	1.55551e-06	3.57486e-05
0.041	-1.33653e-05	-4.67601e-05	-1.18562e-06	-1.58086e-06	1.33657e-05	-2.97159e-05	1.18575e-06	-1.5129e-06
0.042	-1.38336e-05	-2.61632e-05	-8.07896e-07	-2.51335e-05	1.38341e-05	-8.44e-06	8.08032e-07	-2.50653e-05
0.043	-1.43132e-05	-8.5554e-06	-4.22348e-07	-4.44172e-05	1.43137e-05	9.86385e-06	4.22492e-07	-4.4348e-05
0.044	-1.48041e-05	6.14192e-06	-2.91528e-08	-6.05345e-05	1.48046e-05	2.5275e-05	2.9304e-08	-6.04639e-05
0.045	-1.53063e-05	1.83785e-05	3.71516e-07	-7.40242e-05	1.53067e-05	3.82437e-05	-3.71358e-07	-7.3952e-05
0.046	-1.58197e-05	2.85526e-05	7.79478e-07	-8.53156e-05	1.58201e-05	4.91686e-05	-7.79313e-07	-8.52417e-05
0.047	-1.63444e-05	3.69985e-05	1.19454e-06	-9.47667e-05	1.63448e-05	5.83845e-05	-1.19437e-06	-9.46913e-05
0.048	-1.68804e-05	4.39963e-05	1.61653e-06	-0.000102677	1.68807e-05	6.61715e-05	-1.61635e-06	-0.000102601
0.049	-1.74277e-05	4.97803e-05	2.04523e-06	-0.000109299	1.74279e-05	7.27643e-05	-2.04504e-06	-0.00010922
0.05	-1.79861e-05	7.10423e-05	2.48044e-06	-5.16998e-05	1.79863e-05	9.48549e-05	-2.48026e-06	-5.16293e-05
0.051	-1.85558e-05	3.70717e-05	2.92198e-06	3.04719e-05	1.85559e-05	6.17401e-05	-2.92179e-06	3.05393e-05
0.052	-1.91366e-05	-8.90354e-06	3.36963e-06	8.1795e-05	1.91367e-05	1.66348e-05	-3.36943e-06	8.18663e-05
0.053	-1.97289e-05	-4.84549e-05	3.8231e-06	0.000123762	1.97288e-05	-2.20303e-05	-3.8229e-06	0.000123841
0.054	-2.03324e-05	-8.16994e-05	4.28219e-06	0.000158832	2.03323e-05	-5.43703e-05	-4.28199e-06	0.00015892
0.055	-2.09473e-05	-0.000109614	4.74671e-06	0.000188181	2.09471e-05	-8.13614e-05	-4.74652e-06	0.000188279
0.056	-2.15733e-05	-0.000133067	5.2165e-06	0.000212746	2.1573e-05	-0.00010387	-5.2163e-06	0.000212853
0.057	-2.22103e-05	-0.000152787	5.69138e-06	0.000233306	2.221e-05	-0.000122625	-5.69118e-06	0.000233421
0.058	-2.28582e-05	-0.000169383	6.17118e-06	0.000250514	2.28579e-05	-0.000138235	-6.17098e-06	0.000250637
0.059	-2.35169e-05	-0.000183368	6.65573e-06	0.000264916	2.35166e-05	-0.000151211	-6.65553e-06	0.000265047
0.06	-2.41863e-05	-0.00020644	7.14486e-06	0.000233774	2.4186e-05	-0.000173254	-7.14466e-06	0.000233896
0.061	-2.48663e-05	-0.000190459	7.63839e-06	0.000184527	2.4866e-05	-0.000156208	-7.63819e-06	0.000184631
0.062	-2.55568e-05	-0.000165256	8.13614e-06	0.000155218	2.55564e-05	-0.00012992	-8.13594e-06	0.000155312
0.063	-2.62576e-05	-0.000143587	8.63795e-06	0.000131356	2.62572e-05	-0.000107147	-8.63775e-06	0.000131442
0.064	-2.69687e-05	-0.000125511	9.14364e-06	0.000111419	2.69682e-05	-8.79485e-05	-9.14344e-06	0.000111501
0.065	-2.76899e-05	-0.000110479	9.65303e-06	9.47334e-05	2.76894e-05	-7.17752e-05	-9.65283e-06	9.48111e-05
0.066	-2.84211e-05	-9.79998e-05	1.01659e-05	8.07664e-05	2.84204e-05	-5.81345e-05	-1.01658e-05	8.08415e-05
0.067	-2.91621e-05	-8.76587e-05	1.06822e-05	6.90753e-05	2.91614e-05	-4.6612e-05	-1.0682e-05	6.91485e-05
0.068	-2.99129e-05	-7.91089e-05	1.12017e-05	5.92892e-05	2.9912e-05	-3.68609e-05	-1.12015e-05	5.93611e-05
0.069	-3.06732e-05	-7.20604e-05	1.17241e-05	5.10979e-05	3.06721e-05	-2.85909e-05	-1.17239e-05	5.11688e-05
0.07	-3.14429e-05	-5.4297e-05	1.22494e-05	9.0101e-05	3.14417e-05	-9.58618e-06	-1.22492e-05	9.01743e-05
0.071	-3.22219e-05	-7.71099e-05	1.27773e-05	0.000147378	3.22204e-05	-3.11416e-05	-1.27772e-05	0.000147462
0.072	-3.301e-05	-0.000108992	1.33078e-05	0.000182652	3.30083e-05	-6.17491e-05	-1.33076e-05	0.000182746
0.073	-3.3807e-05	-0.000136509	1.38405e-05	0.000211459	3.38051e-05	-8.79723e-05	-1.38403e-05	0.000211564
0.074	-3.46128e-05	-0.0001597	1.43754e-05	0.000235528	3.46107e-05	-0.00010985	-1.43752e-05	0.000235644
0.075	-3.54272e-05	-0.000179233	1.49122e-05	0.000255669	3.54249e-05	-0.00012805	-1.49121e-05	0.000255795
0.076	-3.625e-05	-0.000195704	1.54509e-05	0.000272526	3.62475e-05	-0.000143168	-1.54507e-05	0.000272661
0.077	-3.70811e-05	-0.000209614	1.59911e-05	0.000286634	3.70783e-05	-0.000155705	-1.5991e-05	0.000286776
0.078	-3.79202e-05	-0.000221381	1.65329e-05	0.00029844	3.79172e-05	-0.000166079	-1.65328e-05	0.000298589
0.079	-3.87672e-05	-0.000231355	1.70759e-05	0.000308321	3.87639e-05	-0.000174641	-1.70759e-05	0.000308475
0.08	-3.9622e-05	-0.00025038	1.76201e-05	0.000276145	3.96184e-05	-0.000192235	-1.76201e-05	0.000276288
0.081	-4.04842e-05	-0.000233277	1.81653e-05	0.000227525	4.04803e-05	-0.000173665	-1.81652e-05	0.000227647
0.082	-4.13538e-05	-0.000207925	1.87112e-05	0.000197982	4.13496e-05	-0.00014683	-1.87112e-05	0.000198091
0.083	-4.22305e-05	-0.000186204	1.92579e-05	0.000173881	4.22259e-05	-0.000123611	-1.92579e-05	0.000173981
0.084	-4.31141e-05	-0.000168117	1.9805e-05	0.000153743	4.31092e-05	-0.000104011	-1.9805e-05	0.000153836
0.085	-4.40044e-05	-0.000153107	2.03525e-05	0.000136888	4.39991e-05	-8.74718e-05	-2.03525e-05	0.000136975
0.086	-4.49013e-05	-0.000140675	2.09001e-05	0.00012278	4.48956e-05	-7.34952e-05	-2.09002e-05	0.000122863
0.087	-4.58045e-05	-0.000130403	2.14478e-05	0.00011097	4.57983e-05	-6.16623e-05	-2.14479e-05	0.000111051
0.088	-4.67138e-05	-0.000121939	2.19954e-05	0.000101085	4.67072e-05	-5.16228e-05	-2.19955e-05	0.000101163
0.089	-4.76289e-05	-0.000114991	2.25427e-05	9.28106e-05	4.76219e-05	-4.3083e-05	-2.25429e-05	9.28874e-05
0.09	-4.85498e-05	-0.000105131	2.30896e-05	0.000101914	4.85423e-05	-3.16156e-05	-2.30898e-05	0.000101991
0.091	-4.94762e-05	-0.000110157	2.36359e-05	0.000118136	4.94682e-05	-3.50213e-05	-2.36362e-05	0.000118217
0.092	-5.04078e-05	-0.000118935	2.41815e-05	0.000127287	5.03993e-05	-4.21642e-05	-2.41818e-05	0.00012737
0.093	-5.13445e-05	-0.000126675	2.47263e-05	0.000134696	5.13354e-05	-4.82533e-05	-2.47267e-05	0.00013478
0.094	-5.22859e-05	-0.00013331	2.52701e-05	0.000140881	5.22764e-05	-5.32239e-05	-2.52706e-05	0.000140967
0.095	-5.32321e-05	-0.000139008	2.58129e-05	0.000146057	5.32219e-05	-5.72436e-05	-2.58133e-05	0.000146145
0.096	-5.41826e-05	-0.000143924	2.63543e-05	0.000150388	5.41718e-05	-6.04658e-05	-2.63548e-05	0.000150477
0.097	-5.51372e-05	-0.000148184	2.68944e-05	0.000154013	5.51259e-05	-6.30194e-05	-2.6895e-05	0.000154103
0.098	-5.60959e-05	-0.000151896	2.7433e-05	0.000157045	5.6084e-05	-6.50124e-05	-2.74336e-05	0.000157136
0.099	-5.70583e-05	-0.000155151	2.797e-05	0.000159583	5.70457e-05	-6.65353e-05	-2.79707e-05	0.000159675
0.1	-5.80242e-05	-0.000173967	2.85052e-05	0.000100568	5.8011e-05	-8.36054e-05	-2.8506e-05	0.000100647
0.101	-5.89934e-05	-0.000139729	2.90386e-05	1.83651e-05	5.89795e-05	-4.75992e-05	-2.90394e-05	1.84338e-05
0.102	-5.99656e-05	-9.43196e-05	2.95699e-05	-3.35621e-05	5.99511e-05	-4.15671e-07	-2.95708e-05	-3.34946e-05
0.103	-6.09408e-05	-5.55023e-05	3.00992e-05	-7.60737e-05	6.09256e-05	4.01822e-05	-3.01001e-05	-7.6003e-05
0.104	-6.19185e-05	-2.31036e-05	3.06262e-05	-0.000111603	6.19026e-05	7.43694e-05	-3.06272e-05	-0.000111527
0.105	-6.28987e-05	3.8707e-06	3.11509e-05	-0.000141339	6.28821e-05	0.000103141	-3.1152e-05	-0.000141256
0.106	-6.38811e-05	2.63009e-05	3.16732e-05	-0.000166227	6.38638e-05	0.000127378	-3.16744e-05	-0.000166137
0.107	-6.48655e-05	4.49265e-05	3.2193e-05	-0.000187058	6.48474e-05	0.00014782	-3.21943e-05	-0.000186961
0.108	-6.58516e-05	6.03666e-05	3.27101e-05	-0.000204492	6.58328e-05	0.000165085	-3.27115e-05	-0.000204389
0.109	-6.68393e-05	7.31399e-05	3.32245e-05	-0.000219084	6.68197e-05	0.000179693	-3.3226e-05	-0.000218974
0.11	-6.78284e-05	8.88066e-05	3.37361e-05	-0.000211645	6.7808e-05	0.000197203	-3.37376e-05	-0.000211535
0.111	-6.88185e-05	8.56581e-05	3.42447e-05	-0.000194851	6.87973e-05	0.000195912	-3.42464e-05	-0.000194748
0.112	-6.98095e-05	7.74255e-05	3.47503e-05	-0.000186233	6.97875e-05	0.000189545	-3.47521e-05	-0.000186132
0.113	-7.08013e-05	7.00717e-05	3.52529e-05	-0.000179326	7.07785e-05	0.000184064	-3.52547e-05	-0.000179228
0.114	-7.17935e-05	6.37438e-05	3.57522e-05	-0.000173562	7.17699e-05	0.000179615	-3.57542e-05	-0.000173466
0.115	-7.2786e-05	5.82907e-05	3.62483e-05	-0.000168737	7.27615e-05	0.000176046	-3.62504e-05	-0.000168643
0.116	-7.37785e-05	5.35706e-05	3.6741e-05	-0.000164698	7.37533e-05	0.000173217	-3.67433e-05	-0.000164605
0.117	-7.47709e-05	4.94637e-05	3.72304e-05	-0.000161316	7.47448e-05	0.000171006	-3.72327e-05	-0.000161224
0.118	-7.5763e-05	4.587e-05	3.77162e-05	-0.000158485	7.5736e-05	0.000169314	-3.77187e-05	-0.000158394
0.119	-7.67545e-05	4.27055e-05	3.81985e-05	-0.000156114	7.67267e-05	0.000168055	-3.82011e-05	-0.000156023
0.12	-7.77453e-05	5.32884e-05	3.86771e-05	-0.000102779	7.77166e-05	0.000180548	-3.86799e-05	-0.000102699
0.121	-7.87351e-05	1.98486e-05	3.91521e-05	-3.05667e-05	7.87056e-05	0.000149031	-3.9155e-05	-3.04971e-05
0.122	-7.97238e-05	-2.25236e-05	3.96234e-05	1.56606e-05	7.96934e-05	0.000108581	-3.96264e-05	1.57281e-05
0.123	-8.07111e-05	-5.89552e-05	4.00908e-05	5.35443e-05	8.06799e-05	7.40709e-05	-4.0094e-05	5.36135e-05
0.124	-8.1697e-05	-8.9656e-05	4.05543e-05	8.52042e-05	8.16649e-05	4.52919e-05	-4.05577e-05	8.52771e-05
0.125	-8.26811e-05	-0.000115517	4.1014e-05	0.000111698	8.26482e-05	2.13539e-05	-4.10176e-05	0.000111776
0.126	-8.36633e-05	-0.000137324	4.14697e-05	0.000133871	8.36295e-05	1.47107e-06	-4.14734e-05	0.000133954
0.127	-8.46434e-05	-0.000155738	4.19214e-05	0.000152428	8.46088e-05	-1.50168e-05	-4.19253e-05	0.000152515
0.128	-8.56213e-05	-0.000171311	4.2369e-05	0.000167958	8.55859e-05	-2.86627e-05	-4.23731e-05	0.00016805
0.129	-8.65967e-05	-0.000184505	4.28126e-05	0.000180955	8.65605e-05	-3.99295e-05	-4.28169e-05	0.000181052
0.13	-8.75696e-05	-0.000208652	4.3252e-05	0.000142133	8.75324e-05	-6.21465e-05	-4.32565e-05	0.000142222
0.131	-8.85396e-05	-0.000188195	4.36873e-05	8.30143e-05	8.85017e-05	-3.97496e-05	-4.3692e-05	8.3091e-05
0.132	-8.95067e-05	-0.000157485	4.41184e-05	4.72587e-05	8.94679e-05	-7.10061e-06	-4.41233e-05	4.73299e-05
0.133	-9.04706e-05	-0.000131158	4.45452e-05	1.81056e-05	9.04311e-05	2.11606e-05	-4.45503e-05	1.81742e-05
0.134	-9.14313e-05	-0.000109233	4.49678e-05	-6.25235e-06	9.1391e-05	4.50179e-05	-4.49731e-05	-6.18456e-06
0.135	-9.23886e-05	-9.10326e-05	4.53862e-05	-2.66376e-05	9.23474e-05	6.51474e-05	-4.53917e-05	-2.65695e-05
0.136	-9.33422e-05	-7.59527e-05	4.58002e-05	-4.36998e-05	9.33003e-05	8.21541e-05	-4.5806e-05	-4.36308e-05
0.137	-9.42921e-05	-6.34845e-05	4.62099e-05	-5.79805e-05	9.42494e-05	9.65465e-05	-4.62159e-05	-5.79102e-05
0.138	-9.52381e-05	-5.32023e-05	4.66153e-05	-6.9933e-05	9.51947e-05	0.00010875	-4.66216e-05	-6.98613e-05
0.139	-9.61801e-05	-4.47496e-05	4.70163e-05	-7.99366e-05	9.61359e-05	0.000119122	-4.70229e-05	-7.98635e-05
0.14	-9.71179e-05	-2.94751e-05	4.7413e-05	-5.62413e-05	9.7073e-05	0.000136312	-4.74198e-05	-5.61703e-05
0.141	-9.80513e-05	-4.31871e-05	4.78054e-05	-1.921e-05	9.80057e-05	0.000124515	-4.78124e-05	-1.91415e-05
0.142	-9.89803e-05	-6.37017e-05	4.81933e-05	2.91102e-06	9.89341e-05	0.00010591	-4.82006e-05	2.97887e-06
0.143	-9.99048e-05	-8.15297e-05	4.85769e-05	2.09232e-05	9.98578e-05	8.99874e-05	-4.85845e-05	2.09913e-05
0.144	-0.000100824	-9.66349e-05	4.89561e-05	3.59702e-05	0.000100777	7.67824e-05	-4.8964e-05	3.6039e-05
0.145	-0.000101739	-0.000109434	4.93309e-05	4.85622e-05	0.000101691	6.58788e-05	-4.93391e-05	4.86319e-05
0.146	-0.000102649	-0.000120299	4.97014e-05	5.91009e-05	0.0001026	5.69027e-05	-4.97098e-05	5.91718e-05
0.147	-0.000103554	-0.000129547	5.00675e-05	6.79213e-05	0.000103505	4.95396e-05	-5.00762e-05	6.79932e-05
0.148	-0.000104454	-0.000137439	5.04292e-05	7.53034e-05	0.000104404	4.35263e-05	-5.04383e-05	7.53764e-05
0.149	-0.000105348	-0.000144195	5.07866e-05	8.14818e-05	0.000105297	3.86422e-05	-5.0796e-05	8.15557e-05
0.15	-0.000106237	-0.000156432	5.11396e-05	6.19434e-05	0.000106186	2.82719e-05	-5.11493e-05	6.20154e-05
0.151	-0.00010712	-0.000146511	5.14883e-05	3.23552e-05	0.000107069	4.00556e-05	-5.14984e-05	3.24245e-05
0.152	-0.000107998	-0.000131513	5.18327e-05	1.44213e-05	0.000107946	5.69078e-05	-5.18431e-05	1.44896e-05
0.153	-0.00010887	-0.00011872	5.21728e-05	-2.03151e-07	0.000108818	7.1548e-05	-5.21835e-05	-1.35274e-07
0.154	-0.000109737	-0.000108136	5.25086e-05	-1.24219e-05	0.000109684	8.39717e-05	-5.25197e-05	-1.23541e-05
0.155	-0.000110597	-9.94198e-05	5.28401e-05	-2.26477e-05	0.000110544	9.45187e-05	-5.28516e-05	-2.25795e-05
0.156	-0.000111452	-9.22685e-05	5.31675e-05	-3.12063e-05	0.000111398	0.000103493	-5.31793e-05	-3.11378e-05
0.157	-0.0001123	-8.64262e-05	5.34906e-05	-3.83696e-05	0.000112246	0.00011115	-5.35028e-05	-3.83006e-05
0.158	-0.000113142	-8.16789e-05	5.38095e-05	-4.43649e-05	0.000113088	0.000117704	-5.38221e-05	-4.42955e-05
0.159	-0.000113978	-7.78473e-05	5.41243e-05	-4.93826e-05	0.000113924	0.000123333	-5.41373e-05	-4.93127e-05
0.16	-0.000114808	-7.32418e-05	5.44349e-05	-4.76659e-05	0.000114754	0.000129727	-5.44483e-05	-4.75961e-05
0.161	-0.000115632	-7.43914e-05	5.47415e-05	-4.30584e-05	0.000115577	0.000130357	-5.47553e-05	-4.29888e-05
0.162	-0.000116449	-7.7133e-05	5.50439e-05	-4.08388e-05	0.000116394	0.000129386	-5.50582e-05	-4.07694e-05
0.163	-0.00011726	-7.96596e-05	5.53424e-05	-3.90734e-05	0.000117205	0.000128621	-5.5357e-05	-3.90042e-05
0.164	-0.000118064	-8.1918e-05	5.56368e-05	-3.76007e-05	0.000118009	0.000128113	-5.56519e-05	-3.75316e-05
0.165	-0.000118862	-8.39462e-05	5.59273e-05	-3.63682e-05	0.000118807	0.000127826	-5.59428e-05	-3.62991e-05
0.166	-0.000119653	-8.57803e-05	5.62139e-05	-3.53362e-05	0.000119598	0.000127723	-5.62298e-05	-3.52673e-05
0.167	-0.000120438	-8.74512e-05	5.64966e-05	-3.44722e-05	0.000120382	0.000127773	-5.6513e-05	-3.44033e-05
0.168	-0.000121216	-8.89844e-05	5.67754e-05	-3.37488e-05	0.00012116	0.00012795	-5.67922e-05	-3.368e-05
0.169	-0.000121987	-9.04015e-05	5.70504e-05	-3.31431e-05	0.000121931	0.000128232	-5.70677e-05	-3.30743e-05
0.17	-0.000122752	-0.000100043	5.73217e-05	-6.46242e-05	0.000122696	0.000120279	-5.73395e-05	-6.45541e-05
0.171	-0.000123509	-8.19385e-05	5.75892e-05	-0.000108114	0.000123454	0.00014006	-5.76075e-05	-0.000108038
0.172	-0.00012426	-5.80491e-05	5.78531e-05	-0.000135662	0.000124205	0.000165612	-5.78718e-05	-0.00013558
0.173	-0.000125005	-3.76794e-05	5.81133e-05	-0.000158219	0.00012495	0.000187633	-5.81325e-05	-0.00015813
0.174	-0.000125742	-2.07282e-05	5.83699e-05	-0.00017707	0.000125687	0.000206224	-5.83897e-05	-0.000176976
0.175	-0.000126473	-6.66419e-06	5.8623e-05	-0.000192847	0.000126418	0.000221916	-5.86433e-05	-0.000192747
0.176	-0.000127196	4.98249e-06	5.88726e-05	-0.000206052	0.000127142	0.000235179	-5.88934e-05	-0.000205947
0.177	-0.000127913	1.46066e-05	5.91187e-05	-0.000217103	0.000127859	0.000246409	-5.914e-05	-0.000216994
0.178	-0.000128623	2.25387e-05	5.93615e-05	-0.000226353	0.00012857	0.000255934	-5.93833e-05	-0.00022624
0.179	-0.000129327	2.90554e-05	5.96009e-05	-0.000234094	0.000129273	0.000264033	-5.96232e-05	-0.000233977
0.18	-0.000130023	3.49293e-05	5.98369e-05	-0.000238493	0.00012997	0.000271477	-5.98598e-05	-0.000238374
0.181	-0.000130713	3.80158e-05	6.00698e-05	-0.00024106	0.00013066	0.000276123	-6.00932e-05	-0.000240939
0.182	-0.000131395	3.99025e-05	6.02994e-05	-0.000243783	0.000131344	0.000279557	-6.03234e-05	-0.000243661
0.183	-0.000132071	4.13302e-05	6.05259e-05	-0.000246094	0.00013202	0.000282519	-6.05504e-05	-0.000245971
0.184	-0.000132741	4.24054e-05	6.07492e-05	-0.00024803	0.00013269	0.000285117	-6.07743e-05	-0.000247906
0.185	-0.000133403	4.31884e-05	6.09695e-05	-0.000249649	0.000133353	0.000287411	-6.09952e-05	-0.000249524
0.186	-0.000134059	4.37279e-05	6.11868e-05	-0.000251003	0.000134009	0.000289448	-6.12131e-05	-0.000250878
0.187	-0.000134708	4.40647e-05	6.14012e-05	-0.000252136	0.000134659	0.00029127	-6.1428e-05	-0.00025201
0.188	-0.00013535	4.42327e-05	6.16126e-05	-0.000253083	0.000135302	0.000292911	-6.164e-05	-0.000252957
0.189	-0.000135986	4.42605e-05	6.18213e-05	-0.000253876	0.000135938	0.000294399	-6.18492e-05	-0.000253749
[truncated: 9,811 more rows]

## Sheet: Longitudinal tire force
Time (s)	Reference longitudinal force of front left tire (N)	Estimated longitudinal force of front left tire (N)	Reference longitudinal force of rear left tire (N)	Estimated longitudinal force of rear left tire (N)	Reference longitudinal force of front right tire (N)	Estimated longitudinal force of front right tire (N)	Reference longitudinal force of rear right tire (N)	Estimated longitudinal force of rear right tire (N)
[truncated: 10,001 more rows]

[truncated: 3 more sheets: Lateral tire force, Vertical tire force, TRFC estimation]
